# Supplementary material for: Reconstruction of Eriocheir sinensis Protein–Protein Interaction Network Based on DGO-SVM Method
Source: Curr Issues Mol Biol. 2024 Jul 12;46(7):7353–72. doi: 10.3390/cimb46070436 (PMC11276262; doi:10.3390/cimb46070436)
Supplement: Supplementary file 1 [file cimb-46-00436-s001.zip]

Archive with 4 entries (4 files):
- Supplementary file 1.xlsx
- Supplementary file 2.xlsx
- Supplementary file 3.txt
- Supplementary file 4.xlsx
