# Supplementary material for: Reconstruction of Eriocheir sinensis Protein–Protein Interaction Network Based on DGO-SVM Method
Source: Curr Issues Mol Biol. 2024 Jul 12;46(7):7353–72. doi: 10.3390/cimb46070436 (PMC11276262; doi:10.3390/cimb46070436)
Supplement: Supplementary file 1 [file cimb-46-00436-s001.zip › Supplementary file 1.xlsx]

## Sheet: S_Table 1
Supplementary Table 1 Positive and negative PPIs of B. mori
positive protein1	protein name1	positive protein2	protein name2		negative protein1	protein name1	negative protein2	protein name2
7091.BGIBMGA001301-TA	Uncharacterized protein; Belongs to the CD36 family.	7091.BGIBMGA014245-TA	MFS domain-containing protein.		7091.BGIBMGA000002-TA	MICOS complex subunit MIC60; Component of the MICOS complex, a large protein complex of the mitochondrial inner membrane that plays crucial roles in the maintenance of crista junctions, inner membrane architecture, and formation of contact sites to the outer membrane.	7091.BGIBMGA002880-TA	MICOS complex subunit MIC10; Component of the MICOS complex, a large protein complex of the mitochondrial inner membrane that plays crucial roles in the maintenance of crista junctions, inner membrane architecture, and formation of contact sites to the outer membrane.
7091.BGIBMGA007749-TA	Uncharacterized protein.	7091.BGIBMGA014040-TA	Collagen IV NC1 domain-containing protein.		7091.BGIBMGA000002-TA	MICOS complex subunit MIC60; Component of the MICOS complex, a large protein complex of the mitochondrial inner membrane that plays crucial roles in the maintenance of crista junctions, inner membrane architecture, and formation of contact sites to the outer membrane.	7091.BGIBMGA011375-TA	Bac_surface_Ag domain-containing protein.
7091.BGIBMGA001853-TA	ATP synthase subunit alpha; Produces ATP from ADP in the presence of a proton gradient across the membrane.	7091.BGIBMGA010359-TA	Uncharacterized protein.		7091.BGIBMGA000002-TA	MICOS complex subunit MIC60; Component of the MICOS complex, a large protein complex of the mitochondrial inner membrane that plays crucial roles in the maintenance of crista junctions, inner membrane architecture, and formation of contact sites to the outer membrane.	7091.BGIBMGA013504-TA	Uncharacterized protein.
7091.BGIBMGA007682-TA	SMP-LTD domain-containing protein.	7091.BGIBMGA006955-TA	Uncharacterized protein.		7091.BGIBMGA000006-TA	Osiris 18.	7091.BGIBMGA010717-TA	Osiris 20.
7091.BGIBMGA009719-TA	Uncharacterized protein; Belongs to the chorion protein family.	7091.BGIBMGA003451-TA	Guanylate kinase-like domain-containing protein.		7091.BGIBMGA000006-TA	Osiris 18.	7091.BGIBMGA010716-TA	Uncharacterized protein.
7091.BGIBMGA014397-TA	START domain-containing protein.	7091.BGIBMGA011507-TA	Uncharacterized protein; Belongs to the TCP-1 chaperonin family.		7091.BGIBMGA000010-TA	Osiris 9.	7091.BGIBMGA010717-TA	Osiris 20.
7091.BGIBMGA004836-TA	WD_REPEATS_REGION domain-containing protein.	7091.BGIBMGA007466-TA	Uncharacterized protein.		7091.BGIBMGA000029-TA	Ribonucloprotein; Common component of the spliceosome and rRNA processing machinery; Belongs to the eukaryotic ribosomal protein eL8 family.	7091.BGIBMGA012559-TA	Uncharacterized protein.
7091.BGIBMGA007854-TA	Abhydrolase_3 domain-containing protein.	7091.BGIBMGA010557-TA	ABC2_membrane domain-containing protein.		7091.BGIBMGA000029-TA	Ribonucloprotein; Common component of the spliceosome and rRNA processing machinery; Belongs to the eukaryotic ribosomal protein eL8 family.	7091.BGIBMGA005636-TA	WD_REPEATS_REGION domain-containing protein.
7091.BGIBMGA001658-TA	Uncharacterized protein.	7091.BGIBMGA014483-TA	Complex1_30kDa domain-containing protein; Belongs to the complex I 30 kDa subunit family.		7091.BGIBMGA000029-TA	Ribonucloprotein; Common component of the spliceosome and rRNA processing machinery; Belongs to the eukaryotic ribosomal protein eL8 family.	7091.BGIBMGA010739-TA	Nop domain-containing protein.
7091.BGIBMGA008150-TA	GRIP domain-containing protein.	7091.BGIBMGA004136-TA	Vps23.		7091.BGIBMGA000029-TA	Ribonucloprotein; Common component of the spliceosome and rRNA processing machinery; Belongs to the eukaryotic ribosomal protein eL8 family.	7091.BGIBMGA000839-TA	Uncharacterized protein.
7091.BGIBMGA005397-TA	Putative cuticle protein.	7091.BGIBMGA003355-TA	Uncharacterized protein.		7091.BGIBMGA000029-TA	Ribonucloprotein; Common component of the spliceosome and rRNA processing machinery; Belongs to the eukaryotic ribosomal protein eL8 family.	7091.BGIBMGA011920-TA	Uncharacterized protein.
7091.BGIBMGA003025-TA	Peptidase S1 domain-containing protein.	7091.BGIBMGA010065-TA	Uncharacterized protein.		7091.BGIBMGA000029-TA	Ribonucloprotein; Common component of the spliceosome and rRNA processing machinery; Belongs to the eukaryotic ribosomal protein eL8 family.	7091.BGIBMGA008533-TA	WD_REPEATS_REGION domain-containing protein.
7091.BGIBMGA009492-TA	Calpain catalytic domain-containing protein; Belongs to the peptidase C2 family.	7091.BGIBMGA012605-TA	Uncharacterized protein.		7091.BGIBMGA000029-TA	Ribonucloprotein; Common component of the spliceosome and rRNA processing machinery; Belongs to the eukaryotic ribosomal protein eL8 family.	7091.BGIBMGA001490-TA	FK506-binding protein.
7091.BGIBMGA012370-TA	Uncharacterized protein.	7091.BGIBMGA010214-TA	SERPIN domain-containing protein; Belongs to the serpin family.		7091.BGIBMGA000029-TA	Ribonucloprotein; Common component of the spliceosome and rRNA processing machinery; Belongs to the eukaryotic ribosomal protein eL8 family.	7091.BGIBMGA006085-TA	Nop domain-containing protein.
7091.BGIBMGA001223-TA	Uncharacterized protein.	7091.BGIBMGA013395-TA	Mon2_C domain-containing protein.		7091.BGIBMGA000029-TA	Ribonucloprotein; Common component of the spliceosome and rRNA processing machinery; Belongs to the eukaryotic ribosomal protein eL8 family.	7091.BGIBMGA000154-TA	WD_REPEATS_REGION domain-containing protein.
7091.BGIBMGA001370-TA	FERM domain-containing protein.	7091.BGIBMGA006820-TA	Uncharacterized protein.		7091.BGIBMGA000029-TA	Ribonucloprotein; Common component of the spliceosome and rRNA processing machinery; Belongs to the eukaryotic ribosomal protein eL8 family.	7091.BGIBMGA000127-TA	60S ribosome subunit biogenesis protein NIP7 homolog; Required for proper 34S pre-rRNA processing and 60S ribosome subunit assembly; Belongs to the NIP7 family.
7091.BGIBMGA008925-TA	Cytidine deaminase; This enzyme scavenges exogenous and endogenous cytidine and 2'-deoxycytidine for UMP synthesis; Belongs to the cytidine and deoxycytidylate deaminase family.	7091.BGIBMGA002492-TA	RWD domain-containing protein.		7091.BGIBMGA000029-TA	Ribonucloprotein; Common component of the spliceosome and rRNA processing machinery; Belongs to the eukaryotic ribosomal protein eL8 family.	7091.BGIBMGA011450-TA	Uncharacterized protein.
7091.BGIBMGA006339-TA	Ig-like domain-containing protein.	7091.BGIBMGA007280-TA	7091.BGIBMGA007280-TA		7091.BGIBMGA000029-TA	Ribonucloprotein; Common component of the spliceosome and rRNA processing machinery; Belongs to the eukaryotic ribosomal protein eL8 family.	7091.BGIBMGA003833-TA	PUA domain-containing protein.
7091.BGIBMGA004463-TA	Uncharacterized protein.	7091.BGIBMGA002040-TA	Uncharacterized protein.		7091.BGIBMGA000029-TA	Ribonucloprotein; Common component of the spliceosome and rRNA processing machinery; Belongs to the eukaryotic ribosomal protein eL8 family.	7091.BGIBMGA002304-TA	SHQ1 domain-containing protein.
7091.BGIBMGA007644-TA	SCP domain-containing protein; Belongs to the CRISP family.	7091.BGIBMGA010357-TA	Uncharacterized protein.		7091.BGIBMGA000029-TA	Ribonucloprotein; Common component of the spliceosome and rRNA processing machinery; Belongs to the eukaryotic ribosomal protein eL8 family.	7091.BGIBMGA014064-TA	KH domain-containing protein.
7091.BGIBMGA009290-TA	Uncharacterized protein.	7091.BGIBMGA007484-TA	Uncharacterized protein.		7091.BGIBMGA000029-TA	Ribonucloprotein; Common component of the spliceosome and rRNA processing machinery; Belongs to the eukaryotic ribosomal protein eL8 family.	7091.BGIBMGA008256-TA	Uncharacterized protein.
7091.BGIBMGA009710-TA	Homeobox domain-containing protein.	7091.BGIBMGA007281-TA	7091.BGIBMGA007281-TA		7091.BGIBMGA000029-TA	Ribonucloprotein; Common component of the spliceosome and rRNA processing machinery; Belongs to the eukaryotic ribosomal protein eL8 family.	7091.BGIBMGA007962-TA	S4 RNA-binding domain-containing protein.
7091.BGIBMGA008072-TA	Alpha-carbonic anhydrase domain-containing protein; Belongs to the alpha-carbonic anhydrase family.	7091.BGIBMGA003006-TA	Uncharacterized protein.		7091.BGIBMGA000029-TA	Ribonucloprotein; Common component of the spliceosome and rRNA processing machinery; Belongs to the eukaryotic ribosomal protein eL8 family.	7091.BGIBMGA009983-TA	Brix domain-containing protein.
7091.BGIBMGA005195-TA	Uncharacterized protein; Belongs to the transient receptor (TC 1.A.4) family.	7091.BGIBMGA000385-TA	Peptidase S1 domain-containing protein; Belongs to the peptidase S1 family.		7091.BGIBMGA000029-TA	Ribonucloprotein; Common component of the spliceosome and rRNA processing machinery; Belongs to the eukaryotic ribosomal protein eL8 family.	7091.BGIBMGA010930-TA	Uncharacterized protein.
7091.BGIBMGA010218-TA	Uncharacterized protein.	7091.BGIBMGA002045-TA	Uncharacterized protein.		7091.BGIBMGA000029-TA	Ribonucloprotein; Common component of the spliceosome and rRNA processing machinery; Belongs to the eukaryotic ribosomal protein eL8 family.	7091.BGIBMGA012127-TA	WD_REPEATS_REGION domain-containing protein.
7091.BGIBMGA006801-TA	Guanylate cyclase.	7091.BGIBMGA013935-TA	Uncharacterized protein.		7091.BGIBMGA000029-TA	Ribonucloprotein; Common component of the spliceosome and rRNA processing machinery; Belongs to the eukaryotic ribosomal protein eL8 family.	7091.BGIBMGA007440-TA	Uncharacterized protein.
7091.BGIBMGA001003-TA	Uncharacterized protein; Belongs to the cytochrome P450 family.	7091.BGIBMGA011464-TA	Uncharacterized protein.		7091.BGIBMGA000029-TA	Ribonucloprotein; Common component of the spliceosome and rRNA processing machinery; Belongs to the eukaryotic ribosomal protein eL8 family.	7091.BGIBMGA004834-TA	Uncharacterized protein.
7091.BGIBMGA004770-TA	IRK_C domain-containing protein.	7091.BGIBMGA003249-TA	Chorion class A.		7091.BGIBMGA000029-TA	Ribonucloprotein; Common component of the spliceosome and rRNA processing machinery; Belongs to the eukaryotic ribosomal protein eL8 family.	7091.BGIBMGA004711-TA	RuvB-like helicase; Proposed core component of the chromatin remodeling Ino80 complex which is involved in transcriptional regulation, DNA replication and probably DNA repair.
7091.BGIBMGA005262-TA	4-hydroxyphenylpyruvate dioxygenase.	7091.BGIBMGA010147-TA	zf-Di19 domain-containing protein.		7091.BGIBMGA000029-TA	Ribonucloprotein; Common component of the spliceosome and rRNA processing machinery; Belongs to the eukaryotic ribosomal protein eL8 family.	7091.BGIBMGA005564-TA	Ribosome biogenesis regulatory protein; Involved in ribosomal large subunit assembly. Belongs to the RRS1 family.
7091.BGIBMGA012451-TA	SCP-related protein; Belongs to the CRISP family.	7091.BGIBMGA007845-TA	Uncharacterized protein.		7091.BGIBMGA000029-TA	Ribonucloprotein; Common component of the spliceosome and rRNA processing machinery; Belongs to the eukaryotic ribosomal protein eL8 family.	7091.BGIBMGA006056-TA	H/ACA ribonucleoprotein complex subunit; Required for ribosome biogenesis. Part of a complex which catalyzes pseudouridylation of rRNA. This involves the isomerization of uridine such that the ribose is subsequently attached to C5, instead of the normal N1. Pseudouridine ("psi") residues may serve to stabilize the conformation of rRNAs.
7091.BGIBMGA012370-TA	Uncharacterized protein.	7091.BGIBMGA000672-TA	Citrate synthase; Belongs to the citrate synthase family.		7091.BGIBMGA000029-TA	Ribonucloprotein; Common component of the spliceosome and rRNA processing machinery; Belongs to the eukaryotic ribosomal protein eL8 family.	7091.BGIBMGA006359-TA	Uncharacterized protein.
7091.BGIBMGA012351-TA	CRAL-TRIO domain-containing protein.	7091.BGIBMGA009377-TA	Mab-21 domain-containing protein.		7091.BGIBMGA000029-TA	Ribonucloprotein; Common component of the spliceosome and rRNA processing machinery; Belongs to the eukaryotic ribosomal protein eL8 family.	7091.BGIBMGA011092-TA	Brix domain-containing protein.
7091.BGIBMGA001991-TA	Ribosomal protein L36.	7091.BGIBMGA009063-TA	Uncharacterized protein.		7091.BGIBMGA000029-TA	Ribonucloprotein; Common component of the spliceosome and rRNA processing machinery; Belongs to the eukaryotic ribosomal protein eL8 family.	7091.BGIBMGA005452-TA	Ribosome biogenesis protein WDR12 homolog; Required for maturation of ribosomal RNAs and formation of the large ribosomal subunit; Belongs to the WD repeat WDR12/YTM1 family.
7091.BGIBMGA003110-TA	Uncharacterized protein; Belongs to the peptidase S10 family.	7091.BGIBMGA007021-TA	Uncharacterized protein.		7091.BGIBMGA000029-TA	Ribonucloprotein; Common component of the spliceosome and rRNA processing machinery; Belongs to the eukaryotic ribosomal protein eL8 family.	7091.BGIBMGA011794-TA	WD_REPEATS_REGION domain-containing protein.
7091.BGIBMGA013125-TA	Uncharacterized protein.	7091.BGIBMGA008522-TA	Glyco_transf_7N domain-containing protein.		7091.BGIBMGA000029-TA	Ribonucloprotein; Common component of the spliceosome and rRNA processing machinery; Belongs to the eukaryotic ribosomal protein eL8 family.	7091.BGIBMGA005381-TA	KRR1 small subunit processome component; Required for 40S ribosome biogenesis. Involved in nucleolar processing of pre-18S ribosomal RNA and ribosome assembly.
7091.BGIBMGA013035-TA	Uncharacterized protein.	7091.BGIBMGA011880-TA	Phosphotriesterase-like protein.		7091.BGIBMGA000029-TA	Ribonucloprotein; Common component of the spliceosome and rRNA processing machinery; Belongs to the eukaryotic ribosomal protein eL8 family.	7091.BGIBMGA004635-TA	RRM domain-containing protein.
7091.BGIBMGA007266-TA	7091.BGIBMGA007266-TA	7091.BGIBMGA002043-TA	Phosphodiesterase.		7091.BGIBMGA000029-TA	Ribonucloprotein; Common component of the spliceosome and rRNA processing machinery; Belongs to the eukaryotic ribosomal protein eL8 family.	7091.BGIBMGA007222-TA	RPA43_N protein.
7091.BGIBMGA011103-TA	Uncharacterized protein.	7091.BGIBMGA006568-TA	Polyketide_cyc domain-containing protein.		7091.BGIBMGA000029-TA	Ribonucloprotein; Common component of the spliceosome and rRNA processing machinery; Belongs to the eukaryotic ribosomal protein eL8 family.	7091.BGIBMGA001415-TA	Uncharacterized protein.
7091.BGIBMGA007564-TA	LysM domain-containing protein.	7091.BGIBMGA006713-TA	Uncharacterized protein.		7091.BGIBMGA000029-TA	Ribonucloprotein; Common component of the spliceosome and rRNA processing machinery; Belongs to the eukaryotic ribosomal protein eL8 family.	7091.BGIBMGA012373-TA	TRASH domain-containing protein.
7091.BGIBMGA010140-TA	Putative cuticle protein.	7091.BGIBMGA004192-TA	Uncharacterized protein.		7091.BGIBMGA000029-TA	Ribonucloprotein; Common component of the spliceosome and rRNA processing machinery; Belongs to the eukaryotic ribosomal protein eL8 family.	7091.BGIBMGA000074-TA	Uncharacterized protein.
7091.BGIBMGA007294-TA	7091.BGIBMGA007294-TA	7091.BGIBMGA008322-TA	G_PROTEIN_RECEP_F1_2 domain-containing protein.		7091.BGIBMGA000029-TA	Ribonucloprotein; Common component of the spliceosome and rRNA processing machinery; Belongs to the eukaryotic ribosomal protein eL8 family.	7091.BGIBMGA010745-TA	Uncharacterized protein.
7091.BGIBMGA011536-TA	DUF1741 domain-containing protein.	7091.BGIBMGA012499-TA	Homeobox domain-containing protein.		7091.BGIBMGA000031-TA	Uncharacterized protein.	7091.BGIBMGA014119-TA	GARS_C domain-containing protein.
7091.BGIBMGA013271-TA	Uncharacterized protein.	7091.BGIBMGA010537-TA	Uncharacterized protein; Belongs to the glycosyl hydrolase 1 family.		7091.BGIBMGA000031-TA	Uncharacterized protein.	7091.BGIBMGA010338-TA	Uncharacterized protein.
7091.BGIBMGA006121-TA	Dynein light intermediate chain; Acts as one of several non-catalytic accessory components of the cytoplasmic dynein 1 complex that are thought to be involved in linking dynein to cargos and to adapter proteins that regulate dynein function. Cytoplasmic dynein 1 acts as a motor for the intracellular retrograde motility of vesicles and organelles along microtubules. May play a role in binding dyne…	7091.BGIBMGA006027-TA	Uncharacterized protein.		7091.BGIBMGA000031-TA	Uncharacterized protein.	7091.BGIBMGA002547-TA	Uncharacterized protein.
7091.BGIBMGA009742-TA	Uncharacterized protein.	7091.BGIBMGA007274-TA	7091.BGIBMGA007274-TA		7091.BGIBMGA000033-TA	BTB domain-containing protein.	7091.BGIBMGA013531-TA	Uncharacterized protein.
7091.BGIBMGA004277-TA	Uncharacterized protein.	7091.BGIBMGA014516-TA	Homeobox domain-containing protein.		7091.BGIBMGA000033-TA	BTB domain-containing protein.	7091.BGIBMGA008634-TA	Uncharacterized protein.
7091.BGIBMGA004029-TA	Uncharacterized protein.	7091.BGIBMGA011746-TA	Uncharacterized protein; Belongs to the DEAD box helicase family.		7091.BGIBMGA000034-TA	Uncharacterized protein; Belongs to the small GTPase superfamily. Arf family.	7091.BGIBMGA005165-TA	ARL2_Bind_BART domain-containing protein.
7091.BGIBMGA006640-TA	Dapk.	7091.BGIBMGA007930-TA	G_PROTEIN_RECEP_F1_2 domain-containing protein; Belongs to the G-protein coupled receptor 1 family.		7091.BGIBMGA000034-TA	Uncharacterized protein; Belongs to the small GTPase superfamily. Arf family.	7091.BGIBMGA010437-TA	C-CAP/cofactor C-like domain-containing protein.
7091.BGIBMGA005373-TA	AA_permease_C domain-containing protein.	7091.BGIBMGA008120-TA	Thioredoxin domain-containing protein.		7091.BGIBMGA000034-TA	Uncharacterized protein; Belongs to the small GTPase superfamily. Arf family.	7091.BGIBMGA000879-TA	GMP_PDE_delta domain-containing protein.
7091.BGIBMGA001968-TA	Uncharacterized protein.	7091.BGIBMGA013580-TA	Uncharacterized protein.		7091.BGIBMGA000034-TA	Uncharacterized protein; Belongs to the small GTPase superfamily. Arf family.	7091.BGIBMGA012875-TA	GMP_PDE_delta domain-containing protein.
7091.BGIBMGA012406-TA	Mitochondrial import inner membrane translocase subunit TIM50; Essential component of the TIM23 complex, a complex that mediates the translocation of transit peptide-containing proteins across the mitochondrial inner membrane.	7091.BGIBMGA013349-TA	Uncharacterized protein.		7091.BGIBMGA000061-TA	Uncharacterized protein.	7091.BGIBMGA006919-TA	Ribosomal_L16 domain-containing protein; Belongs to the universal ribosomal protein uL16 family.
7091.BGIBMGA000004-TA	Uncharacterized protein; Belongs to the cytochrome P450 family.	7091.BGIBMGA006058-TA	Uncharacterized protein.		7091.BGIBMGA000061-TA	Uncharacterized protein.	7091.BGIBMGA010173-TA	Uncharacterized protein.
7091.BGIBMGA011398-TA	Fatty acyl-CoA reductase; Catalyzes the reduction of fatty acyl-CoA to fatty alcohols.	7091.BGIBMGA010344-TA	PDZ domain-containing protein.		7091.BGIBMGA000061-TA	Uncharacterized protein.	7091.BGIBMGA005162-TA	Uncharacterized protein; Belongs to the universal ribosomal protein uL11 family.
7091.BGIBMGA012489-TA	Coronin; Belongs to the WD repeat coronin family.	7091.BGIBMGA001817-TA	C2H2-type domain-containing protein.		7091.BGIBMGA000061-TA	Uncharacterized protein.	7091.BGIBMGA010316-TA	Uncharacterized protein.
7091.BGIBMGA007460-TA	Serine/threonine-protein phosphatase.	7091.BGIBMGA012849-TA	Uncharacterized protein; Belongs to the amiloride-sensitive sodium channel (TC 1.A.6) family.		7091.BGIBMGA000061-TA	Uncharacterized protein.	7091.BGIBMGA000882-TA	Uncharacterized protein.
7091.BGIBMGA000594-TA	Uncharacterized protein.	7091.BGIBMGA010078-TA	7091.BGIBMGA010078-TA		7091.BGIBMGA000061-TA	Uncharacterized protein.	7091.BGIBMGA002829-TA	Uncharacterized protein.
7091.BGIBMGA010072-TA	SH3 domain-containing protein.	7091.BGIBMGA002430-TA	MFS domain-containing protein.		7091.BGIBMGA000061-TA	Uncharacterized protein.	7091.BGIBMGA006975-TA	60S ribosomal protein L7/l12.
7091.BGIBMGA002416-TA	MICOS complex subunit MIC13; Component of the MICOS complex, a large protein complex of the mitochondrial inner membrane that plays crucial roles in the maintenance of crista junctions, inner membrane architecture, and formation of contact sites to the outer membrane.	7091.BGIBMGA009519-TA	CCHC-type domain-containing protein.		7091.BGIBMGA000061-TA	Uncharacterized protein.	7091.BGIBMGA001103-TA	Uncharacterized protein.
7091.BGIBMGA003623-TA	MH2 domain-containing protein.	7091.BGIBMGA002696-TA	NodB homology domain-containing protein.		7091.BGIBMGA000061-TA	Uncharacterized protein.	7091.BGIBMGA001500-TA	Ribosomal_L2_C domain-containing protein.
7091.BGIBMGA010108-TA	CRIB domain-containing protein.	7091.BGIBMGA003112-TA	Uncharacterized protein.		7091.BGIBMGA000061-TA	Uncharacterized protein.	7091.BGIBMGA000924-TA	Uncharacterized protein; Belongs to the universal ribosomal protein uL22 family.
7091.BGIBMGA010303-TA	Peptidase S1 domain-containing protein; Belongs to the peptidase S1 family.	7091.BGIBMGA006772-TA	SAM_MT_RSMB_NOP domain-containing protein; Belongs to the class I-like SAM-binding methyltransferase superfamily. RsmB/NOP family.		7091.BGIBMGA000061-TA	Uncharacterized protein.	7091.BGIBMGA013513-TA	Uncharacterized protein.
7091.BGIBMGA002351-TA	Uncharacterized protein.	7091.BGIBMGA008901-TA	Uncharacterized protein.		7091.BGIBMGA000061-TA	Uncharacterized protein.	7091.BGIBMGA008477-TA	Uncharacterized protein.
7091.BGIBMGA005555-TA	Sucrose-6-phosphate hydrolase.	7091.BGIBMGA009329-TA	Uncharacterized protein.		7091.BGIBMGA000061-TA	Uncharacterized protein.	7091.BGIBMGA002975-TA	Ribosomal_L18e/L15P domain-containing protein.
7091.BGIBMGA000125-TA	Exonuclease domain-containing protein.	7091.BGIBMGA009986-TA	Nudix hydrolase domain-containing protein.		7091.BGIBMGA000061-TA	Uncharacterized protein.	7091.BGIBMGA012200-TA	L51_S25_CI-B8 domain-containing protein.
7091.BGIBMGA009832-TA	Zinc_ribbon_16 domain-containing protein.	7091.BGIBMGA005573-TA	C2H2-type domain-containing protein.		7091.BGIBMGA000061-TA	Uncharacterized protein.	7091.BGIBMGA004112-TA	Leuk-A4-hydro_C domain-containing protein.
7091.BGIBMGA012971-TA	Uncharacterized protein.	7091.BGIBMGA007177-TA	Uncharacterized protein.		7091.BGIBMGA000061-TA	Uncharacterized protein.	7091.BGIBMGA008301-TA	Uncharacterized protein.
7091.BGIBMGA003349-TA	Uncharacterized protein; Belongs to the serpin family.	7091.BGIBMGA012631-TA	Uncharacterized protein.		7091.BGIBMGA000061-TA	Uncharacterized protein.	7091.BGIBMGA010653-TA	Ribosomal_S10 domain-containing protein.
7091.BGIBMGA011021-TA	MFS domain-containing protein.	7091.BGIBMGA001249-TA	Uncharacterized protein.		7091.BGIBMGA000061-TA	Uncharacterized protein.	7091.BGIBMGA010569-TA	Nudix hydrolase domain-containing protein.
7091.BGIBMGA010921-TA	Elongation of very long chain fatty acids protein.	7091.BGIBMGA000772-TA	Carboxylic ester hydrolase; Belongs to the type-B carboxylesterase/lipase family.		7091.BGIBMGA000061-TA	Uncharacterized protein.	7091.BGIBMGA013923-TA	KOW domain-containing protein; Belongs to the universal ribosomal protein uL24 family.
7091.BGIBMGA002813-TA	Dynein light chain.	7091.BGIBMGA007860-TA	Uncharacterized protein.		7091.BGIBMGA000061-TA	Uncharacterized protein.	7091.BGIBMGA003155-TA	Uncharacterized protein.
7091.BGIBMGA004424-TA	G_PROTEIN_RECEP_F1_2 domain-containing protein.	7091.BGIBMGA011650-TA	RRM domain-containing protein.		7091.BGIBMGA000061-TA	Uncharacterized protein.	7091.BGIBMGA013884-TA	Uncharacterized protein.
7091.BGIBMGA002680-TA	MCRS_N domain-containing protein.	7091.BGIBMGA006712-TA	Uncharacterized protein.		7091.BGIBMGA000061-TA	Uncharacterized protein.	7091.BGIBMGA012537-TA	Uncharacterized protein.
7091.BGIBMGA008418-TA	FAD-binding PCMH-type domain-containing protein.	7091.BGIBMGA002626-TA	Uncharacterized protein.		7091.BGIBMGA000061-TA	Uncharacterized protein.	7091.BGIBMGA004977-TA	RIBOSOMAL_L9 domain-containing protein.
7091.BGIBMGA001093-TA	Lipoyl synthase, mitochondrial; Catalyzes the radical-mediated insertion of two sulfur atoms into the C-6 and C-8 positions of the octanoyl moiety bound to the lipoyl domains of lipoate-dependent enzymes, thereby converting the octanoylated domains into lipoylated derivatives.	7091.BGIBMGA008617-TA	Uncharacterized protein.		7091.BGIBMGA000061-TA	Uncharacterized protein.	7091.BGIBMGA008714-TA	Tim44 domain-containing protein.
7091.BGIBMGA001010-TA	Chitin-binding type-2 domain-containing protein.	7091.BGIBMGA008457-TA	Diphthami_syn_2 domain-containing protein.		7091.BGIBMGA000061-TA	Uncharacterized protein.	7091.BGIBMGA010593-TA	Uncharacterized protein.
7091.BGIBMGA003456-TA	Uncharacterized protein.	7091.BGIBMGA012250-TA	Uncharacterized protein.		7091.BGIBMGA000061-TA	Uncharacterized protein.	7091.BGIBMGA007845-TA	Uncharacterized protein.
7091.BGIBMGA014107-TA	TPR_REGION domain-containing protein.	7091.BGIBMGA009155-TA	VHL domain-containing protein.		7091.BGIBMGA000061-TA	Uncharacterized protein.	7091.BGIBMGA000440-TA	Uncharacterized protein.
7091.BGIBMGA009534-TA	Uncharacterized protein.	7091.BGIBMGA011599-TA	Signal sequence receptor.		7091.BGIBMGA000063-TA	Protein kinase domain-containing protein; Belongs to the protein kinase superfamily.	7091.BGIBMGA002494-TA	Protein kinase domain-containing protein.
7091.BGIBMGA005335-TA	Uncharacterized protein.	7091.BGIBMGA010124-TA	Sema domain-containing protein.		7091.BGIBMGA000063-TA	Protein kinase domain-containing protein; Belongs to the protein kinase superfamily.	7091.BGIBMGA002869-TA	Uncharacterized protein.
7091.BGIBMGA003276-TA	Uncharacterized protein.	7091.BGIBMGA012937-TA	Uncharacterized protein.		7091.BGIBMGA000063-TA	Protein kinase domain-containing protein; Belongs to the protein kinase superfamily.	7091.BGIBMGA001290-TA	TRAF6.
7091.BGIBMGA013055-TA	SCA7 domain-containing protein.	7091.BGIBMGA006968-TA	FAD_binding_3 domain-containing protein.		7091.BGIBMGA000063-TA	Protein kinase domain-containing protein; Belongs to the protein kinase superfamily.	7091.BGIBMGA009216-TA	CUE domain-containing protein.
7091.BGIBMGA007766-TA	GP-PDE domain-containing protein.	7091.BGIBMGA001044-TA	Uncharacterized protein.		7091.BGIBMGA000063-TA	Protein kinase domain-containing protein; Belongs to the protein kinase superfamily.	7091.BGIBMGA005834-TA	ANK_REP_REGION domain-containing protein.
7091.BGIBMGA006532-TA	Fibronectin type-III domain-containing protein.	7091.BGIBMGA002481-TA	Uncharacterized protein.		7091.BGIBMGA000063-TA	Protein kinase domain-containing protein; Belongs to the protein kinase superfamily.	7091.BGIBMGA005063-TA	Uncharacterized protein.
7091.BGIBMGA001386-TA	Pribosyltran_N domain-containing protein.	7091.BGIBMGA009136-TA	Lipase domain-containing protein.		7091.BGIBMGA000064-TA	Thioredoxin domain-containing protein.	7091.BGIBMGA008120-TA	Thioredoxin domain-containing protein.
7091.BGIBMGA005148-TA	Putative cuticle protein.	7091.BGIBMGA009831-TA	Uncharacterized protein.		7091.BGIBMGA000065-TA	PALP domain-containing protein.	7091.BGIBMGA003656-TA	Uncharacterized protein.
7091.BGIBMGA002660-TA	Uncharacterized protein; Belongs to the glycosyl hydrolase 1 family.	7091.BGIBMGA011522-TA	CUB domain-containing protein.		7091.BGIBMGA000066-TA	Ribosomal protein L32.	7091.BGIBMGA007795-TA	Ribosomal protein L30.
7091.BGIBMGA008977-TA	Peptidyl-prolyl cis-trans isomerase; PPIases accelerate the folding of proteins. It catalyzes the cis-trans isomerization of proline imidic peptide bonds in oligopeptides.	7091.BGIBMGA000287-TA	Uncharacterized protein.		7091.BGIBMGA000066-TA	Ribosomal protein L32.	7091.BGIBMGA000924-TA	Uncharacterized protein; Belongs to the universal ribosomal protein uL22 family.
7091.BGIBMGA013739-TA	Peptidase S1 domain-containing protein.	7091.BGIBMGA000255-TA	7091.BGIBMGA000255-TA		7091.BGIBMGA000066-TA	Ribosomal protein L32.	7091.BGIBMGA001363-TA	40S ribosomal protein S21; Belongs to the eukaryotic ribosomal protein eS21 family.
7091.BGIBMGA004483-TA	Uncharacterized protein.	7091.BGIBMGA007239-TA	WD_REPEATS_REGION domain-containing protein.		7091.BGIBMGA000066-TA	Ribosomal protein L32.	7091.BGIBMGA002208-TA	Uncharacterized protein.
7091.BGIBMGA006460-TA	AN1-type domain-containing protein.	7091.BGIBMGA012149-TA	Aldo_ket_red domain-containing protein.		7091.BGIBMGA000066-TA	Ribosomal protein L32.	7091.BGIBMGA008903-TA	Ribosomal protein L37A.
7091.BGIBMGA014340-TA	DUF3402 domain-containing protein.	7091.BGIBMGA011014-TA	Histone deacetylase complex subunit SAP18; Involved in the tethering of the SIN3 complex to core histone proteins.		7091.BGIBMGA000066-TA	Ribosomal protein L32.	7091.BGIBMGA001500-TA	Ribosomal_L2_C domain-containing protein.
7091.BGIBMGA005812-TA	Uncharacterized protein; Belongs to the ATP:guanido phosphotransferase family.	7091.BGIBMGA006616-TA	Orai1 alternative splice form A.		7091.BGIBMGA000066-TA	Ribosomal protein L32.	7091.BGIBMGA007645-TA	Uncharacterized protein; Belongs to the universal ribosomal protein uS12 family.
7091.BGIBMGA005046-TA	UDP-glycosyltransferase UGT47A1.	7091.BGIBMGA002559-TA	Ubiquitin conjugating enzyme E2; Belongs to the ubiquitin-conjugating enzyme family.		7091.BGIBMGA000066-TA	Ribosomal protein L32.	7091.BGIBMGA003726-TA	60S ribosomal protein L13; Belongs to the eukaryotic ribosomal protein eL13 family.
7091.BGIBMGA014067-TA	CID domain-containing protein.	7091.BGIBMGA004563-TA	MFS domain-containing protein; Belongs to the major facilitator superfamily. Sugar transporter (TC 2.A.1.1) family.		7091.BGIBMGA000066-TA	Ribosomal protein L32.	7091.BGIBMGA005928-TA	Uncharacterized protein.
7091.BGIBMGA006431-TA	FLYWCH-type domain-containing protein.	7091.BGIBMGA008787-TA	Uncharacterized protein.		7091.BGIBMGA000066-TA	Ribosomal protein L32.	7091.BGIBMGA010571-TA	Ribosomal protein L9.
7091.BGIBMGA014187-TA	Uncharacterized protein; Belongs to the glycosyl hydrolase 1 family.	7091.BGIBMGA013677-TA	Uncharacterized protein.		7091.BGIBMGA000066-TA	Ribosomal protein L32.	7091.BGIBMGA007363-TA	40S ribosomal protein S26; Belongs to the eukaryotic ribosomal protein eS26 family.
7091.BGIBMGA002760-TA	USP domain-containing protein; Belongs to the peptidase C19 family.	7091.BGIBMGA007706-TA	Uncharacterized protein.		7091.BGIBMGA000066-TA	Ribosomal protein L32.	7091.BGIBMGA007661-TA	Ribosomal protein L7A.
7091.BGIBMGA005397-TA	Putative cuticle protein.	7091.BGIBMGA014245-TA	MFS domain-containing protein.		7091.BGIBMGA000066-TA	Ribosomal protein L32.	7091.BGIBMGA014094-TA	Ribosomal_L14e domain-containing protein.
7091.BGIBMGA009267-TA	7091.BGIBMGA009267-TA	7091.BGIBMGA005245-TA	Cyclic nucleotide-binding domain-containing protein.		7091.BGIBMGA000066-TA	Ribosomal protein L32.	7091.BGIBMGA008881-TA	Uncharacterized protein; Belongs to the universal ribosomal protein uL5 family.
7091.BGIBMGA004314-TA	XK-related protein.	7091.BGIBMGA012865-TA	N-acetylmuramoyl-L-alanine amidase domain-containing protein.		7091.BGIBMGA000066-TA	Ribosomal protein L32.	7091.BGIBMGA003337-TA	Uncharacterized protein.
7091.BGIBMGA010861-TA	MFS domain-containing protein.	7091.BGIBMGA013178-TA	Uncharacterized protein.		7091.BGIBMGA000066-TA	Ribosomal protein L32.	7091.BGIBMGA004911-TA	40S ribosomal protein S29.
7091.BGIBMGA008158-TA	DH domain-containing protein.	7091.BGIBMGA008006-TA	Uncharacterized protein.		7091.BGIBMGA000066-TA	Ribosomal protein L32.	7091.BGIBMGA006835-TA	Uncharacterized protein; Belongs to the universal ribosomal protein uL23 family.
7091.BGIBMGA003162-TA	Uncharacterized protein.	7091.BGIBMGA002693-TA	Uncharacterized protein.		7091.BGIBMGA000066-TA	Ribosomal protein L32.	7091.BGIBMGA013567-TA	Uncharacterized protein; Belongs to the universal ribosomal protein uL3 family.
7091.BGIBMGA013217-TA	EF-hand domain-containing protein.	7091.BGIBMGA014376-TA	Uncharacterized protein.		7091.BGIBMGA000066-TA	Ribosomal protein L32.	7091.BGIBMGA003073-TA	Translationally-controlled tumor protein homolog; Involved in calcium binding and microtubule stabilization. Belongs to the TCTP family.
7091.BGIBMGA008062-TA	Aminopeptidase.	7091.BGIBMGA005823-TA	Small heat shock protein 27.4; Belongs to the small heat shock protein (HSP20) family.		7091.BGIBMGA000066-TA	Ribosomal protein L32.	7091.BGIBMGA001043-TA	Ribosomal_L18e/L15P domain-containing protein; Belongs to the universal ribosomal protein uL15 family.
7091.BGIBMGA008208-TA	Uncharacterized protein.	7091.BGIBMGA011352-TA	N-acetyltransferase domain-containing protein.		7091.BGIBMGA000066-TA	Ribosomal protein L32.	7091.BGIBMGA001415-TA	Uncharacterized protein.
7091.BGIBMGA006637-TA	HECT domain-containing protein.	7091.BGIBMGA000607-TA	Uncharacterized protein.		7091.BGIBMGA000066-TA	Ribosomal protein L32.	7091.BGIBMGA003155-TA	Uncharacterized protein.
7091.BGIBMGA007448-TA	6PF2K domain-containing protein.	7091.BGIBMGA000496-TA	Uncharacterized protein.		7091.BGIBMGA000066-TA	Ribosomal protein L32.	7091.BGIBMGA013923-TA	KOW domain-containing protein; Belongs to the universal ribosomal protein uL24 family.
7091.BGIBMGA005751-TA	Uncharacterized protein.	7091.BGIBMGA001951-TA	Uncharacterized protein.		7091.BGIBMGA000066-TA	Ribosomal protein L32.	7091.BGIBMGA012373-TA	TRASH domain-containing protein.
7091.BGIBMGA013569-TA	Uncharacterized protein.	7091.BGIBMGA010513-TA	Amino acid transporter.		7091.BGIBMGA000066-TA	Ribosomal protein L32.	7091.BGIBMGA010487-TA	Ribosomal protein L36A; Belongs to the eukaryotic ribosomal protein eL42 family.
7091.BGIBMGA004099-TA	TM2 domain-containing protein.	7091.BGIBMGA008688-TA	CYCLIN domain-containing protein; Belongs to the cyclin family.		7091.BGIBMGA000066-TA	Ribosomal protein L32.	7091.BGIBMGA010139-TA	40S ribosomal protein S27.
7091.BGIBMGA001164-TA	Uncharacterized protein.	7091.BGIBMGA010278-TA	G-patch domain-containing protein.		7091.BGIBMGA000066-TA	Ribosomal protein L32.	7091.BGIBMGA012626-TA	Ribosomal protein S9; Belongs to the universal ribosomal protein uS4 family.
7091.BGIBMGA004405-TA	Uncharacterized protein.	7091.BGIBMGA008896-TA	Uncharacterized protein.		7091.BGIBMGA000066-TA	Ribosomal protein L32.	7091.BGIBMGA004375-TA	Ribosomal protein L7.
7091.BGIBMGA011124-TA	7091.BGIBMGA011124-TA	7091.BGIBMGA014118-TA	ATP-grasp domain-containing protein.		7091.BGIBMGA000066-TA	Ribosomal protein L32.	7091.BGIBMGA007477-TA	WD_REPEATS_REGION domain-containing protein.
7091.BGIBMGA009505-TA	MADF domain-containing protein.	7091.BGIBMGA004564-TA	MFS domain-containing protein; Belongs to the major facilitator superfamily. Sugar transporter (TC 2.A.1.1) family.		7091.BGIBMGA000066-TA	Ribosomal protein L32.	7091.BGIBMGA005162-TA	Uncharacterized protein; Belongs to the universal ribosomal protein uL11 family.
7091.BGIBMGA007147-TA	PDZ domain-containing protein.	7091.BGIBMGA012035-TA	ABC transporter domain-containing protein.		7091.BGIBMGA000066-TA	Ribosomal protein L32.	7091.BGIBMGA003608-TA	Elongation factor 1-alpha; This protein promotes the GTP-dependent binding of aminoacyl- tRNA to the A-site of ribosomes during protein biosynthesis; Belongs to the TRAFAC class translation factor GTPase superfamily. Classic translation factor GTPase family. EF-Tu/EF-1A subfamily.
7091.BGIBMGA009954-TA	Reverse transcriptase domain-containing protein.	7091.BGIBMGA002432-TA	V-type proton ATPase subunit a; Essential component of the vacuolar proton pump (V-ATPase), a multimeric enzyme that catalyzes the translocation of protons across the membranes. Required for assembly and activity of the V-ATPase.		7091.BGIBMGA000066-TA	Ribosomal protein L32.	7091.BGIBMGA003412-TA	Uncharacterized protein; Belongs to the eukaryotic ribosomal protein P1/P2 family.
7091.BGIBMGA006445-TA	HTH psq-type domain-containing protein.	7091.BGIBMGA002189-TA	Uncharacterized protein.		7091.BGIBMGA000066-TA	Ribosomal protein L32.	7091.BGIBMGA011273-TA	Ubiquitin-like domain-containing protein.
7091.BGIBMGA007567-TA	Uncharacterized protein.	7091.BGIBMGA014481-TA	Oxidoreductase-like domain-containing protein.		7091.BGIBMGA000066-TA	Ribosomal protein L32.	7091.BGIBMGA012414-TA	60S ribosomal protein L17; Belongs to the universal ribosomal protein uL22 family.
7091.BGIBMGA002093-TA	TPT domain-containing protein.	7091.BGIBMGA001290-TA	TRAF6.		7091.BGIBMGA000066-TA	Ribosomal protein L32.	7091.BGIBMGA003978-TA	Ribosomal protein L12; Belongs to the universal ribosomal protein uL11 family.
7091.BGIBMGA012337-TA	Uncharacterized protein.	7091.BGIBMGA014398-TA	eRF1_1 domain-containing protein.		7091.BGIBMGA000066-TA	Ribosomal protein L32.	7091.BGIBMGA004374-TA	40S ribosomal protein S12; Belongs to the eukaryotic ribosomal protein eS12 family.
7091.BGIBMGA009809-TA	Uncharacterized protein.	7091.BGIBMGA010446-TA	Uncharacterized protein.		7091.BGIBMGA000066-TA	Ribosomal protein L32.	7091.BGIBMGA002405-TA	40S ribosomal protein S14; Belongs to the universal ribosomal protein uS11 family.
7091.BGIBMGA002987-TA	ER membrane protein complex subunit 4; Belongs to the EMC4 family.	7091.BGIBMGA000903-TA	Eukaryotic translation initiation factor 3 subunit M; Component of the eukaryotic translation initiation factor 3 (eIF-3) complex, which is involved in protein synthesis of a specialized repertoire of mRNAs and, together with other initiation factors, stimulates binding of mRNA and methionyl-tRNAi to the 40S ribosome. The eIF-3 complex specifically targets and initiates translation of a subset of…		7091.BGIBMGA000066-TA	Ribosomal protein L32.	7091.BGIBMGA008865-TA	Ribosomal protein L13A.
7091.BGIBMGA001976-TA	TGc domain-containing protein.	7091.BGIBMGA004603-TA	Tubulin beta chain; Tubulin is the major constituent of microtubules. It binds two moles of GTP, one at an exchangeable site on the beta chain and one at a non-exchangeable site on the alpha chain.		7091.BGIBMGA000066-TA	Ribosomal protein L32.	7091.BGIBMGA009208-TA	Ribosomal protein L28.
7091.BGIBMGA007715-TA	RING-type domain-containing protein.	7091.BGIBMGA006981-TA	ER membrane protein complex subunit 3.		7091.BGIBMGA000066-TA	Ribosomal protein L32.	7091.BGIBMGA011282-TA	Ribosomal protein S13; Belongs to the universal ribosomal protein uS15 family.
7091.BGIBMGA000787-TA	Paired domain-containing protein.	7091.BGIBMGA007463-TA	CAP-Gly domain-containing protein.		7091.BGIBMGA000066-TA	Ribosomal protein L32.	7091.BGIBMGA003338-TA	Uncharacterized protein.
7091.BGIBMGA000328-TA	Putative cuticle protein.	7091.BGIBMGA005169-TA	Transcription initiation factor IIA subunit 2; TFIIA is a component of the transcription machinery of RNA polymerase II and plays an important role in transcriptional activation; Belongs to the TFIIA subunit 2 family.		7091.BGIBMGA000066-TA	Ribosomal protein L32.	7091.BGIBMGA001243-TA	S10_plectin domain-containing protein.
7091.BGIBMGA009351-TA	Uncharacterized protein.	7091.BGIBMGA005230-TA	Thioredoxin domain-containing protein.		7091.BGIBMGA000066-TA	Ribosomal protein L32.	7091.BGIBMGA009411-TA	Uncharacterized protein; Belongs to the universal ribosomal protein uS9 family.
7091.BGIBMGA011084-TA	TIR domain-containing protein.	7091.BGIBMGA008231-TA	MFS domain-containing protein.		7091.BGIBMGA000066-TA	Ribosomal protein L32.	7091.BGIBMGA003309-TA	60S acidic ribosomal protein P0; Ribosomal protein P0 is the functional equivalent of E.coli protein L10.
7091.BGIBMGA009534-TA	Uncharacterized protein.	7091.BGIBMGA003416-TA	Uncharacterized protein.		7091.BGIBMGA000066-TA	Ribosomal protein L32.	7091.BGIBMGA009130-TA	Ribosomal protein S20.
7091.BGIBMGA001423-TA	Uncharacterized protein; Belongs to the TRAFAC class myosin-kinesin ATPase superfamily. Myosin family.	7091.BGIBMGA005045-TA	Homeobox domain-containing protein.		7091.BGIBMGA000066-TA	Ribosomal protein L32.	7091.BGIBMGA011272-TA	Hairy cell leukemia protein 1; TGF-beta-inducible nuclear protein 1.
7091.BGIBMGA004787-TA	TACC_C domain-containing protein.	7091.BGIBMGA013412-TA	TFIIS N-terminal domain-containing protein.		7091.BGIBMGA000066-TA	Ribosomal protein L32.	7091.BGIBMGA003397-TA	40S ribosomal protein S8; Belongs to the eukaryotic ribosomal protein eS8 family.
7091.BGIBMGA013903-TA	Serpin-31; Belongs to the serpin family.	7091.BGIBMGA000581-TA	J domain-containing protein.		7091.BGIBMGA000066-TA	Ribosomal protein L32.	7091.BGIBMGA002975-TA	Ribosomal_L18e/L15P domain-containing protein.
7091.BGIBMGA000798-TA	KH domain-containing protein.	7091.BGIBMGA009492-TA	Calpain catalytic domain-containing protein; Belongs to the peptidase C2 family.		7091.BGIBMGA000066-TA	Ribosomal protein L32.	7091.BGIBMGA008921-TA	Elongation factor 1-beta; EF-1-beta and EF-1-beta' stimulate the exchange of GDP bound to EF-1-alpha to GTP.
7091.BGIBMGA012118-TA	Uncharacterized protein.	7091.BGIBMGA001422-TA	Uncharacterized protein.		7091.BGIBMGA000066-TA	Ribosomal protein L32.	7091.BGIBMGA007516-TA	Elongation factor 1-alpha; This protein promotes the GTP-dependent binding of aminoacyl- tRNA to the A-site of ribosomes during protein biosynthesis.
7091.BGIBMGA013721-TA	Uncharacterized protein.	7091.BGIBMGA008194-TA	AB hydrolase-1 domain-containing protein.		7091.BGIBMGA000066-TA	Ribosomal protein L32.	7091.BGIBMGA007743-TA	Ribosomal protein L8.
7091.BGIBMGA006007-TA	Homeobox domain-containing protein.	7091.BGIBMGA000643-TA	Uncharacterized protein.		7091.BGIBMGA000066-TA	Ribosomal protein L32.	7091.BGIBMGA001106-TA	Ribosomal protein L21.
7091.BGIBMGA013089-TA	Uncharacterized protein.	7091.BGIBMGA001780-TA	MFS domain-containing protein.		7091.BGIBMGA000066-TA	Ribosomal protein L32.	7091.BGIBMGA001800-TA	Ribos_L4_asso_C domain-containing protein.
7091.BGIBMGA011897-TA	PAF domain-containing protein.	7091.BGIBMGA011536-TA	DUF1741 domain-containing protein.		7091.BGIBMGA000066-TA	Ribosomal protein L32.	7091.BGIBMGA010604-TA	Ubiquitin/ribosomal protein L40 fusion protein.
7091.BGIBMGA012808-TA	Uncharacterized protein.	7091.BGIBMGA011069-TA	TPR_REGION domain-containing protein.		7091.BGIBMGA000066-TA	Ribosomal protein L32.	7091.BGIBMGA001471-TA	Ribosomal protein S15; Belongs to the universal ribosomal protein uS19 family.
7091.BGIBMGA011498-TA	Uncharacterized protein.	7091.BGIBMGA006858-TA	Uncharacterized protein.		7091.BGIBMGA000066-TA	Ribosomal protein L32.	7091.BGIBMGA010867-TA	40S ribosomal protein S4; Belongs to the eukaryotic ribosomal protein eS4 family.
7091.BGIBMGA014015-TA	Putative cuticle protein.	7091.BGIBMGA010852-TA	Uncharacterized protein.		7091.BGIBMGA000066-TA	Ribosomal protein L32.	7091.BGIBMGA011416-TA	40S ribosomal protein S3a; Belongs to the eukaryotic ribosomal protein eS1 family.
7091.BGIBMGA006048-TA	Uncharacterized protein; Belongs to the short-chain dehydrogenases/reductases (SDR) family.	7091.BGIBMGA008147-TA	Uncharacterized protein.		7091.BGIBMGA000066-TA	Ribosomal protein L32.	7091.BGIBMGA001483-TA	Uncharacterized protein.
7091.BGIBMGA006052-TA	Uncharacterized protein.	7091.BGIBMGA012913-TA	PA2c domain-containing protein.		7091.BGIBMGA000066-TA	Ribosomal protein L32.	7091.BGIBMGA004165-TA	Translation elongation factor 2; Catalyzes the GTP-dependent ribosomal translocation step during translation elongation. During this step, the ribosome changes from the pre-translocational (PRE) to the post-translocational (POST) state as the newly formed A-site-bound peptidyl-tRNA and P-site-bound deacylated tRNA move to the P and E sites, respectively. Catalyzes the coordinated movement of the …
7091.BGIBMGA007688-TA	HTH myb-type domain-containing protein.	7091.BGIBMGA003767-TA	Autophagy-related protein 3.		7091.BGIBMGA000066-TA	Ribosomal protein L32.	7091.BGIBMGA007879-TA	60S ribosomal protein L5; Component of the ribosome, a large ribonucleoprotein complex responsible for the synthesis of proteins in the cell. The small ribosomal subunit (SSU) binds messenger RNAs (mRNAs) and translates the encoded message by selecting cognate aminoacyl-transfer RNA (tRNA) molecules. The large subunit (LSU) contains the ribosomal catalytic site termed the peptidyl transferase cen…
7091.BGIBMGA003035-TA	Uncharacterized protein.	7091.BGIBMGA012219-TA	Uncharacterized protein.		7091.BGIBMGA000066-TA	Ribosomal protein L32.	7091.BGIBMGA003197-TA	Uncharacterized protein; Belongs to the universal ribosomal protein uS13 family.
7091.BGIBMGA005223-TA	Uncharacterized protein.	7091.BGIBMGA004989-TA	Uncharacterized protein.		7091.BGIBMGA000066-TA	Ribosomal protein L32.	7091.BGIBMGA011467-TA	60S ribosomal protein L18a; Belongs to the eukaryotic ribosomal protein eL20 family.
7091.BGIBMGA012212-TA	Uncharacterized protein.	7091.BGIBMGA005123-TA	Uncharacterized protein.		7091.BGIBMGA000066-TA	Ribosomal protein L32.	7091.BGIBMGA011446-TA	40S ribosomal protein S30; Belongs to the eukaryotic ribosomal protein eS30 family.
7091.BGIBMGA010456-TA	DUF5641 domain-containing protein.	7091.BGIBMGA004362-TA	Uncharacterized protein.		7091.BGIBMGA000066-TA	Ribosomal protein L32.	7091.BGIBMGA009319-TA	Ribosomal protein S3; Belongs to the universal ribosomal protein uS3 family.
7091.BGIBMGA008286-TA	Tetraspanin.	7091.BGIBMGA006698-TA	Uncharacterized protein; Belongs to the mitochondrial carrier (TC 2.A.29) family.		7091.BGIBMGA000066-TA	Ribosomal protein L32.	7091.BGIBMGA006414-TA	Ribosomal protein L15; Belongs to the eukaryotic ribosomal protein eL15 family.
7091.BGIBMGA011490-TA	DNA_MISMATCH_REPAIR_2 domain-containing protein; Component of the post-replicative DNA mismatch repair system (MMR).	7091.BGIBMGA010781-TA	Uncharacterized protein.		7091.BGIBMGA000066-TA	Ribosomal protein L32.	7091.BGIBMGA009863-TA	60S ribosomal protein L27; Belongs to the eukaryotic ribosomal protein eL27 family.
7091.BGIBMGA010958-TA	Nuclear pore complex protein; Functions as a component of the nuclear pore complex (NPC).	7091.BGIBMGA013353-TA	CUT domain-containing protein.		7091.BGIBMGA000066-TA	Ribosomal protein L32.	7091.BGIBMGA007710-TA	Ribosomal protein S5; Belongs to the universal ribosomal protein uS7 family.
7091.BGIBMGA007650-TA	DDE_Tnp_1_7 domain-containing protein.	7091.BGIBMGA008531-TA	Uncharacterized protein.		7091.BGIBMGA000066-TA	Ribosomal protein L32.	7091.BGIBMGA011948-TA	40S ribosomal protein S28; Belongs to the eukaryotic ribosomal protein eS28 family.
7091.BGIBMGA008503-TA	RRM domain-containing protein.	7091.BGIBMGA010796-TA	Uncharacterized protein.		7091.BGIBMGA000066-TA	Ribosomal protein L32.	7091.BGIBMGA009751-TA	Ribosomal protein L23; Belongs to the universal ribosomal protein uL14 family.
7091.BGIBMGA003924-TA	Uncharacterized protein.	7091.BGIBMGA007722-TA	Uncharacterized protein; Belongs to the peroxisomal membrane protein PXMP2/4 family.		7091.BGIBMGA000066-TA	Ribosomal protein L32.	7091.BGIBMGA013792-TA	Uncharacterized protein; Belongs to the universal ribosomal protein uS17 family.
7091.BGIBMGA012776-TA	TLC domain-containing protein.	7091.BGIBMGA008620-TA	Mitochondria-associated granulocyte macrophage CSF signaling molecule.		7091.BGIBMGA000066-TA	Ribosomal protein L32.	7091.BGIBMGA007311-TA	40S ribosomal protein SA; Required for the assembly and/or stability of the 40S ribosomal subunit. Required for the processing of the 20S rRNA- precursor to mature 18S rRNA in a late step of the maturation of 40S ribosomal subunits.
7091.BGIBMGA012260-TA	Uncharacterized protein.	7091.BGIBMGA007043-TA	Uncharacterized protein.		7091.BGIBMGA000066-TA	Ribosomal protein L32.	7091.BGIBMGA000959-TA	Uncharacterized protein.
7091.BGIBMGA010124-TA	Sema domain-containing protein.	7091.BGIBMGA006351-TA	Uncharacterized protein.		7091.BGIBMGA000066-TA	Ribosomal protein L32.	7091.BGIBMGA013157-TA	Uncharacterized protein; Belongs to the eukaryotic ribosomal protein P1/P2 family.
7091.BGIBMGA013686-TA	Peptidase S1 domain-containing protein.	7091.BGIBMGA004876-TA	Uncharacterized protein.		7091.BGIBMGA000066-TA	Ribosomal protein L32.	7091.BGIBMGA002164-TA	Uncharacterized protein.
7091.BGIBMGA010396-TA	Uncharacterized protein.	7091.BGIBMGA011658-TA	Omega-class glutathione S-transferase; Belongs to the GST superfamily.		7091.BGIBMGA000066-TA	Ribosomal protein L32.	7091.BGIBMGA004905-TA	AAA domain-containing protein.
7091.BGIBMGA005280-TA	Glyco_trans_2-like domain-containing protein.	7091.BGIBMGA011268-TA	Uncharacterized protein.		7091.BGIBMGA000066-TA	Ribosomal protein L32.	7091.BGIBMGA000867-TA	Ribosomal protein S2; Belongs to the universal ribosomal protein uS5 family.
7091.BGIBMGA014408-TA	Uncharacterized protein.	7091.BGIBMGA003614-TA	TNFSF13; Belongs to the tumor necrosis factor family.		7091.BGIBMGA000066-TA	Ribosomal protein L32.	7091.BGIBMGA006986-TA	Ribosomal protein L22.
7091.BGIBMGA005799-TA	Uncharacterized protein.	7091.BGIBMGA011596-TA	Uncharacterized protein.		7091.BGIBMGA000066-TA	Ribosomal protein L32.	7091.BGIBMGA013076-TA	Uncharacterized protein.
7091.BGIBMGA012436-TA	RING-type domain-containing protein.	7091.BGIBMGA000009-TA	Uncharacterized protein.		7091.BGIBMGA000066-TA	Ribosomal protein L32.	7091.BGIBMGA006867-TA	Ribosomal protein S15A; Belongs to the universal ribosomal protein uS8 family.
7091.BGIBMGA002950-TA	Uncharacterized protein.	7091.BGIBMGA012086-TA	Guanylate cyclase domain-containing protein; Belongs to the adenylyl cyclase class-4/guanylyl cyclase family.		7091.BGIBMGA000066-TA	Ribosomal protein L32.	7091.BGIBMGA001501-TA	40S ribosomal protein S6; Belongs to the eukaryotic ribosomal protein eS6 family.
7091.BGIBMGA003323-TA	Putative membrane protein.	7091.BGIBMGA011092-TA	Brix domain-containing protein.		7091.BGIBMGA000066-TA	Ribosomal protein L32.	7091.BGIBMGA006704-TA	Vasa intronic protein.
7091.BGIBMGA003163-TA	Uncharacterized protein.	7091.BGIBMGA007280-TA	7091.BGIBMGA007280-TA		7091.BGIBMGA000066-TA	Ribosomal protein L32.	7091.BGIBMGA010970-TA	Ribosomal protein L26.
7091.BGIBMGA007720-TA	SERPIN domain-containing protein; Belongs to the serpin family.	7091.BGIBMGA004922-TA	AMP-binding domain-containing protein.		7091.BGIBMGA000066-TA	Ribosomal protein L32.	7091.BGIBMGA005684-TA	60S ribosomal protein L38; Belongs to the eukaryotic ribosomal protein eL38 family.
7091.BGIBMGA008716-TA	Uncharacterized protein.	7091.BGIBMGA007422-TA	PPP1R35_C domain-containing protein.		7091.BGIBMGA000066-TA	Ribosomal protein L32.	7091.BGIBMGA004356-TA	40S ribosomal protein S7; Belongs to the eukaryotic ribosomal protein eS7 family.
7091.BGIBMGA007703-TA	Uncharacterized protein.	7091.BGIBMGA014367-TA	Uncharacterized protein.		7091.BGIBMGA000066-TA	Ribosomal protein L32.	7091.BGIBMGA002811-TA	Ribosomal protein L10.
7091.BGIBMGA003737-TA	Uncharacterized protein.	7091.BGIBMGA007662-TA	Uncharacterized protein.		7091.BGIBMGA000066-TA	Ribosomal protein L32.	7091.BGIBMGA001991-TA	Ribosomal protein L36.
7091.BGIBMGA009626-TA	Uncharacterized protein.	7091.BGIBMGA002370-TA	RING-type domain-containing protein.		7091.BGIBMGA000066-TA	Ribosomal protein L32.	7091.BGIBMGA012546-TA	Uncharacterized protein.
7091.BGIBMGA008293-TA	Purple acid phosphatase.	7091.BGIBMGA000532-TA	Bromo domain-containing protein.		7091.BGIBMGA000066-TA	Ribosomal protein L32.	7091.BGIBMGA011620-TA	60S ribosomal protein L18.
7091.BGIBMGA002066-TA	Guanylate cyclase domain-containing protein; Belongs to the adenylyl cyclase class-4/guanylyl cyclase family.	7091.BGIBMGA009237-TA	Uncharacterized protein.		7091.BGIBMGA000066-TA	Ribosomal protein L32.	7091.BGIBMGA002572-TA	Ribosomal protein L19; Belongs to the eukaryotic ribosomal protein eL19 family.
7091.BGIBMGA004770-TA	IRK_C domain-containing protein.	7091.BGIBMGA004343-TA	Death-related protein.		7091.BGIBMGA000066-TA	Ribosomal protein L32.	7091.BGIBMGA007412-TA	Uncharacterized protein.
7091.BGIBMGA006711-TA	RRM domain-containing protein.	7091.BGIBMGA007596-TA	Peptidase S1 domain-containing protein; Belongs to the peptidase S1 family.		7091.BGIBMGA000066-TA	Ribosomal protein L32.	7091.BGIBMGA004112-TA	Leuk-A4-hydro_C domain-containing protein.
7091.BGIBMGA006356-TA	BTB domain-containing protein.	7091.BGIBMGA006324-TA	Peptidase S1 domain-containing protein; Belongs to the peptidase S1 family.		7091.BGIBMGA000066-TA	Ribosomal protein L32.	7091.BGIBMGA003923-TA	40S ribosomal protein S24; Belongs to the eukaryotic ribosomal protein eS24 family.
7091.BGIBMGA014187-TA	Uncharacterized protein; Belongs to the glycosyl hydrolase 1 family.	7091.BGIBMGA011157-TA	CAP-ZIP_m domain-containing protein.		7091.BGIBMGA000068-TA	GMC_OxRdtase_N domain-containing protein.	7091.BGIBMGA006606-TA	Aldedh domain-containing protein; Belongs to the aldehyde dehydrogenase family.
7091.BGIBMGA012098-TA	Uncharacterized protein.	7091.BGIBMGA008725-TA	UTP--glucose-1-phosphate uridylyltransferase.		7091.BGIBMGA000069-TA	Plus3 domain-containing protein.	7091.BGIBMGA010107-TA	Uncharacterized protein.
7091.BGIBMGA004212-TA	Uncharacterized protein.	7091.BGIBMGA002913-TA	Uncharacterized protein.		7091.BGIBMGA000069-TA	Plus3 domain-containing protein.	7091.BGIBMGA002779-TA	Uncharacterized protein.
7091.BGIBMGA006500-TA	RING-type domain-containing protein.	7091.BGIBMGA007267-TA	7091.BGIBMGA007267-TA		7091.BGIBMGA000069-TA	Plus3 domain-containing protein.	7091.BGIBMGA003497-TA	Chromodomain-helicase-DNA-binding protein 1; ATP-dependent chromatin-remodeling factor which functions as substrate recognition component of the transcription regulatory histone acetylation (HAT) complex SAGA. Regulates polymerase II transcription. Also required for efficient transcription by RNA polymerase I, and more specifically the polymerase I transcription termination step. Regulates negati…
7091.BGIBMGA012734-TA	HORMA domain-containing protein.	7091.BGIBMGA004413-TA	Uncharacterized protein.		7091.BGIBMGA000069-TA	Plus3 domain-containing protein.	7091.BGIBMGA010222-TA	UBIQUITIN_CONJUGAT_2 domain-containing protein; Belongs to the ubiquitin-conjugating enzyme family.
7091.BGIBMGA009533-TA	TOG domain-containing protein.	7091.BGIBMGA013578-TA	Alpha-carbonic anhydrase domain-containing protein; Belongs to the alpha-carbonic anhydrase family.		7091.BGIBMGA000069-TA	Plus3 domain-containing protein.	7091.BGIBMGA011069-TA	TPR_REGION domain-containing protein.
7091.BGIBMGA000518-TA	PPM-type phosphatase domain-containing protein.	7091.BGIBMGA005813-TA	CBFD_NFYB_HMF domain-containing protein.		7091.BGIBMGA000069-TA	Plus3 domain-containing protein.	7091.BGIBMGA007821-TA	Uncharacterized protein.
7091.BGIBMGA005882-TA	Uncharacterized protein.	7091.BGIBMGA003976-TA	Tyrosine-protein kinase receptor torso; Probable receptor tyrosine kinase. During postembryonic development, involved in the initiation of metamorphosis probably by inducing the production of ecdysone in response to prothoracicotropic hormone (PTTH) (By similarity). Binding to PTTH stimulates activation of canonical MAPK signaling leading to ERK phosphorylation.		7091.BGIBMGA000069-TA	Plus3 domain-containing protein.	7091.BGIBMGA003759-TA	Transcription elongation factor SPT5.
7091.BGIBMGA000531-TA	Uncharacterized protein.	7091.BGIBMGA001962-TA	Uncharacterized protein.		7091.BGIBMGA000069-TA	Plus3 domain-containing protein.	7091.BGIBMGA003484-TA	DNA-directed RNA polymerase subunit; DNA-dependent RNA polymerase catalyzes the transcription of DNA into RNA using the four ribonucleoside triphosphates as substrates.
7091.BGIBMGA003960-TA	STAS domain-containing protein.	7091.BGIBMGA009442-TA	Uncharacterized protein.		7091.BGIBMGA000069-TA	Plus3 domain-containing protein.	7091.BGIBMGA005288-TA	FACT complex subunit SSRP1; Component of the FACT complex, a general chromatin factor that acts to reorganize nucleosomes. The FACT complex is involved in multiple processes that require DNA as a template such as mRNA elongation, DNA replication and DNA repair. During transcription elongation the FACT complex acts as a histone chaperone that both destabilizes and restores nucleosomal structure. I…
7091.BGIBMGA005167-TA	Flavin-containing monooxygenase.	7091.BGIBMGA009814-TA	Uncharacterized protein.		7091.BGIBMGA000069-TA	Plus3 domain-containing protein.	7091.BGIBMGA006173-TA	Transcription elongation factor S-II.
7091.BGIBMGA004267-TA	Nefa_Nip30_N domain-containing protein.	7091.BGIBMGA006538-TA	Uncharacterized protein; Belongs to the GST superfamily.		7091.BGIBMGA000069-TA	Plus3 domain-containing protein.	7091.BGIBMGA006728-TA	E3 ubiquitin protein ligase.
7091.BGIBMGA001474-TA	Mitochondrial ribosomal protein L23.	7091.BGIBMGA000257-TA	Putative cuticle protein.		7091.BGIBMGA000069-TA	Plus3 domain-containing protein.	7091.BGIBMGA005413-TA	Spt4 domain-containing protein.
7091.BGIBMGA009699-TA	Uncharacterized protein.	7091.BGIBMGA002570-TA	Dolichyl-diphosphooligosaccharide--protein glycosyltransferase subunit 1; Subunit of the oligosaccharyl transferase (OST) complex that catalyzes the initial transfer of a defined glycan (Glc(3)Man(9)GlcNAc(2) in eukaryotes) from the lipid carrier dolichol- pyrophosphate to an asparagine residue within an Asn-X-Ser/Thr consensus motif in nascent polypeptide chains, the first step in protein N-glyc…		7091.BGIBMGA000069-TA	Plus3 domain-containing protein.	7091.BGIBMGA009257-TA	7091.BGIBMGA009257-TA
7091.BGIBMGA007127-TA	Uncharacterized protein; Belongs to the TRAFAC class myosin-kinesin ATPase superfamily. Myosin family.	7091.BGIBMGA007459-TA	Diphosphomevalonate decarboxylase; Performs the first committed step in the biosynthesis of isoprenes.		7091.BGIBMGA000072-TA	Uncharacterized protein.	7091.BGIBMGA012556-TA	Importin subunit alpha; Belongs to the importin alpha family.
7091.BGIBMGA008259-TA	RGS domain-containing protein.	7091.BGIBMGA010326-TA	Uncharacterized protein; Belongs to the mitochondrial carrier (TC 2.A.29) family.		7091.BGIBMGA000072-TA	Uncharacterized protein.	7091.BGIBMGA010657-TA	Importin N-terminal domain-containing protein.
7091.BGIBMGA001842-TA	Uncharacterized protein.	7091.BGIBMGA004827-TA	Uncharacterized protein.		7091.BGIBMGA000072-TA	Uncharacterized protein.	7091.BGIBMGA001699-TA	RanGAP1_C domain-containing protein.
7091.BGIBMGA013076-TA	Uncharacterized protein.	7091.BGIBMGA003915-TA	Uncharacterized protein.		7091.BGIBMGA000072-TA	Uncharacterized protein.	7091.BGIBMGA012905-TA	Uncharacterized protein.
7091.BGIBMGA013577-TA	Alpha-carbonic anhydrase domain-containing protein.	7091.BGIBMGA009189-TA	Uncharacterized protein.		7091.BGIBMGA000072-TA	Uncharacterized protein.	7091.BGIBMGA004672-TA	RanBD1 domain-containing protein.
7091.BGIBMGA004221-TA	Glucose-6-phosphate isomerase; Belongs to the GPI family.	7091.BGIBMGA012461-TA	ELMO domain-containing protein.		7091.BGIBMGA000072-TA	Uncharacterized protein.	7091.BGIBMGA007513-TA	Uncharacterized protein.
7091.BGIBMGA007908-TA	Uncharacterized protein.	7091.BGIBMGA004557-TA	Uncharacterized protein.		7091.BGIBMGA000072-TA	Uncharacterized protein.	7091.BGIBMGA011351-TA	Importin subunit alpha; Belongs to the importin alpha family.
7091.BGIBMGA000445-TA	Fork-head domain-containing protein.	7091.BGIBMGA008310-TA	Uncharacterized protein.		7091.BGIBMGA000072-TA	Uncharacterized protein.	7091.BGIBMGA003126-TA	Nuclear pore protein.
7091.BGIBMGA001834-TA	RNase III domain-containing protein.	7091.BGIBMGA010743-TA	MFS domain-containing protein; Belongs to the major facilitator superfamily. Sugar transporter (TC 2.A.1.1) family.		7091.BGIBMGA000072-TA	Uncharacterized protein.	7091.BGIBMGA013449-TA	Histone H2A; Belongs to the histone H2A family.
7091.BGIBMGA011902-TA	Rhodanese domain-containing protein.	7091.BGIBMGA012992-TA	Uncharacterized protein.		7091.BGIBMGA000072-TA	Uncharacterized protein.	7091.BGIBMGA003758-TA	Importin subunit alpha; Belongs to the importin alpha family.
7091.BGIBMGA004429-TA	G_PROTEIN_RECEP_F1_2 domain-containing protein; Belongs to the G-protein coupled receptor 1 family.	7091.BGIBMGA013603-TA	Uncharacterized protein.		7091.BGIBMGA000072-TA	Uncharacterized protein.	7091.BGIBMGA006966-TA	NTF2 domain-containing protein.
7091.BGIBMGA010865-TA	Uncharacterized protein.	7091.BGIBMGA013747-TA	Uncharacterized protein.		7091.BGIBMGA000072-TA	Uncharacterized protein.	7091.BGIBMGA002972-TA	Importin N-terminal domain-containing protein.
7091.BGIBMGA006824-TA	DnaJ-4.	7091.BGIBMGA002971-TA	Uncharacterized protein.		7091.BGIBMGA000072-TA	Uncharacterized protein.	7091.BGIBMGA006751-TA	GTP-binding nuclear protein; GTP-binding protein involved in nucleocytoplasmic transport. Required for the import of protein into the nucleus and also for RNA export. Involved in chromatin condensation and control of cell cycle. Belongs to the small GTPase superfamily. Ran family.
7091.BGIBMGA010528-TA	Transporter.	7091.BGIBMGA011676-TA	Uncharacterized protein.		7091.BGIBMGA000074-TA	Uncharacterized protein.	7091.BGIBMGA012946-TA	Uncharacterized protein.
7091.BGIBMGA004557-TA	Uncharacterized protein.	7091.BGIBMGA000829-TA	CPSF_A domain-containing protein.		7091.BGIBMGA000074-TA	Uncharacterized protein.	7091.BGIBMGA009207-TA	RNA cytidine acetyltransferase; RNA cytidine acetyltransferase with specificity toward both 18S rRNA and tRNAs. Catalyzes the formation of N(4)-acetylcytidine (ac4C) in 18S rRNA. Required for early nucleolar cleavages of precursor rRNA at sites A0, A1 and A2 during 18S rRNA synthesis. Catalyzes the formation of ac4C in serine and leucine tRNAs. Requires a tRNA-binding adapter protein for full tRN…
7091.BGIBMGA009741-TA	Apple domain-containing protein.	7091.BGIBMGA013418-TA	Uncharacterized protein.		7091.BGIBMGA000074-TA	Uncharacterized protein.	7091.BGIBMGA007734-TA	Uncharacterized protein.
7091.BGIBMGA006296-TA	Uncharacterized protein.	7091.BGIBMGA011253-TA	Uncharacterized protein.		7091.BGIBMGA000074-TA	Uncharacterized protein.	7091.BGIBMGA006135-TA	BP28CT domain-containing protein.
7091.BGIBMGA002225-TA	Mitochondrial pyruvate carrier; Mediates the uptake of pyruvate into mitochondria. Belongs to the mitochondrial pyruvate carrier (MPC) (TC 2.A.105) family.	7091.BGIBMGA008939-TA	Uncharacterized protein.		7091.BGIBMGA000074-TA	Uncharacterized protein.	7091.BGIBMGA007879-TA	60S ribosomal protein L5; Component of the ribosome, a large ribonucleoprotein complex responsible for the synthesis of proteins in the cell. The small ribosomal subunit (SSU) binds messenger RNAs (mRNAs) and translates the encoded message by selecting cognate aminoacyl-transfer RNA (tRNA) molecules. The large subunit (LSU) contains the ribosomal catalytic site termed the peptidyl transferase cen…
7091.BGIBMGA008516-TA	Histone acetyltransferase; Belongs to the MYST (SAS/MOZ) family.	7091.BGIBMGA001255-TA	Guanylate cyclase domain-containing protein; Belongs to the adenylyl cyclase class-4/guanylyl cyclase family.		7091.BGIBMGA000074-TA	Uncharacterized protein.	7091.BGIBMGA000839-TA	Uncharacterized protein.
7091.BGIBMGA004626-TA	WD_REPEATS_REGION domain-containing protein.	7091.BGIBMGA002186-TA	Thiol peroxiredoxin.		7091.BGIBMGA000074-TA	Uncharacterized protein.	7091.BGIBMGA011920-TA	Uncharacterized protein.
7091.BGIBMGA006016-TA	Uncharacterized protein.	7091.BGIBMGA008310-TA	Uncharacterized protein.		7091.BGIBMGA000074-TA	Uncharacterized protein.	7091.BGIBMGA012127-TA	WD_REPEATS_REGION domain-containing protein.
7091.BGIBMGA000647-TA	Uncharacterized protein.	7091.BGIBMGA005501-TA	HIT-type domain-containing protein.		7091.BGIBMGA000074-TA	Uncharacterized protein.	7091.BGIBMGA007239-TA	WD_REPEATS_REGION domain-containing protein.
7091.BGIBMGA003532-TA	Pepdidase_M14_N domain-containing protein.	7091.BGIBMGA002969-TA	Uncharacterized protein.		7091.BGIBMGA000074-TA	Uncharacterized protein.	7091.BGIBMGA007631-TA	CBF domain-containing protein.
7091.BGIBMGA004225-TA	Uncharacterized protein; Belongs to the protease inhibitor I19 family.	7091.BGIBMGA000209-TA	7091.BGIBMGA000209-TA		7091.BGIBMGA000074-TA	Uncharacterized protein.	7091.BGIBMGA011416-TA	40S ribosomal protein S3a; Belongs to the eukaryotic ribosomal protein eS1 family.
7091.BGIBMGA013125-TA	Uncharacterized protein.	7091.BGIBMGA009664-TA	Cyclin N-terminal domain-containing protein.		7091.BGIBMGA000074-TA	Uncharacterized protein.	7091.BGIBMGA006056-TA	H/ACA ribonucleoprotein complex subunit; Required for ribosome biogenesis. Part of a complex which catalyzes pseudouridylation of rRNA. This involves the isomerization of uridine such that the ribose is subsequently attached to C5, instead of the normal N1. Pseudouridine ("psi") residues may serve to stabilize the conformation of rRNAs.
7091.BGIBMGA013551-TA	Mediator of RNA polymerase II transcription subunit 11; Component of the Mediator complex, a coactivator involved in the regulated transcription of nearly all RNA polymerase II-dependent genes. Mediator functions as a bridge to convey information from gene- specific regulatory proteins to the basal RNA polymerase II transcription machinery. Mediator is recruited to promoters by direct interaction…	7091.BGIBMGA001547-TA	Uncharacterized protein.		7091.BGIBMGA000074-TA	Uncharacterized protein.	7091.BGIBMGA005564-TA	Ribosome biogenesis regulatory protein; Involved in ribosomal large subunit assembly. Belongs to the RRS1 family.
7091.BGIBMGA003742-TA	Phospholipid scramblase; May mediate accelerated ATP-independent bidirectional transbilayer migration of phospholipids upon binding calcium ions that results in a loss of phospholipid asymmetry in the plasma membrane. Belongs to the phospholipid scramblase family.	7091.BGIBMGA010573-TA	Chitin-binding type-2 domain-containing protein.		7091.BGIBMGA000074-TA	Uncharacterized protein.	7091.BGIBMGA003397-TA	40S ribosomal protein S8; Belongs to the eukaryotic ribosomal protein eS8 family.
7091.BGIBMGA013912-TA	Uncharacterized protein.	7091.BGIBMGA005930-TA	WD40 protein.		7091.BGIBMGA000074-TA	Uncharacterized protein.	7091.BGIBMGA005358-TA	CHK domain-containing protein.
7091.BGIBMGA013331-TA	DDE_3 domain-containing protein.	7091.BGIBMGA007406-TA	Ubiquitin-like domain-containing protein.		7091.BGIBMGA000074-TA	Uncharacterized protein.	7091.BGIBMGA009830-TA	Eukaryotic translation initiation factor 6; Binds to the 60S ribosomal subunit and prevents its association with the 40S ribosomal subunit to form the 80S initiation complex in the cytoplasm. May also be involved in ribosome biogenesis.
7091.BGIBMGA000837-TA	Carboxylic ester hydrolase; Belongs to the type-B carboxylesterase/lipase family.	7091.BGIBMGA003650-TA	VWFA domain-containing protein.		7091.BGIBMGA000074-TA	Uncharacterized protein.	7091.BGIBMGA008256-TA	Uncharacterized protein.
7091.BGIBMGA002882-TA	2-oxogl_dehyd_N domain-containing protein.	7091.BGIBMGA005125-TA	UmuC domain-containing protein.		7091.BGIBMGA000074-TA	Uncharacterized protein.	7091.BGIBMGA014064-TA	KH domain-containing protein.
7091.BGIBMGA001876-TA	Alpha-amylase; Belongs to the glycosyl hydrolase 13 family.	7091.BGIBMGA011743-TA	COQ9 domain-containing protein.		7091.BGIBMGA000074-TA	Uncharacterized protein.	7091.BGIBMGA012626-TA	Ribosomal protein S9; Belongs to the universal ribosomal protein uS4 family.
7091.BGIBMGA007436-TA	Uncharacterized protein.	7091.BGIBMGA001677-TA	F-box domain-containing protein.		7091.BGIBMGA000074-TA	Uncharacterized protein.	7091.BGIBMGA010139-TA	40S ribosomal protein S27.
7091.BGIBMGA013307-TA	Uncharacterized protein.	7091.BGIBMGA012125-TA	Uncharacterized protein.		7091.BGIBMGA000074-TA	Uncharacterized protein.	7091.BGIBMGA007962-TA	S4 RNA-binding domain-containing protein.
7091.BGIBMGA012865-TA	N-acetylmuramoyl-L-alanine amidase domain-containing protein.	7091.BGIBMGA008046-TA	Uncharacterized protein; Belongs to the STXBP/unc-18/SEC1 family.		7091.BGIBMGA000074-TA	Uncharacterized protein.	7091.BGIBMGA009983-TA	Brix domain-containing protein.
7091.BGIBMGA003889-TA	Uncharacterized protein.	7091.BGIBMGA008532-TA	N-acetyltransferase domain-containing protein.		7091.BGIBMGA000074-TA	Uncharacterized protein.	7091.BGIBMGA000757-TA	Uncharacterized protein.
7091.BGIBMGA003272-TA	Chitin-binding type-2 domain-containing protein.	7091.BGIBMGA007465-TA	Uncharacterized protein.		7091.BGIBMGA000074-TA	Uncharacterized protein.	7091.BGIBMGA011104-TA	Uncharacterized protein.
7091.BGIBMGA013576-TA	MFS domain-containing protein.	7091.BGIBMGA009401-TA	Uncharacterized protein.		7091.BGIBMGA000074-TA	Uncharacterized protein.	7091.BGIBMGA010318-TA	PINc domain-containing protein.
7091.BGIBMGA008881-TA	Uncharacterized protein; Belongs to the universal ribosomal protein uL5 family.	7091.BGIBMGA001816-TA	Uncharacterized protein.		7091.BGIBMGA000074-TA	Uncharacterized protein.	7091.BGIBMGA000756-TA	S1 motif domain-containing protein.
7091.BGIBMGA003776-TA	AAA domain-containing protein.	7091.BGIBMGA005239-TA	Alpha-amylase.		7091.BGIBMGA000074-TA	Uncharacterized protein.	7091.BGIBMGA010739-TA	Nop domain-containing protein.
7091.BGIBMGA014126-TA	Uncharacterized protein.	7091.BGIBMGA006711-TA	RRM domain-containing protein.		7091.BGIBMGA000074-TA	Uncharacterized protein.	7091.BGIBMGA010930-TA	Uncharacterized protein.
7091.BGIBMGA004279-TA	Uncharacterized protein.	7091.BGIBMGA009494-TA	Uncharacterized protein.		7091.BGIBMGA000074-TA	Uncharacterized protein.	7091.BGIBMGA002405-TA	40S ribosomal protein S14; Belongs to the universal ribosomal protein uS11 family.
7091.BGIBMGA010752-TA	Tak1.	7091.BGIBMGA009529-TA	DUF4203 domain-containing protein.		7091.BGIBMGA000074-TA	Uncharacterized protein.	7091.BGIBMGA011282-TA	Ribosomal protein S13; Belongs to the universal ribosomal protein uS15 family.
7091.BGIBMGA007650-TA	DDE_Tnp_1_7 domain-containing protein.	7091.BGIBMGA007358-TA	Mitogen-activated protein kinase.		7091.BGIBMGA000074-TA	Uncharacterized protein.	7091.BGIBMGA000029-TA	Ribonucloprotein; Common component of the spliceosome and rRNA processing machinery; Belongs to the eukaryotic ribosomal protein eL8 family.
7091.BGIBMGA011541-TA	Uncharacterized protein.	7091.BGIBMGA009976-TA	PDZ domain-containing protein.		7091.BGIBMGA000074-TA	Uncharacterized protein.	7091.BGIBMGA010827-TA	Uncharacterized protein.
7091.BGIBMGA008975-TA	Peptidase_M14 domain-containing protein.	7091.BGIBMGA012492-TA	Uncharacterized protein.		7091.BGIBMGA000074-TA	Uncharacterized protein.	7091.BGIBMGA006999-TA	DRIM domain-containing protein.
7091.BGIBMGA009086-TA	Guanylate kinase-like domain-containing protein.	7091.BGIBMGA005462-TA	Uncharacterized protein; Belongs to the complex I LYR family.		7091.BGIBMGA000074-TA	Uncharacterized protein.	7091.BGIBMGA009411-TA	Uncharacterized protein; Belongs to the universal ribosomal protein uS9 family.
7091.BGIBMGA000034-TA	Uncharacterized protein; Belongs to the small GTPase superfamily. Arf family.	7091.BGIBMGA007912-TA	Uncharacterized protein.		7091.BGIBMGA000074-TA	Uncharacterized protein.	7091.BGIBMGA005636-TA	WD_REPEATS_REGION domain-containing protein.
7091.BGIBMGA010586-TA	Palmitoyltransferase; Belongs to the DHHC palmitoyltransferase family.	7091.BGIBMGA014383-TA	DDE Tnp4 domain-containing protein.		7091.BGIBMGA000074-TA	Uncharacterized protein.	7091.BGIBMGA009849-TA	Uncharacterized protein.
7091.BGIBMGA002730-TA	Uncharacterized protein.	7091.BGIBMGA005123-TA	Uncharacterized protein.		7091.BGIBMGA000074-TA	Uncharacterized protein.	7091.BGIBMGA012559-TA	Uncharacterized protein.
7091.BGIBMGA002131-TA	ANK_REP_REGION domain-containing protein; Belongs to the transient receptor (TC 1.A.4) family.	7091.BGIBMGA008348-TA	Uncharacterized protein.		7091.BGIBMGA000074-TA	Uncharacterized protein.	7091.BGIBMGA011274-TA	Bms1-type G domain-containing protein.
7091.BGIBMGA001659-TA	C2H2-type domain-containing protein.	7091.BGIBMGA012953-TA	Uncharacterized protein.		7091.BGIBMGA000074-TA	Uncharacterized protein.	7091.BGIBMGA000474-TA	CP-type G domain-containing protein.
7091.BGIBMGA012776-TA	TLC domain-containing protein.	7091.BGIBMGA007807-TA	Rhomboid domain-containing protein.		7091.BGIBMGA000074-TA	Uncharacterized protein.	7091.BGIBMGA005552-TA	Uncharacterized protein.
7091.BGIBMGA005442-TA	Uncharacterized protein.	7091.BGIBMGA006390-TA	Homeobox domain-containing protein.		7091.BGIBMGA000074-TA	Uncharacterized protein.	7091.BGIBMGA005498-TA	Sas10 domain-containing protein.
7091.BGIBMGA012286-TA	AA_permease domain-containing protein.	7091.BGIBMGA012788-TA	Uncharacterized protein; Belongs to the peptidase S1 family.		7091.BGIBMGA000074-TA	Uncharacterized protein.	7091.BGIBMGA010792-TA	Uncharacterized protein.
7091.BGIBMGA004475-TA	Uncharacterized protein.	7091.BGIBMGA006011-TA	TYR_PHOSPHATASE_2 domain-containing protein.		7091.BGIBMGA000074-TA	Uncharacterized protein.	7091.BGIBMGA011919-TA	RRP7 domain-containing protein.
7091.BGIBMGA012767-TA	Uncharacterized protein.	7091.BGIBMGA006140-TA	FCP1 homology domain-containing protein.		7091.BGIBMGA000074-TA	Uncharacterized protein.	7091.BGIBMGA000626-TA	7091.BGIBMGA000626-TA
7091.BGIBMGA000585-TA	Uncharacterized protein.	7091.BGIBMGA000936-TA	Uncharacterized protein.		7091.BGIBMGA000074-TA	Uncharacterized protein.	7091.BGIBMGA003833-TA	PUA domain-containing protein.
7091.BGIBMGA012622-TA	Uncharacterized protein.	7091.BGIBMGA003191-TA	Uncharacterized protein.		7091.BGIBMGA000074-TA	Uncharacterized protein.	7091.BGIBMGA003001-TA	Uncharacterized protein.
7091.BGIBMGA011599-TA	Signal sequence receptor.	7091.BGIBMGA005008-TA	Peptidase S1 domain-containing protein; Belongs to the peptidase S1 family.		7091.BGIBMGA000074-TA	Uncharacterized protein.	7091.BGIBMGA009285-TA	Uncharacterized protein.
7091.BGIBMGA006788-TA	Bin3-type SAM domain-containing protein.	7091.BGIBMGA008848-TA	Uncharacterized protein.		7091.BGIBMGA000074-TA	Uncharacterized protein.	7091.BGIBMGA010388-TA	WD_REPEATS_REGION domain-containing protein.
7091.BGIBMGA008029-TA	Allantoicase domain-containing protein.	7091.BGIBMGA007492-TA	G_PROTEIN_RECEP_F2_4 domain-containing protein; Belongs to the G-protein coupled receptor Fz/Smo family.		7091.BGIBMGA000074-TA	Uncharacterized protein.	7091.BGIBMGA008881-TA	Uncharacterized protein; Belongs to the universal ribosomal protein uL5 family.
7091.BGIBMGA013550-TA	Bin3-type SAM domain-containing protein.	7091.BGIBMGA001491-TA	Uncharacterized protein.		7091.BGIBMGA000074-TA	Uncharacterized protein.	7091.BGIBMGA005597-TA	WD_REPEATS_REGION domain-containing protein.
7091.BGIBMGA001689-TA	Uncharacterized protein.	7091.BGIBMGA000579-TA	UDENN domain-containing protein.		7091.BGIBMGA000074-TA	Uncharacterized protein.	7091.BGIBMGA005598-TA	Utp12 domain-containing protein.
7091.BGIBMGA000731-TA	USP domain-containing protein; Belongs to the peptidase C19 family.	7091.BGIBMGA010711-TA	Uncharacterized protein.		7091.BGIBMGA000074-TA	Uncharacterized protein.	7091.BGIBMGA010745-TA	Uncharacterized protein.
7091.BGIBMGA004120-TA	Uncharacterized protein.	7091.BGIBMGA009910-TA	Uncharacterized protein; Belongs to the DEAD box helicase family.		7091.BGIBMGA000074-TA	Uncharacterized protein.	7091.BGIBMGA009578-TA	Uncharacterized protein.
7091.BGIBMGA007540-TA	Uncharacterized protein.	7091.BGIBMGA001228-TA	Uncharacterized protein.		7091.BGIBMGA000074-TA	Uncharacterized protein.	7091.BGIBMGA007645-TA	Uncharacterized protein; Belongs to the universal ribosomal protein uS12 family.
7091.BGIBMGA004395-TA	Low molecular mass 30 kDa lipoprotein 21G1; Not known. This lipoprotein belongs to the group of structurally related '30 kDa proteins' that comprise major protein components of the fifth (and last) instar larvae and of pupae.	7091.BGIBMGA013491-TA	WD_REPEATS_REGION domain-containing protein.		7091.BGIBMGA000074-TA	Uncharacterized protein.	7091.BGIBMGA007955-TA	Brix domain-containing protein.
7091.BGIBMGA005032-TA	Ig-like domain-containing protein.	7091.BGIBMGA006275-TA	Uncharacterized protein.		7091.BGIBMGA000074-TA	Uncharacterized protein.	7091.BGIBMGA007263-TA	7091.BGIBMGA007263-TA
7091.BGIBMGA013686-TA	Peptidase S1 domain-containing protein.	7091.BGIBMGA005324-TA	Uncharacterized protein.		7091.BGIBMGA000074-TA	Uncharacterized protein.	7091.BGIBMGA003923-TA	40S ribosomal protein S24; Belongs to the eukaryotic ribosomal protein eS24 family.
7091.BGIBMGA000693-TA	Uncharacterized protein.	7091.BGIBMGA002527-TA	Angiotensin-converting enzyme.		7091.BGIBMGA000074-TA	Uncharacterized protein.	7091.BGIBMGA000127-TA	60S ribosome subunit biogenesis protein NIP7 homolog; Required for proper 34S pre-rRNA processing and 60S ribosome subunit assembly; Belongs to the NIP7 family.
7091.BGIBMGA009555-TA	Poly [ADP-ribose] polymerase.	7091.BGIBMGA002932-TA	FAD-binding FR-type domain-containing protein.		7091.BGIBMGA000074-TA	Uncharacterized protein.	7091.BGIBMGA013351-TA	U3 small nucleolar ribonucleoprotein protein MPP10; Involved in nucleolar processing of pre-18S ribosomal RNA. Belongs to the MPP10 family.
7091.BGIBMGA014475-TA	Sulfhydryl oxidase.	7091.BGIBMGA006059-TA	Uncharacterized protein.		7091.BGIBMGA000074-TA	Uncharacterized protein.	7091.BGIBMGA006022-TA	Uncharacterized protein.
7091.BGIBMGA001089-TA	Uncharacterized protein.	7091.BGIBMGA013482-TA	Uncharacterized protein.		7091.BGIBMGA000074-TA	Uncharacterized protein.	7091.BGIBMGA005452-TA	Ribosome biogenesis protein WDR12 homolog; Required for maturation of ribosomal RNAs and formation of the large ribosomal subunit; Belongs to the WD repeat WDR12/YTM1 family.
7091.BGIBMGA003402-TA	Archease.	7091.BGIBMGA007147-TA	PDZ domain-containing protein.		7091.BGIBMGA000074-TA	Uncharacterized protein.	7091.BGIBMGA011794-TA	WD_REPEATS_REGION domain-containing protein.
7091.BGIBMGA010363-TA	Uncharacterized protein.	7091.BGIBMGA005140-TA	BZIP domain-containing protein.		7091.BGIBMGA000074-TA	Uncharacterized protein.	7091.BGIBMGA004159-TA	Uncharacterized protein.
7091.BGIBMGA004619-TA	Hexosyltransferase.	7091.BGIBMGA013777-TA	Receptor expression-enhancing protein.		7091.BGIBMGA000074-TA	Uncharacterized protein.	7091.BGIBMGA004356-TA	40S ribosomal protein S7; Belongs to the eukaryotic ribosomal protein eS7 family.
7091.BGIBMGA009685-TA	RRM domain-containing protein.	7091.BGIBMGA002739-TA	Uncharacterized protein.		7091.BGIBMGA000074-TA	Uncharacterized protein.	7091.BGIBMGA006085-TA	Nop domain-containing protein.
7091.BGIBMGA013164-TA	Uncharacterized protein.	7091.BGIBMGA014046-TA	Putative rRNA methyltransferase; Probable methyltransferase involved in the maturation of rRNA and in the biogenesis of ribosomal subunits.		7091.BGIBMGA000074-TA	Uncharacterized protein.	7091.BGIBMGA000154-TA	WD_REPEATS_REGION domain-containing protein.
7091.BGIBMGA007797-TA	Uncharacterized protein.	7091.BGIBMGA011235-TA	Uncharacterized protein.		7091.BGIBMGA000074-TA	Uncharacterized protein.	7091.BGIBMGA004635-TA	RRM domain-containing protein.
7091.BGIBMGA010874-TA	Uncharacterized protein.	7091.BGIBMGA010960-TA	PBPe domain-containing protein.		7091.BGIBMGA000074-TA	Uncharacterized protein.	7091.BGIBMGA006867-TA	Ribosomal protein S15A; Belongs to the universal ribosomal protein uS8 family.
7091.BGIBMGA005172-TA	Peptidase S1 domain-containing protein; Belongs to the peptidase S1 family.	7091.BGIBMGA011566-TA	Uncharacterized protein.		7091.BGIBMGA000074-TA	Uncharacterized protein.	7091.BGIBMGA001501-TA	40S ribosomal protein S6; Belongs to the eukaryotic ribosomal protein eS6 family.
7091.BGIBMGA008721-TA	Uncharacterized protein; Belongs to the ligand-gated ion channel (TC 1.A.9) family.	7091.BGIBMGA002016-TA	Uncharacterized protein.		7091.BGIBMGA000074-TA	Uncharacterized protein.	7091.BGIBMGA005381-TA	KRR1 small subunit processome component; Required for 40S ribosome biogenesis. Involved in nucleolar processing of pre-18S ribosomal RNA and ribosome assembly.
7091.BGIBMGA003930-TA	Uncharacterized protein.	7091.BGIBMGA004891-TA	Transmembrane trafficking protein.		7091.BGIBMGA000074-TA	Uncharacterized protein.	7091.BGIBMGA003539-TA	Uncharacterized protein.
7091.BGIBMGA009790-TA	Uncharacterized protein.	7091.BGIBMGA009194-TA	Uncharacterized protein.		7091.BGIBMGA000074-TA	Uncharacterized protein.	7091.BGIBMGA002493-TA	Peptidase_M24 domain-containing protein.
7091.BGIBMGA003763-TA	Uncharacterized protein.	7091.BGIBMGA008297-TA	Uncharacterized protein.		7091.BGIBMGA000074-TA	Uncharacterized protein.	7091.BGIBMGA013703-TA	U3 small nucleolar RNA-associated protein 11; Involved in nucleolar processing of pre-18S ribosomal RNA.
7091.BGIBMGA008829-TA	SERPIN domain-containing protein.	7091.BGIBMGA003210-TA	Uncharacterized protein.		7091.BGIBMGA000074-TA	Uncharacterized protein.	7091.BGIBMGA006359-TA	Uncharacterized protein.
7091.BGIBMGA005929-TA	Uncharacterized protein.	7091.BGIBMGA013071-TA	Uncharacterized protein.		7091.BGIBMGA000074-TA	Uncharacterized protein.	7091.BGIBMGA007698-TA	Uncharacterized protein.
7091.BGIBMGA013258-TA	Cyclic nucleotide-binding domain-containing protein.	7091.BGIBMGA010904-TA	RING-type domain-containing protein.		7091.BGIBMGA000074-TA	Uncharacterized protein.	7091.BGIBMGA005459-TA	Uncharacterized protein; Belongs to the class I-like SAM-binding methyltransferase superfamily. RsmB/NOP family.
7091.BGIBMGA005967-TA	ATG11 domain-containing protein.	7091.BGIBMGA011823-TA	SH3 domain-containing protein.		7091.BGIBMGA000074-TA	Uncharacterized protein.	7091.BGIBMGA007162-TA	Nucleolar protein 6.
7091.BGIBMGA008440-TA	FAD-binding PCMH-type domain-containing protein.	7091.BGIBMGA007416-TA	Uncharacterized protein.		7091.BGIBMGA000074-TA	Uncharacterized protein.	7091.BGIBMGA001509-TA	WD_REPEATS_REGION domain-containing protein.
7091.BGIBMGA007749-TA	Uncharacterized protein.	7091.BGIBMGA003639-TA	VWFA domain-containing protein.		7091.BGIBMGA000074-TA	Uncharacterized protein.	7091.BGIBMGA006134-TA	BP28CT domain-containing protein.
7091.BGIBMGA010605-TA	G_PROTEIN_RECEP_F1_2 domain-containing protein; Belongs to the G-protein coupled receptor 1 family.	7091.BGIBMGA002379-TA	Uncharacterized protein.		7091.BGIBMGA000074-TA	Uncharacterized protein.	7091.BGIBMGA006772-TA	SAM_MT_RSMB_NOP domain-containing protein; Belongs to the class I-like SAM-binding methyltransferase superfamily. RsmB/NOP family.
7091.BGIBMGA012458-TA	Uncharacterized protein.	7091.BGIBMGA012270-TA	DUF4203 domain-containing protein.		7091.BGIBMGA000074-TA	Uncharacterized protein.	7091.BGIBMGA013792-TA	Uncharacterized protein; Belongs to the universal ribosomal protein uS17 family.
7091.BGIBMGA008752-TA	Uncharacterized protein.	7091.BGIBMGA014147-TA	Uncharacterized protein; Belongs to the glycosyl hydrolase 1 family.		7091.BGIBMGA000074-TA	Uncharacterized protein.	7091.BGIBMGA006962-TA	WD_REPEATS_REGION domain-containing protein.
7091.BGIBMGA012363-TA	PDEase domain-containing protein.	7091.BGIBMGA000280-TA	Uncharacterized protein.		7091.BGIBMGA000074-TA	Uncharacterized protein.	7091.BGIBMGA012059-TA	Uncharacterized protein.
7091.BGIBMGA013707-TA	Exocyst complex component 7; Component of the exocyst complex involved in the docking of exocytic vesicles with fusion sites on the plasma membrane.	7091.BGIBMGA012048-TA	Ig-like domain-containing protein.		7091.BGIBMGA000074-TA	Uncharacterized protein.	7091.BGIBMGA011103-TA	Uncharacterized protein.
7091.BGIBMGA010199-TA	Peptidylprolyl isomerase.	7091.BGIBMGA004949-TA	Uncharacterized protein.		7091.BGIBMGA000074-TA	Uncharacterized protein.	7091.BGIBMGA005918-TA	NUC153 domain-containing protein.
7091.BGIBMGA000181-TA	Uncharacterized protein.	7091.BGIBMGA005463-TA	Peptidase S1 domain-containing protein.		7091.BGIBMGA000074-TA	Uncharacterized protein.	7091.BGIBMGA007710-TA	Ribosomal protein S5; Belongs to the universal ribosomal protein uS7 family.
7091.BGIBMGA008187-TA	Uncharacterized protein.	7091.BGIBMGA010366-TA	AMPKBI domain-containing protein.		7091.BGIBMGA000074-TA	Uncharacterized protein.	7091.BGIBMGA014046-TA	Putative rRNA methyltransferase; Probable methyltransferase involved in the maturation of rRNA and in the biogenesis of ribosomal subunits.
7091.BGIBMGA000472-TA	ABC transporter domain-containing protein.	7091.BGIBMGA004206-TA	Carboxylic ester hydrolase; Belongs to the type-B carboxylesterase/lipase family.		7091.BGIBMGA000080-TA	WH1 domain-containing protein.	7091.BGIBMGA002981-TA	Profilin; Binds to actin and affects the structure of the cytoskeleton. At high concentrations, profilin prevents the polymerization of actin, whereas it enhances it at low concentrations. By binding to PIP2, it inhibits the formation of IP3 and DG (By similarity).
7091.BGIBMGA004487-TA	Peptidase S1 domain-containing protein; Belongs to the peptidase S1 family.	7091.BGIBMGA011968-TA	Bombyxin C-1 A chain; Brain peptide responsible for activation of prothoracic glands to produce ecdysone in insects; Belongs to the insulin family.		7091.BGIBMGA000080-TA	WH1 domain-containing protein.	7091.BGIBMGA010957-TA	Uncharacterized protein.
7091.BGIBMGA004222-TA	Mitogen-activated protein kinase.	7091.BGIBMGA011549-TA	Juvenile hormone-binding protein; Prevents juvenile hormone from being hydrolyzed by general esterases by combining with it specifically.		7091.BGIBMGA000080-TA	WH1 domain-containing protein.	7091.BGIBMGA000699-TA	Uncharacterized protein.
7091.BGIBMGA002780-TA	Uncharacterized protein.	7091.BGIBMGA009885-TA	Uncharacterized protein; Belongs to the DEAD box helicase family.		7091.BGIBMGA000080-TA	WH1 domain-containing protein.	7091.BGIBMGA013369-TA	Uncharacterized protein.
7091.BGIBMGA009322-TA	Protein YIPF.	7091.BGIBMGA004606-TA	SHSP domain-containing protein; Belongs to the small heat shock protein (HSP20) family.		7091.BGIBMGA000080-TA	WH1 domain-containing protein.	7091.BGIBMGA001885-TA	Uncharacterized protein.
7091.BGIBMGA012033-TA	BHLH domain-containing protein.	7091.BGIBMGA000169-TA	Uncharacterized protein.		7091.BGIBMGA000081-TA	DNA polymerase epsilon subunit 3.	7091.BGIBMGA005158-TA	DNA polymerase alpha subunit B; Accessory subunit of the DNA polymerase alpha complex (also known as the alpha DNA polymerase-primase complex) which plays an essential role in the initiation of DNA synthesis.
7091.BGIBMGA002887-TA	Mediator of RNA polymerase II transcription subunit 19; Component of the Mediator complex, a coactivator involved in the regulated transcription of nearly all RNA polymerase II-dependent genes. Mediator functions as a bridge to convey information from gene- specific regulatory proteins to the basal RNA polymerase II transcription machinery. Mediator is recruited to promoters by direct interaction…	7091.BGIBMGA008174-TA	Uncharacterized protein.		7091.BGIBMGA000081-TA	DNA polymerase epsilon subunit 3.	7091.BGIBMGA000218-TA	7091.BGIBMGA000218-TA
7091.BGIBMGA013579-TA	Alpha-carbonic anhydrase domain-containing protein; Belongs to the alpha-carbonic anhydrase family.	7091.BGIBMGA012853-TA	SET domain-containing protein.		7091.BGIBMGA000081-TA	DNA polymerase epsilon subunit 3.	7091.BGIBMGA011736-TA	Uncharacterized protein.
7091.BGIBMGA004919-TA	Uncharacterized protein.	7091.BGIBMGA014057-TA	AMP-binding domain-containing protein.		7091.BGIBMGA000081-TA	DNA polymerase epsilon subunit 3.	7091.BGIBMGA006939-TA	DNA polymerase.
7091.BGIBMGA000991-TA	WHEP-TRS domain-containing protein.	7091.BGIBMGA009033-TA	Uncharacterized protein.		7091.BGIBMGA000081-TA	DNA polymerase epsilon subunit 3.	7091.BGIBMGA013084-TA	Uncharacterized protein.
7091.BGIBMGA006293-TA	ZP domain-containing protein.	7091.BGIBMGA002803-TA	DH domain-containing protein.		7091.BGIBMGA000081-TA	DNA polymerase epsilon subunit 3.	7091.BGIBMGA000930-TA	Uncharacterized protein.
7091.BGIBMGA002986-TA	Tyrosine aminotransferase; Transaminase involved in tyrosine breakdown. Converts tyrosine to p-hydroxyphenylpyruvate.	7091.BGIBMGA004294-TA	Uncharacterized protein.		7091.BGIBMGA000081-TA	DNA polymerase epsilon subunit 3.	7091.BGIBMGA006192-TA	CBFD_NFYB_HMF domain-containing protein.
7091.BGIBMGA006393-TA	Homeobox domain-containing protein.	7091.BGIBMGA001276-TA	Uncharacterized protein; Belongs to the cytochrome P450 family.		7091.BGIBMGA000081-TA	DNA polymerase epsilon subunit 3.	7091.BGIBMGA005813-TA	CBFD_NFYB_HMF domain-containing protein.
7091.BGIBMGA005900-TA	Uncharacterized protein.	7091.BGIBMGA002903-TA	BBS1 domain-containing protein.		7091.BGIBMGA000081-TA	DNA polymerase epsilon subunit 3.	7091.BGIBMGA003396-TA	DNA polymerase.
7091.BGIBMGA000776-TA	Carboxylic ester hydrolase; Belongs to the type-B carboxylesterase/lipase family.	7091.BGIBMGA001022-TA	Tetraspanin.		7091.BGIBMGA000081-TA	DNA polymerase epsilon subunit 3.	7091.BGIBMGA004825-TA	DNA polymerase epsilon catalytic subunit; DNA polymerase II participates in chromosomal DNA replication; Belongs to the DNA polymerase type-B family.
7091.BGIBMGA007365-TA	Peptidase S1 domain-containing protein.	7091.BGIBMGA001256-TA	Uncharacterized protein.		7091.BGIBMGA000081-TA	DNA polymerase epsilon subunit 3.	7091.BGIBMGA013987-TA	DNA polymerase epsilon subunit; Participates in DNA repair and in chromosomal DNA replication; Belongs to the DNA polymerase epsilon subunit B family.
7091.BGIBMGA008214-TA	Lyase_1 domain-containing protein.	7091.BGIBMGA005095-TA	PAS_3 domain-containing protein.		7091.BGIBMGA000082-TA	Actin-related protein 2; ATP-binding component of the Arp2/3 complex, a multiprotein complex that mediates actin polymerization upon stimulation by nucleation-promoting factor (NPF). The Arp2/3 complex mediates the formation of branched actin networks in the cytoplasm, providing the force for cell motility. Seems to contact the pointed end of the daughter actin filament.	7091.BGIBMGA004608-TA	Uncharacterized protein.
7091.BGIBMGA000379-TA	Uncharacterized protein.	7091.BGIBMGA002838-TA	Uncharacterized protein.		7091.BGIBMGA000082-TA	Actin-related protein 2; ATP-binding component of the Arp2/3 complex, a multiprotein complex that mediates actin polymerization upon stimulation by nucleation-promoting factor (NPF). The Arp2/3 complex mediates the formation of branched actin networks in the cytoplasm, providing the force for cell motility. Seems to contact the pointed end of the daughter actin filament.	7091.BGIBMGA006567-TA	SH3 domain-containing protein.
7091.BGIBMGA013349-TA	Uncharacterized protein.	7091.BGIBMGA000946-TA	Uncharacterized protein.		7091.BGIBMGA000082-TA	Actin-related protein 2; ATP-binding component of the Arp2/3 complex, a multiprotein complex that mediates actin polymerization upon stimulation by nucleation-promoting factor (NPF). The Arp2/3 complex mediates the formation of branched actin networks in the cytoplasm, providing the force for cell motility. Seems to contact the pointed end of the daughter actin filament.	7091.BGIBMGA008634-TA	Uncharacterized protein.
7091.BGIBMGA004454-TA	30kDa protein.	7091.BGIBMGA005122-TA	Uncharacterized protein.		7091.BGIBMGA000082-TA	Actin-related protein 2; ATP-binding component of the Arp2/3 complex, a multiprotein complex that mediates actin polymerization upon stimulation by nucleation-promoting factor (NPF). The Arp2/3 complex mediates the formation of branched actin networks in the cytoplasm, providing the force for cell motility. Seems to contact the pointed end of the daughter actin filament.	7091.BGIBMGA002981-TA	Profilin; Binds to actin and affects the structure of the cytoskeleton. At high concentrations, profilin prevents the polymerization of actin, whereas it enhances it at low concentrations. By binding to PIP2, it inhibits the formation of IP3 and DG (By similarity).
7091.BGIBMGA013167-TA	Uncharacterized protein.	7091.BGIBMGA006929-TA	5-hydroxytryptamine receptor; This is a receptor for 5-hydroxytryptamine (serotonin), a biogenic hormone that function as a neurotransmitter, a hormone, and a mitogen; Belongs to the G-protein coupled receptor 1 family.		7091.BGIBMGA000082-TA	Actin-related protein 2; ATP-binding component of the Arp2/3 complex, a multiprotein complex that mediates actin polymerization upon stimulation by nucleation-promoting factor (NPF). The Arp2/3 complex mediates the formation of branched actin networks in the cytoplasm, providing the force for cell motility. Seems to contact the pointed end of the daughter actin filament.	7091.BGIBMGA008927-TA	Arp2/3 complex 34 kDa subunit; Functions as actin-binding component of the Arp2/3 complex which is involved in regulation of actin polymerization and together with an activating nucleation-promoting factor (NPF) mediates the formation of branched actin networks.
7091.BGIBMGA012925-TA	PA2c domain-containing protein.	7091.BGIBMGA011706-TA	C2 domain-containing protein.		7091.BGIBMGA000082-TA	Actin-related protein 2; ATP-binding component of the Arp2/3 complex, a multiprotein complex that mediates actin polymerization upon stimulation by nucleation-promoting factor (NPF). The Arp2/3 complex mediates the formation of branched actin networks in the cytoplasm, providing the force for cell motility. Seems to contact the pointed end of the daughter actin filament.	7091.BGIBMGA001921-TA	Uncharacterized protein; Belongs to the actin family.
7091.BGIBMGA003341-TA	Uncharacterized protein.	7091.BGIBMGA014316-TA	Uncharacterized protein; Belongs to the cytochrome P450 family.		7091.BGIBMGA000082-TA	Actin-related protein 2; ATP-binding component of the Arp2/3 complex, a multiprotein complex that mediates actin polymerization upon stimulation by nucleation-promoting factor (NPF). The Arp2/3 complex mediates the formation of branched actin networks in the cytoplasm, providing the force for cell motility. Seems to contact the pointed end of the daughter actin filament.	7091.BGIBMGA001670-TA	Uncharacterized protein.
7091.BGIBMGA011775-TA	tRNA_int_endo domain-containing protein.	7091.BGIBMGA010178-TA	Uncharacterized protein.		7091.BGIBMGA000082-TA	Actin-related protein 2; ATP-binding component of the Arp2/3 complex, a multiprotein complex that mediates actin polymerization upon stimulation by nucleation-promoting factor (NPF). The Arp2/3 complex mediates the formation of branched actin networks in the cytoplasm, providing the force for cell motility. Seems to contact the pointed end of the daughter actin filament.	7091.BGIBMGA003431-TA	Uncharacterized protein.
7091.BGIBMGA002837-TA	Uncharacterized protein.	7091.BGIBMGA004275-TA	Anillin domain-containing protein.		7091.BGIBMGA000082-TA	Actin-related protein 2; ATP-binding component of the Arp2/3 complex, a multiprotein complex that mediates actin polymerization upon stimulation by nucleation-promoting factor (NPF). The Arp2/3 complex mediates the formation of branched actin networks in the cytoplasm, providing the force for cell motility. Seems to contact the pointed end of the daughter actin filament.	7091.BGIBMGA004645-TA	Actin-related protein 2/3 complex subunit; Functions as component of the Arp2/3 complex which is involved in regulation of actin polymerization and together with an activating nucleation-promoting factor (NPF) mediates the formation of branched actin networks.
7091.BGIBMGA012117-TA	Uncharacterized protein.	7091.BGIBMGA009407-TA	Uncharacterized protein.		7091.BGIBMGA000082-TA	Actin-related protein 2; ATP-binding component of the Arp2/3 complex, a multiprotein complex that mediates actin polymerization upon stimulation by nucleation-promoting factor (NPF). The Arp2/3 complex mediates the formation of branched actin networks in the cytoplasm, providing the force for cell motility. Seems to contact the pointed end of the daughter actin filament.	7091.BGIBMGA011372-TA	ADF-H domain-containing protein; Belongs to the actin-binding proteins ADF family. GMF subfamily.
7091.BGIBMGA006481-TA	Special homeobox protein 4.	7091.BGIBMGA008946-TA	Uncharacterized protein.		7091.BGIBMGA000082-TA	Actin-related protein 2; ATP-binding component of the Arp2/3 complex, a multiprotein complex that mediates actin polymerization upon stimulation by nucleation-promoting factor (NPF). The Arp2/3 complex mediates the formation of branched actin networks in the cytoplasm, providing the force for cell motility. Seems to contact the pointed end of the daughter actin filament.	7091.BGIBMGA002428-TA	Uncharacterized protein.
7091.BGIBMGA011468-TA	Epoxide hydrolase; Catalyzes juvenile hormone hydrolysis. Belongs to the peptidase S33 family.	7091.BGIBMGA011467-TA	60S ribosomal protein L18a; Belongs to the eukaryotic ribosomal protein eL20 family.		7091.BGIBMGA000082-TA	Actin-related protein 2; ATP-binding component of the Arp2/3 complex, a multiprotein complex that mediates actin polymerization upon stimulation by nucleation-promoting factor (NPF). The Arp2/3 complex mediates the formation of branched actin networks in the cytoplasm, providing the force for cell motility. Seems to contact the pointed end of the daughter actin filament.	7091.BGIBMGA005521-TA	Uncharacterized protein.
7091.BGIBMGA005677-TA	Chitin-binding type-2 domain-containing protein.	7091.BGIBMGA001347-TA	Fibrohexamerin.		7091.BGIBMGA000082-TA	Actin-related protein 2; ATP-binding component of the Arp2/3 complex, a multiprotein complex that mediates actin polymerization upon stimulation by nucleation-promoting factor (NPF). The Arp2/3 complex mediates the formation of branched actin networks in the cytoplasm, providing the force for cell motility. Seems to contact the pointed end of the daughter actin filament.	7091.BGIBMGA012295-TA	Uncharacterized protein.
7091.BGIBMGA005201-TA	ABC transporter domain-containing protein.	7091.BGIBMGA001876-TA	Alpha-amylase; Belongs to the glycosyl hydrolase 13 family.		7091.BGIBMGA000082-TA	Actin-related protein 2; ATP-binding component of the Arp2/3 complex, a multiprotein complex that mediates actin polymerization upon stimulation by nucleation-promoting factor (NPF). The Arp2/3 complex mediates the formation of branched actin networks in the cytoplasm, providing the force for cell motility. Seems to contact the pointed end of the daughter actin filament.	7091.BGIBMGA012110-TA	Uncharacterized protein.
7091.BGIBMGA000838-TA	Fork-head domain-containing protein.	7091.BGIBMGA006835-TA	Uncharacterized protein; Belongs to the universal ribosomal protein uL23 family.		7091.BGIBMGA000082-TA	Actin-related protein 2; ATP-binding component of the Arp2/3 complex, a multiprotein complex that mediates actin polymerization upon stimulation by nucleation-promoting factor (NPF). The Arp2/3 complex mediates the formation of branched actin networks in the cytoplasm, providing the force for cell motility. Seems to contact the pointed end of the daughter actin filament.	7091.BGIBMGA005922-TA	Actin-related protein 2/3 complex subunit 5; Functions as component of the Arp2/3 complex which is involved in regulation of actin polymerization and together with an activating nucleation-promoting factor (NPF) mediates the formation of branched actin networks. Arp2/3 complex plays a critical role in the control of cell morphogenesis via the modulation of cell polarity development.
7091.BGIBMGA006265-TA	Uncharacterized protein.	7091.BGIBMGA005193-TA	Uncharacterized protein.		7091.BGIBMGA000082-TA	Actin-related protein 2; ATP-binding component of the Arp2/3 complex, a multiprotein complex that mediates actin polymerization upon stimulation by nucleation-promoting factor (NPF). The Arp2/3 complex mediates the formation of branched actin networks in the cytoplasm, providing the force for cell motility. Seems to contact the pointed end of the daughter actin filament.	7091.BGIBMGA000129-TA	ADF-H domain-containing protein; Belongs to the actin-binding proteins ADF family.
7091.BGIBMGA012324-TA	Glyco_hydro_38C domain-containing protein.	7091.BGIBMGA008592-TA	Uncharacterized protein.		7091.BGIBMGA000082-TA	Actin-related protein 2; ATP-binding component of the Arp2/3 complex, a multiprotein complex that mediates actin polymerization upon stimulation by nucleation-promoting factor (NPF). The Arp2/3 complex mediates the formation of branched actin networks in the cytoplasm, providing the force for cell motility. Seems to contact the pointed end of the daughter actin filament.	7091.BGIBMGA013120-TA	Uncharacterized protein.
7091.BGIBMGA004754-TA	Uncharacterized protein.	7091.BGIBMGA011169-TA	Uncharacterized protein.		7091.BGIBMGA000082-TA	Actin-related protein 2; ATP-binding component of the Arp2/3 complex, a multiprotein complex that mediates actin polymerization upon stimulation by nucleation-promoting factor (NPF). The Arp2/3 complex mediates the formation of branched actin networks in the cytoplasm, providing the force for cell motility. Seems to contact the pointed end of the daughter actin filament.	7091.BGIBMGA007478-TA	WH2 domain-containing protein.
7091.BGIBMGA014077-TA	FAM91_C domain-containing protein.	7091.BGIBMGA003182-TA	Uncharacterized protein.		7091.BGIBMGA000082-TA	Actin-related protein 2; ATP-binding component of the Arp2/3 complex, a multiprotein complex that mediates actin polymerization upon stimulation by nucleation-promoting factor (NPF). The Arp2/3 complex mediates the formation of branched actin networks in the cytoplasm, providing the force for cell motility. Seems to contact the pointed end of the daughter actin filament.	7091.BGIBMGA012934-TA	Uncharacterized protein.
7091.BGIBMGA007388-TA	Uncharacterized protein.	7091.BGIBMGA005761-TA	Methyltranfer_dom domain-containing protein.		7091.BGIBMGA000082-TA	Actin-related protein 2; ATP-binding component of the Arp2/3 complex, a multiprotein complex that mediates actin polymerization upon stimulation by nucleation-promoting factor (NPF). The Arp2/3 complex mediates the formation of branched actin networks in the cytoplasm, providing the force for cell motility. Seems to contact the pointed end of the daughter actin filament.	7091.BGIBMGA014214-TA	ADF-H domain-containing protein.
7091.BGIBMGA013482-TA	Uncharacterized protein.	7091.BGIBMGA000555-TA	Palmitoyltransferase; Belongs to the DHHC palmitoyltransferase family.		7091.BGIBMGA000084-TA	Poly(A) polymerase; Polymerase that creates the 3'-poly(A) tail of mRNA's.	7091.BGIBMGA008884-TA	WD_REPEATS_REGION domain-containing protein.
7091.BGIBMGA012642-TA	ATP-dependent (S)-NAD(P)H-hydrate dehydratase; Catalyzes the dehydration of the S-form of NAD(P)HX at the expense of ATP, which is converted to ADP. Together with NAD(P)HX epimerase, which catalyzes the epimerization of the S-and R-forms, the enzyme allows the repair of both epimers of NAD(P)HX, a damaged form of NAD(P)H that is a result of enzymatic or heat-dependent hydration.	7091.BGIBMGA003530-TA	Uncharacterized protein.		7091.BGIBMGA000084-TA	Poly(A) polymerase; Polymerase that creates the 3'-poly(A) tail of mRNA's.	7091.BGIBMGA011920-TA	Uncharacterized protein.
7091.BGIBMGA009869-TA	Uncharacterized protein.	7091.BGIBMGA014340-TA	DUF3402 domain-containing protein.		7091.BGIBMGA000084-TA	Poly(A) polymerase; Polymerase that creates the 3'-poly(A) tail of mRNA's.	7091.BGIBMGA013843-TA	CPSF_A domain-containing protein.
7091.BGIBMGA004971-TA	Uncharacterized protein.	7091.BGIBMGA007823-TA	Uncharacterized protein.		7091.BGIBMGA000084-TA	Poly(A) polymerase; Polymerase that creates the 3'-poly(A) tail of mRNA's.	7091.BGIBMGA012582-TA	Beta-Casp domain-containing protein.
7091.BGIBMGA005004-TA	Uncharacterized protein.	7091.BGIBMGA011196-TA	Uncharacterized protein.		7091.BGIBMGA000084-TA	Poly(A) polymerase; Polymerase that creates the 3'-poly(A) tail of mRNA's.	7091.BGIBMGA005470-TA	Uncharacterized protein.
7091.BGIBMGA012438-TA	Uncharacterized protein.	7091.BGIBMGA013153-TA	PKS_AT domain-containing protein.		7091.BGIBMGA000084-TA	Poly(A) polymerase; Polymerase that creates the 3'-poly(A) tail of mRNA's.	7091.BGIBMGA000626-TA	7091.BGIBMGA000626-TA
7091.BGIBMGA008235-TA	GLOBIN domain-containing protein; Belongs to the globin family.	7091.BGIBMGA008955-TA	Uncharacterized protein.		7091.BGIBMGA000084-TA	Poly(A) polymerase; Polymerase that creates the 3'-poly(A) tail of mRNA's.	7091.BGIBMGA003348-TA	Fip1 domain-containing protein.
7091.BGIBMGA008078-TA	Uncharacterized protein.	7091.BGIBMGA000928-TA	Uncharacterized protein.		7091.BGIBMGA000084-TA	Poly(A) polymerase; Polymerase that creates the 3'-poly(A) tail of mRNA's.	7091.BGIBMGA012583-TA	Beta-Casp domain-containing protein.
7091.BGIBMGA007478-TA	WH2 domain-containing protein.	7091.BGIBMGA005380-TA	Peptidase S1 domain-containing protein.		7091.BGIBMGA000084-TA	Poly(A) polymerase; Polymerase that creates the 3'-poly(A) tail of mRNA's.	7091.BGIBMGA011133-TA	Suf domain-containing protein.
7091.BGIBMGA003225-TA	PID domain-containing protein.	7091.BGIBMGA004862-TA	Uncharacterized protein.		7091.BGIBMGA000084-TA	Poly(A) polymerase; Polymerase that creates the 3'-poly(A) tail of mRNA's.	7091.BGIBMGA003539-TA	Uncharacterized protein.
7091.BGIBMGA013074-TA	Alpha-1,3-glucosyltransferase; Belongs to the ALG6/ALG8 glucosyltransferase family.	7091.BGIBMGA010197-TA	Uncharacterized protein.		7091.BGIBMGA000084-TA	Poly(A) polymerase; Polymerase that creates the 3'-poly(A) tail of mRNA's.	7091.BGIBMGA008399-TA	Uncharacterized protein.
7091.BGIBMGA013108-TA	Uncharacterized protein.	7091.BGIBMGA005146-TA	Mannosyltransferase.		7091.BGIBMGA000084-TA	Poly(A) polymerase; Polymerase that creates the 3'-poly(A) tail of mRNA's.	7091.BGIBMGA006887-TA	WD_REPEATS_REGION domain-containing protein.
7091.BGIBMGA010573-TA	Chitin-binding type-2 domain-containing protein.	7091.BGIBMGA003977-TA	AA_TRNA_LIGASE_II domain-containing protein.		7091.BGIBMGA000084-TA	Poly(A) polymerase; Polymerase that creates the 3'-poly(A) tail of mRNA's.	7091.BGIBMGA000925-TA	Uncharacterized protein.
7091.BGIBMGA002960-TA	Uncharacterized protein.	7091.BGIBMGA002531-TA	Uncharacterized protein.		7091.BGIBMGA000084-TA	Poly(A) polymerase; Polymerase that creates the 3'-poly(A) tail of mRNA's.	7091.BGIBMGA001950-TA	RRM domain-containing protein.
7091.BGIBMGA012333-TA	Uncharacterized protein.	7091.BGIBMGA007617-TA	Acyl_transf_3 domain-containing protein.		7091.BGIBMGA000084-TA	Poly(A) polymerase; Polymerase that creates the 3'-poly(A) tail of mRNA's.	7091.BGIBMGA006476-TA	RRM domain-containing protein.
7091.BGIBMGA012137-TA	MFS domain-containing protein.	7091.BGIBMGA010957-TA	Uncharacterized protein.		7091.BGIBMGA000084-TA	Poly(A) polymerase; Polymerase that creates the 3'-poly(A) tail of mRNA's.	7091.BGIBMGA005930-TA	WD40 protein.
7091.BGIBMGA009975-TA	Uncharacterized protein.	7091.BGIBMGA011318-TA	Ig-like domain-containing protein.		7091.BGIBMGA000084-TA	Poly(A) polymerase; Polymerase that creates the 3'-poly(A) tail of mRNA's.	7091.BGIBMGA013842-TA	CPSF_A domain-containing protein.
7091.BGIBMGA009359-TA	MHD domain-containing protein; Belongs to the adaptor complexes medium subunit family.	7091.BGIBMGA002363-TA	Uncharacterized protein.		7091.BGIBMGA000091-TA	Homeobox domain-containing protein.	7091.BGIBMGA004453-TA	Eyes absent homolog; Belongs to the HAD-like hydrolase superfamily. EYA family.
7091.BGIBMGA013017-TA	CRAL-TRIO domain-containing protein.	7091.BGIBMGA003057-TA	Alpha amylase.		7091.BGIBMGA000092-TA	Uncharacterized protein.	7091.BGIBMGA004279-TA	Uncharacterized protein.
7091.BGIBMGA010864-TA	AA_TRNA_LIGASE_II domain-containing protein.	7091.BGIBMGA006321-TA	Uncharacterized protein.		7091.BGIBMGA000092-TA	Uncharacterized protein.	7091.BGIBMGA006504-TA	WD_REPEATS_REGION domain-containing protein.
7091.BGIBMGA007954-TA	Tr-type G domain-containing protein.	7091.BGIBMGA007507-TA	Ubiquitin carboxyl-terminal hydrolase; Belongs to the peptidase C19 family.		7091.BGIBMGA000092-TA	Uncharacterized protein.	7091.BGIBMGA001290-TA	TRAF6.
7091.BGIBMGA000003-TA	MICOS complex subunit MIC60; Component of the MICOS complex, a large protein complex of the mitochondrial inner membrane that plays crucial roles in the maintenance of crista junctions, inner membrane architecture, and formation of contact sites to the outer membrane.	7091.BGIBMGA012005-TA	7091.BGIBMGA012005-TA		7091.BGIBMGA000092-TA	Uncharacterized protein.	7091.BGIBMGA002983-TA	WD_REPEATS_REGION domain-containing protein.
7091.BGIBMGA000347-TA	Putative cuticle protein.	7091.BGIBMGA004496-TA	TPR_REGION domain-containing protein.		7091.BGIBMGA000092-TA	Uncharacterized protein.	7091.BGIBMGA003767-TA	Autophagy-related protein 3.
7091.BGIBMGA005529-TA	Uncharacterized protein.	7091.BGIBMGA010886-TA	Uncharacterized protein.		7091.BGIBMGA000092-TA	Uncharacterized protein.	7091.BGIBMGA004926-TA	Cysteine protease; Cysteine protease required for the cytoplasm to vacuole transport (Cvt) and autophagy; Belongs to the peptidase C54 family.
7091.BGIBMGA012771-TA	Uncharacterized protein.	7091.BGIBMGA002245-TA	G_PROTEIN_RECEP_F1_2 domain-containing protein.		7091.BGIBMGA000092-TA	Uncharacterized protein.	7091.BGIBMGA013139-TA	Non-specific serine/threonine protein kinase; Belongs to the protein kinase superfamily.
7091.BGIBMGA001661-TA	Uncharacterized protein.	7091.BGIBMGA003134-TA	BHLH domain-containing protein.		7091.BGIBMGA000092-TA	Uncharacterized protein.	7091.BGIBMGA006175-TA	Cysteine protease; Cysteine protease required for the cytoplasm to vacuole transport (Cvt) and autophagy; Belongs to the peptidase C54 family.
7091.BGIBMGA014401-TA	Uncharacterized protein.	7091.BGIBMGA011653-TA	Uncharacterized protein.		7091.BGIBMGA000092-TA	Uncharacterized protein.	7091.BGIBMGA011783-TA	Gamma-aminobutyric acid type A receptor-associated protein.
7091.BGIBMGA000353-TA	GH16 domain-containing protein.	7091.BGIBMGA007114-TA	Eukaryotic translation initiation factor 3 subunit B; RNA-binding component of the eukaryotic translation initiation factor 3 (eIF-3) complex, which is involved in protein synthesis of a specialized repertoire of mRNAs and, together with other initiation factors, stimulates binding of mRNA and methionyl-tRNAi to the 40S ribosome. The eIF-3 complex specifically targets and initiates translation of…		7091.BGIBMGA000092-TA	Uncharacterized protein.	7091.BGIBMGA002869-TA	Uncharacterized protein.
7091.BGIBMGA004371-TA	Uncharacterized protein.	7091.BGIBMGA009848-TA	Uncharacterized protein.		7091.BGIBMGA000092-TA	Uncharacterized protein.	7091.BGIBMGA005967-TA	ATG11 domain-containing protein.
7091.BGIBMGA000683-TA	Uncharacterized protein.	7091.BGIBMGA006508-TA	GOLD domain-containing protein.		7091.BGIBMGA000092-TA	Uncharacterized protein.	7091.BGIBMGA007158-TA	Phosphatidylinositol 3-kinase catalytic subunit type 3.
7091.BGIBMGA001069-TA	Uncharacterized protein.	7091.BGIBMGA000360-TA	U1-type domain-containing protein.		7091.BGIBMGA000092-TA	Uncharacterized protein.	7091.BGIBMGA012953-TA	Uncharacterized protein.
7091.BGIBMGA006098-TA	Uncharacterized protein.	7091.BGIBMGA004892-TA	Uncharacterized protein.		7091.BGIBMGA000092-TA	Uncharacterized protein.	7091.BGIBMGA011514-TA	NRBF2_MIT domain-containing protein.
7091.BGIBMGA011195-TA	HTH CENPB-type domain-containing protein.	7091.BGIBMGA013492-TA	Uncharacterized protein.		7091.BGIBMGA000092-TA	Uncharacterized protein.	7091.BGIBMGA003954-TA	Ubiquitin-like protein ATG12; Ubiquitin-like protein involved in autophagic vesicle formation; Belongs to the ATG12 family.
7091.BGIBMGA014032-TA	Uncharacterized protein.	7091.BGIBMGA002493-TA	Peptidase_M24 domain-containing protein.		7091.BGIBMGA000092-TA	Uncharacterized protein.	7091.BGIBMGA007157-TA	C2 PI3K-type domain-containing protein.
7091.BGIBMGA008418-TA	FAD-binding PCMH-type domain-containing protein.	7091.BGIBMGA003315-TA	Uncharacterized protein; Belongs to the adenylyl cyclase class-4/guanylyl cyclase family.		7091.BGIBMGA000092-TA	Uncharacterized protein.	7091.BGIBMGA012307-TA	Autophagy-related protein 9; Involved in autophagy and cytoplasm to vacuole transport (Cvt) vesicle formation. Plays a key role in the organization of the preautophagosomal structure/phagophore assembly site (PAS), the nucleating site for formation of the sequestering vesicle. Belongs to the ATG9 family.
7091.BGIBMGA003324-TA	Uncharacterized protein.	7091.BGIBMGA011618-TA	Cytochrome c domain-containing protein.		7091.BGIBMGA000092-TA	Uncharacterized protein.	7091.BGIBMGA005509-TA	Protein kinase domain-containing protein.
7091.BGIBMGA007110-TA	7091.BGIBMGA007110-TA	7091.BGIBMGA006876-TA	Uncharacterized protein.		7091.BGIBMGA000092-TA	Uncharacterized protein.	7091.BGIBMGA005491-TA	Protein kinase domain-containing protein.
7091.BGIBMGA004379-TA	Uncharacterized protein.	7091.BGIBMGA009329-TA	Uncharacterized protein.		7091.BGIBMGA000092-TA	Uncharacterized protein.	7091.BGIBMGA007878-TA	Autophagy protein 5; Involved in autophagic vesicle formation.
7091.BGIBMGA002803-TA	DH domain-containing protein.	7091.BGIBMGA012553-TA	C2H2-type domain-containing protein.		7091.BGIBMGA000092-TA	Uncharacterized protein.	7091.BGIBMGA005629-TA	Uncharacterized protein.
7091.BGIBMGA011582-TA	Uncharacterized protein.	7091.BGIBMGA013851-TA	Uncharacterized protein.		7091.BGIBMGA000092-TA	Uncharacterized protein.	7091.BGIBMGA005492-TA	Autophagy related protein ATG1C.
7091.BGIBMGA013744-TA	Uncharacterized protein.	7091.BGIBMGA006741-TA	Uncharacterized protein.		7091.BGIBMGA000092-TA	Uncharacterized protein.	7091.BGIBMGA006090-TA	Uncharacterized protein.
7091.BGIBMGA013220-TA	Uncharacterized protein.	7091.BGIBMGA001461-TA	Uncharacterized protein.		7091.BGIBMGA000103-TA	Uncharacterized protein.	7091.BGIBMGA001954-TA	KH domain-containing protein.
7091.BGIBMGA003374-TA	Uncharacterized protein.	7091.BGIBMGA007656-TA	RRM domain-containing protein.		7091.BGIBMGA000104-TA	Coatomer subunit delta; The coatomer is a cytosolic protein complex that binds to dilysine motifs and reversibly associates with Golgi non-clathrin- coated vesicles, which further mediate biosynthetic protein transport from the ER, via the Golgi up to the trans Golgi network.	7091.BGIBMGA011180-TA	Coatomer subunit gamma; The coatomer is a cytosolic protein complex that binds to dilysine motifs and reversibly associates with Golgi non-clathrin- coated vesicles, which further mediate biosynthetic protein transport from the ER, via the Golgi up to the trans Golgi network. Coatomer complex is required for budding from Golgi membranes, and is essential for the retrograde Golgi-to-ER transport o…
7091.BGIBMGA002953-TA	PCI domain-containing protein.	7091.BGIBMGA000651-TA	PID domain-containing protein.		7091.BGIBMGA000104-TA	Coatomer subunit delta; The coatomer is a cytosolic protein complex that binds to dilysine motifs and reversibly associates with Golgi non-clathrin- coated vesicles, which further mediate biosynthetic protein transport from the ER, via the Golgi up to the trans Golgi network.	7091.BGIBMGA004891-TA	Transmembrane trafficking protein.
7091.BGIBMGA008716-TA	Uncharacterized protein.	7091.BGIBMGA014031-TA	Uncharacterized protein; Belongs to the short-chain dehydrogenases/reductases (SDR) family.		7091.BGIBMGA000104-TA	Coatomer subunit delta; The coatomer is a cytosolic protein complex that binds to dilysine motifs and reversibly associates with Golgi non-clathrin- coated vesicles, which further mediate biosynthetic protein transport from the ER, via the Golgi up to the trans Golgi network.	7091.BGIBMGA004852-TA	Protein transport protein SEC23; Component of the coat protein complex II (COPII) which promotes the formation of transport vesicles from the endoplasmic reticulum (ER). The coat has two main functions, the physical deformation of the endoplasmic reticulum membrane into vesicles and the selection of cargo molecules; Belongs to the SEC23/SEC24 family. SEC23 subfamily.
7091.BGIBMGA005066-TA	Uncharacterized protein.	7091.BGIBMGA008868-TA	ANK_REP_REGION domain-containing protein.		7091.BGIBMGA000104-TA	Coatomer subunit delta; The coatomer is a cytosolic protein complex that binds to dilysine motifs and reversibly associates with Golgi non-clathrin- coated vesicles, which further mediate biosynthetic protein transport from the ER, via the Golgi up to the trans Golgi network.	7091.BGIBMGA010725-TA	Coatomer subunit alpha; The coatomer is a cytosolic protein complex that binds to dilysine motifs and reversibly associates with Golgi non-clathrin- coated vesicles, which further mediate biosynthetic protein transport from the ER, via the Golgi up to the trans Golgi network.
7091.BGIBMGA002730-TA	Uncharacterized protein.	7091.BGIBMGA003753-TA	VHS domain-containing protein.		7091.BGIBMGA000104-TA	Coatomer subunit delta; The coatomer is a cytosolic protein complex that binds to dilysine motifs and reversibly associates with Golgi non-clathrin- coated vesicles, which further mediate biosynthetic protein transport from the ER, via the Golgi up to the trans Golgi network.	7091.BGIBMGA003892-TA	Coatomer subunit beta; The coatomer is a cytosolic protein complex that binds to dilysine motifs and reversibly associates with Golgi non-clathrin- coated vesicles, which further mediate biosynthetic protein transport from the ER, via the Golgi up to the trans Golgi network. Coatomer complex is required for budding from Golgi membranes, and is essential for the retrograde Golgi-to-ER transport of…
7091.BGIBMGA010360-TA	Uncharacterized protein.	7091.BGIBMGA002091-TA	Uncharacterized protein.		7091.BGIBMGA000104-TA	Coatomer subunit delta; The coatomer is a cytosolic protein complex that binds to dilysine motifs and reversibly associates with Golgi non-clathrin- coated vesicles, which further mediate biosynthetic protein transport from the ER, via the Golgi up to the trans Golgi network.	7091.BGIBMGA013717-TA	Coatomer subunit beta; The coatomer is a cytosolic protein complex that binds to dilysine motifs and reversibly associates with Golgi non-clathrin- coated vesicles, which further mediate biosynthetic protein transport from the ER, via the Golgi up to the trans Golgi network. Coatomer complex is required for budding from Golgi membranes, and is essential for the retrograde Golgi-to-ER transport of…
7091.BGIBMGA014015-TA	Putative cuticle protein.	7091.BGIBMGA014189-TA	Uncharacterized protein; Belongs to the glycosyl hydrolase 1 family.		7091.BGIBMGA000104-TA	Coatomer subunit delta; The coatomer is a cytosolic protein complex that binds to dilysine motifs and reversibly associates with Golgi non-clathrin- coated vesicles, which further mediate biosynthetic protein transport from the ER, via the Golgi up to the trans Golgi network.	7091.BGIBMGA000484-TA	Coatomer subunit gamma; The coatomer is a cytosolic protein complex that binds to dilysine motifs and reversibly associates with Golgi non-clathrin- coated vesicles, which further mediate biosynthetic protein transport from the ER, via the Golgi up to the trans Golgi network. Coatomer complex is required for budding from Golgi membranes, and is essential for the retrograde Golgi-to-ER transport o…
7091.BGIBMGA011689-TA	Uncharacterized protein.	7091.BGIBMGA014466-TA	Uncharacterized protein.		7091.BGIBMGA000104-TA	Coatomer subunit delta; The coatomer is a cytosolic protein complex that binds to dilysine motifs and reversibly associates with Golgi non-clathrin- coated vesicles, which further mediate biosynthetic protein transport from the ER, via the Golgi up to the trans Golgi network.	7091.BGIBMGA012437-TA	Coatomer subunit epsilon; The coatomer is a cytosolic protein complex that binds to dilysine motifs and reversibly associates with Golgi non-clathrin- coated vesicles, which further mediate biosynthetic protein transport from the ER, via the Golgi up to the trans Golgi network. The coatomer complex is required for budding from Golgi membranes, and is essential for the retrograde Golgi-to-ER trans…
7091.BGIBMGA008952-TA	Uncharacterized protein; Belongs to the PI3/PI4-kinase family.	7091.BGIBMGA003493-TA	Uncharacterized protein.		7091.BGIBMGA000104-TA	Coatomer subunit delta; The coatomer is a cytosolic protein complex that binds to dilysine motifs and reversibly associates with Golgi non-clathrin- coated vesicles, which further mediate biosynthetic protein transport from the ER, via the Golgi up to the trans Golgi network.	7091.BGIBMGA009760-TA	Coatomer subunit zeta; The zeta subunit may be involved in regulating the coat assembly and, hence, the rate of biosynthetic protein transport due to its association-dissociation properties with the coatomer complex.
7091.BGIBMGA013742-TA	Uncharacterized protein.	7091.BGIBMGA011608-TA	Beta-1,3-glucan-binding protein; Involved in the recognition of invading micro-organisms. Binds specifically to beta-1,3-glucan and activates the phenoloxidase cascade.		7091.BGIBMGA000106-TA	Mitochondrial intermembrane space translocase subunit Tim10.	7091.BGIBMGA002215-TA	Uncharacterized protein.
7091.BGIBMGA008276-TA	Uncharacterized protein.	7091.BGIBMGA007909-TA	Uncharacterized protein.		7091.BGIBMGA000106-TA	Mitochondrial intermembrane space translocase subunit Tim10.	7091.BGIBMGA004278-TA	Uncharacterized protein.
7091.BGIBMGA007159-TA	Iso_dh domain-containing protein.	7091.BGIBMGA009774-TA	Putative ATP-dependent RNA helicase TDRD12; Probable ATP-binding RNA helicase required during spermatogenesis to repress transposable elements and preventing their mobilization, which is essential for the germline integrity. Acts via the piRNA metabolic process, which mediates the repression of transposable elements during meiosis by forming complexes composed of piRNAs and Piwi proteins and gove…		7091.BGIBMGA000106-TA	Mitochondrial intermembrane space translocase subunit Tim10.	7091.BGIBMGA003070-TA	zf-Tim10_DDP domain-containing protein; Belongs to the small Tim family.
7091.BGIBMGA007240-TA	Neur_chan_LBD domain-containing protein; Belongs to the ligand-gated ion channel (TC 1.A.9) family.	7091.BGIBMGA011947-TA	R3H domain-containing protein.		7091.BGIBMGA000106-TA	Mitochondrial intermembrane space translocase subunit Tim10.	7091.BGIBMGA009618-TA	GrpE protein homolog; Essential component of the PAM complex, a complex required for the translocation of transit peptide-containing proteins from the inner membrane into the mitochondrial matrix in an ATP-dependent manner; Belongs to the GrpE family.
7091.BGIBMGA011596-TA	Uncharacterized protein.	7091.BGIBMGA004719-TA	Uncharacterized protein.		7091.BGIBMGA000106-TA	Mitochondrial intermembrane space translocase subunit Tim10.	7091.BGIBMGA013243-TA	Uncharacterized protein.
7091.BGIBMGA011332-TA	VASt domain-containing protein.	7091.BGIBMGA001894-TA	Cytochrome P450.		7091.BGIBMGA000106-TA	Mitochondrial intermembrane space translocase subunit Tim10.	7091.BGIBMGA004758-TA	CHCH domain-containing protein.
7091.BGIBMGA010125-TA	Guanylate cyclase domain-containing protein; Belongs to the adenylyl cyclase class-4/guanylyl cyclase family.	7091.BGIBMGA008775-TA	Uncharacterized protein.		7091.BGIBMGA000106-TA	Mitochondrial intermembrane space translocase subunit Tim10.	7091.BGIBMGA014475-TA	Sulfhydryl oxidase.
7091.BGIBMGA014488-TA	Uncharacterized protein.	7091.BGIBMGA012636-TA	E3 ubiquitin-protein ligase.		7091.BGIBMGA000106-TA	Mitochondrial intermembrane space translocase subunit Tim10.	7091.BGIBMGA007343-TA	Uncharacterized protein.
7091.BGIBMGA002959-TA	MPN domain-containing protein.	7091.BGIBMGA011995-TA	7091.BGIBMGA011995-TA		7091.BGIBMGA000106-TA	Mitochondrial intermembrane space translocase subunit Tim10.	7091.BGIBMGA014607-TA	Translocase of inner mitochondrial membrane 8 homolog b; Belongs to the small Tim family.
7091.BGIBMGA003217-TA	Uncharacterized protein.	7091.BGIBMGA007666-TA	Arrestin_N domain-containing protein.		7091.BGIBMGA000106-TA	Mitochondrial intermembrane space translocase subunit Tim10.	7091.BGIBMGA008507-TA	zf-Tim10_DDP domain-containing protein.
7091.BGIBMGA005559-TA	Uncharacterized protein.	7091.BGIBMGA005228-TA	Uncharacterized protein.		7091.BGIBMGA000106-TA	Mitochondrial intermembrane space translocase subunit Tim10.	7091.BGIBMGA005519-TA	Uncharacterized protein.
7091.BGIBMGA004389-TA	Uncharacterized protein.	7091.BGIBMGA004482-TA	NTP_transferase domain-containing protein.		7091.BGIBMGA000107-TA	Uncharacterized protein.	7091.BGIBMGA008955-TA	Uncharacterized protein.
7091.BGIBMGA002045-TA	Uncharacterized protein.	7091.BGIBMGA013480-TA	Caveolin; May act as a scaffolding protein within caveolar membranes. Interacts directly with G-protein alpha subunits and can functionally regulate their activity; Belongs to the caveolin family.		7091.BGIBMGA000107-TA	Uncharacterized protein.	7091.BGIBMGA005519-TA	Uncharacterized protein.
7091.BGIBMGA004258-TA	Uncharacterized protein.	7091.BGIBMGA000617-TA	t-SNARE coiled-coil homology domain-containing protein; Belongs to the syntaxin family.		7091.BGIBMGA000107-TA	Uncharacterized protein.	7091.BGIBMGA007429-TA	Uncharacterized protein.
7091.BGIBMGA003311-TA	MICOS complex subunit; Component of the MICOS complex, a large protein complex of the mitochondrial inner membrane that plays crucial roles in the maintenance of crista junctions, inner membrane architecture, and formation of contact sites to the outer membrane.	7091.BGIBMGA007791-TA	Uncharacterized protein.		7091.BGIBMGA000107-TA	Uncharacterized protein.	7091.BGIBMGA013348-TA	Uncharacterized protein.
7091.BGIBMGA009621-TA	30K protein 23.	7091.BGIBMGA002918-TA	UBIQUITIN_CONJUGAT_2 domain-containing protein; Belongs to the ubiquitin-conjugating enzyme family.		7091.BGIBMGA000107-TA	Uncharacterized protein.	7091.BGIBMGA008228-TA	Mitochondrial import inner membrane translocase subunit TIM44; Essential component of the PAM complex, a complex required for the translocation of transit peptide-containing proteins from the inner membrane into the mitochondrial matrix in an ATP-dependent manner; Belongs to the Tim44 family.
7091.BGIBMGA007144-TA	3-hydroxyisobutyrate dehydrogenase; Belongs to the HIBADH-related family.	7091.BGIBMGA002071-TA	5-formyltetrahydrofolate cyclo-ligase; Belongs to the 5-formyltetrahydrofolate cyclo-ligase family.		7091.BGIBMGA000107-TA	Uncharacterized protein.	7091.BGIBMGA002215-TA	Uncharacterized protein.
7091.BGIBMGA012294-TA	Bombyxin E-1 A chain; PTTH is a brain peptide responsible for activation of prothoracic glands to produce ecdysone in insects; Belongs to the insulin family.	7091.BGIBMGA000578-TA	MFS domain-containing protein.		7091.BGIBMGA000107-TA	Uncharacterized protein.	7091.BGIBMGA010635-TA	Uncharacterized protein.
7091.BGIBMGA008677-TA	DDE_3 domain-containing protein.	7091.BGIBMGA013147-TA	Uncharacterized protein.		7091.BGIBMGA000107-TA	Uncharacterized protein.	7091.BGIBMGA004278-TA	Uncharacterized protein.
7091.BGIBMGA006365-TA	Uncharacterized protein.	7091.BGIBMGA002876-TA	Uncharacterized protein.		7091.BGIBMGA000107-TA	Uncharacterized protein.	7091.BGIBMGA003535-TA	Uncharacterized protein.
7091.BGIBMGA010406-TA	Uncharacterized protein; Belongs to the argonaute family.	7091.BGIBMGA013638-TA	Uncharacterized protein.		7091.BGIBMGA000114-TA	Uncharacterized protein.	7091.BGIBMGA012983-TA	Uncharacterized protein.
7091.BGIBMGA001505-TA	Uncharacterized protein.	7091.BGIBMGA004062-TA	Uncharacterized protein; Belongs to the FGGY kinase family.		7091.BGIBMGA000114-TA	Uncharacterized protein.	7091.BGIBMGA008294-TA	Uncharacterized protein.
7091.BGIBMGA004645-TA	Actin-related protein 2/3 complex subunit; Functions as component of the Arp2/3 complex which is involved in regulation of actin polymerization and together with an activating nucleation-promoting factor (NPF) mediates the formation of branched actin networks.	7091.BGIBMGA001403-TA	DUF3668 domain-containing protein.		7091.BGIBMGA000114-TA	Uncharacterized protein.	7091.BGIBMGA014605-TA	Uncharacterized protein.
7091.BGIBMGA000989-TA	Uncharacterized protein.	7091.BGIBMGA006057-TA	Uncharacterized protein.		7091.BGIBMGA000114-TA	Uncharacterized protein.	7091.BGIBMGA006828-TA	RNA-splicing ligase RtcB homolog; Catalytic subunit of the tRNA-splicing ligase complex that acts by directly joining spliced tRNA halves to mature-sized tRNAs by incorporating the precursor-derived splice junction phosphate into the mature tRNA as a canonical 3',5'-phosphodiester. May act as an RNA ligase with broad substrate specificity, and may function toward other RNAs; Belongs to the RtcB f…
7091.BGIBMGA002401-TA	Uncharacterized protein; Belongs to the FPP/GGPP synthase family.	7091.BGIBMGA000008-TA	Uncharacterized protein.		7091.BGIBMGA000115-TA	Uncharacterized protein.	7091.BGIBMGA000186-TA	C3H1-type domain-containing protein.
7091.BGIBMGA013965-TA	ATP synthase subunit gamma.	7091.BGIBMGA001079-TA	Uncharacterized protein.		7091.BGIBMGA000115-TA	Uncharacterized protein.	7091.BGIBMGA002481-TA	Uncharacterized protein.
7091.BGIBMGA007934-TA	Uncharacterized protein.	7091.BGIBMGA012488-TA	Uncharacterized protein.		7091.BGIBMGA000115-TA	Uncharacterized protein.	7091.BGIBMGA008459-TA	Uncharacterized protein.
7091.BGIBMGA010419-TA	Uncharacterized protein.	7091.BGIBMGA008027-TA	Transporter.		7091.BGIBMGA000115-TA	Uncharacterized protein.	7091.BGIBMGA002837-TA	Uncharacterized protein.
7091.BGIBMGA004874-TA	Uncharacterized protein.	7091.BGIBMGA006424-TA	Phenylalanyl-tRNA synthetase beta subunit.		7091.BGIBMGA000115-TA	Uncharacterized protein.	7091.BGIBMGA006201-TA	Helicase ATP-binding domain-containing protein.
7091.BGIBMGA004504-TA	RNase_PH domain-containing protein.	7091.BGIBMGA014224-TA	Yellow-f.		7091.BGIBMGA000115-TA	Uncharacterized protein.	7091.BGIBMGA007954-TA	Tr-type G domain-containing protein.
7091.BGIBMGA012891-TA	AMP-binding domain-containing protein.	7091.BGIBMGA003561-TA	Mitogen-activated protein kinase.		7091.BGIBMGA000115-TA	Uncharacterized protein.	7091.BGIBMGA001438-TA	MFAP1 domain-containing protein.
7091.BGIBMGA006931-TA	Uncharacterized protein.	7091.BGIBMGA012764-TA	Tyrosinase_Cu-bd domain-containing protein.		7091.BGIBMGA000115-TA	Uncharacterized protein.	7091.BGIBMGA006851-TA	TOG domain-containing protein.
7091.BGIBMGA013797-TA	Peptidase S1 domain-containing protein; Belongs to the peptidase S1 family.	7091.BGIBMGA013252-TA	Uncharacterized protein.		7091.BGIBMGA000115-TA	Uncharacterized protein.	7091.BGIBMGA004823-TA	PSP domain-containing protein.
7091.BGIBMGA012740-TA	Uncharacterized protein.	7091.BGIBMGA006443-TA	DDE_Tnp_1_7 domain-containing protein.		7091.BGIBMGA000115-TA	Uncharacterized protein.	7091.BGIBMGA012177-TA	Uncharacterized protein.
7091.BGIBMGA012292-TA	Ubiquitin carboxyl-terminal hydrolase.	7091.BGIBMGA000258-TA	Putative cuticle protein.		7091.BGIBMGA000115-TA	Uncharacterized protein.	7091.BGIBMGA006984-TA	G10 protein.
7091.BGIBMGA003882-TA	Aa_trans domain-containing protein.	7091.BGIBMGA002260-TA	Uncharacterized protein.		7091.BGIBMGA000115-TA	Uncharacterized protein.	7091.BGIBMGA006708-TA	Cwf21 domain-containing protein.
7091.BGIBMGA014309-TA	G_PROTEIN_RECEP_F1_2 domain-containing protein; Belongs to the G-protein coupled receptor 1 family. Vasopressin/oxytocin receptor subfamily.	7091.BGIBMGA000632-TA	7091.BGIBMGA000632-TA		7091.BGIBMGA000115-TA	Uncharacterized protein.	7091.BGIBMGA012508-TA	RRM domain-containing protein.
7091.BGIBMGA000880-TA	Helicase C-terminal domain-containing protein.	7091.BGIBMGA005087-TA	Uncharacterized protein.		7091.BGIBMGA000115-TA	Uncharacterized protein.	7091.BGIBMGA009956-TA	Uncharacterized protein.
7091.BGIBMGA008439-TA	Uncharacterized protein.	7091.BGIBMGA007413-TA	Serine/threonine-protein kinase RIO3; Belongs to the protein kinase superfamily. RIO-type Ser/Thr kinase family.		7091.BGIBMGA000115-TA	Uncharacterized protein.	7091.BGIBMGA006044-TA	MI domain-containing protein.
7091.BGIBMGA000518-TA	PPM-type phosphatase domain-containing protein.	7091.BGIBMGA013097-TA	Uncharacterized protein.		7091.BGIBMGA000115-TA	Uncharacterized protein.	7091.BGIBMGA005838-TA	Uncharacterized protein.
7091.BGIBMGA002576-TA	Acyl-coenzyme A oxidase; Belongs to the acyl-CoA oxidase family.	7091.BGIBMGA013947-TA	Homeobox domain-containing protein.		7091.BGIBMGA000115-TA	Uncharacterized protein.	7091.BGIBMGA006358-TA	Matrin-type domain-containing protein.
7091.BGIBMGA007263-TA	7091.BGIBMGA007263-TA	7091.BGIBMGA013312-TA	Cbl-PTB domain-containing protein.		7091.BGIBMGA000115-TA	Uncharacterized protein.	7091.BGIBMGA011316-TA	Slu7 domain-containing protein.
7091.BGIBMGA003336-TA	mRNA cap guanine-N7 methyltransferase.	7091.BGIBMGA002197-TA	Guanylate cyclase.		7091.BGIBMGA000115-TA	Uncharacterized protein.	7091.BGIBMGA013450-TA	CCHC-type domain-containing protein.
7091.BGIBMGA003713-TA	Uncharacterized protein.	7091.BGIBMGA007416-TA	Uncharacterized protein.		7091.BGIBMGA000115-TA	Uncharacterized protein.	7091.BGIBMGA011476-TA	FHA domain-containing protein.
7091.BGIBMGA010585-TA	Aa_trans domain-containing protein.	7091.BGIBMGA007824-TA	Succinate--CoA ligase [GDP-forming] subunit beta, mitochondrial; GTP-specific succinyl-CoA synthetase functions in the citric acid cycle (TCA), coupling the hydrolysis of succinyl-CoA to the synthesis of GTP and thus represents the only step of substrate-level phosphorylation in the TCA. The beta subunit provides nucleotide specificity of the enzyme and binds the substrate succinate, while the bi…		7091.BGIBMGA000115-TA	Uncharacterized protein.	7091.BGIBMGA008202-TA	SKIP_SNW domain-containing protein.
7091.BGIBMGA008906-TA	Runt.	7091.BGIBMGA001831-TA	SAM domain-containing protein.		7091.BGIBMGA000115-TA	Uncharacterized protein.	7091.BGIBMGA003195-TA	Uncharacterized protein.
7091.BGIBMGA007490-TA	Glyceraldehyde-3-phosphate dehydrogenase.	7091.BGIBMGA008956-TA	CRC domain-containing protein.		7091.BGIBMGA000115-TA	Uncharacterized protein.	7091.BGIBMGA000829-TA	CPSF_A domain-containing protein.
7091.BGIBMGA010632-TA	Uncharacterized protein.	7091.BGIBMGA000053-TA	Putative cuticle protein CPG30.		7091.BGIBMGA000115-TA	Uncharacterized protein.	7091.BGIBMGA002363-TA	Uncharacterized protein.
7091.BGIBMGA001866-TA	PID domain-containing protein.	7091.BGIBMGA011345-TA	Tetraspanin.		7091.BGIBMGA000115-TA	Uncharacterized protein.	7091.BGIBMGA005282-TA	RRM domain-containing protein.
7091.BGIBMGA010259-TA	Uncharacterized protein; Belongs to the DEAD box helicase family.	7091.BGIBMGA000778-TA	Pinin_SDK_memA domain-containing protein.		7091.BGIBMGA000115-TA	Uncharacterized protein.	7091.BGIBMGA000898-TA	SF3A2 domain-containing protein.
7091.BGIBMGA000416-TA	Uncharacterized protein.	7091.BGIBMGA013374-TA	Uncharacterized protein.		7091.BGIBMGA000115-TA	Uncharacterized protein.	7091.BGIBMGA009855-TA	Uncharacterized protein.
7091.BGIBMGA009220-TA	Uncharacterized protein.	7091.BGIBMGA002209-TA	Ras-related GTP-binding protein Rab11.		7091.BGIBMGA000118-TA	Protein kinase domain-containing protein.	7091.BGIBMGA010668-TA	Uncharacterized protein.
7091.BGIBMGA013246-TA	Uncharacterized protein.	7091.BGIBMGA005823-TA	Small heat shock protein 27.4; Belongs to the small heat shock protein (HSP20) family.		7091.BGIBMGA000119-TA	Uncharacterized protein.	7091.BGIBMGA000937-TA	Uroporphyrinogen_deCOase domain-containing protein.
7091.BGIBMGA009200-TA	MFS domain-containing protein.	7091.BGIBMGA005895-TA	AMMECR1 domain-containing protein.		7091.BGIBMGA000119-TA	Uncharacterized protein.	7091.BGIBMGA002540-TA	Protoporphyrinogen oxidase; Catalyzes the 6-electron oxidation of protoporphyrinogen-IX to form protoporphyrin-IX.
7091.BGIBMGA008484-TA	Uncharacterized protein.	7091.BGIBMGA014012-TA	Kazal-like domain-containing protein.		7091.BGIBMGA000119-TA	Uncharacterized protein.	7091.BGIBMGA007949-TA	Delta-aminolevulinic acid dehydratase.
7091.BGIBMGA010740-TA	MFS domain-containing protein.	7091.BGIBMGA012487-TA	Cytochrome b5 heme-binding domain-containing protein; Belongs to the cytochrome b5 family.		7091.BGIBMGA000119-TA	Uncharacterized protein.	7091.BGIBMGA001648-TA	Ferrochelatase; Catalyzes the ferrous insertion into protoporphyrin IX.
7091.BGIBMGA004347-TA	G-patch domain-containing protein.	7091.BGIBMGA010414-TA	PDZ domain-containing protein.		7091.BGIBMGA000119-TA	Uncharacterized protein.	7091.BGIBMGA011268-TA	Uncharacterized protein.
7091.BGIBMGA005469-TA	RPOL4c domain-containing protein.	7091.BGIBMGA002721-TA	dNK domain-containing protein.		7091.BGIBMGA000119-TA	Uncharacterized protein.	7091.BGIBMGA000197-TA	HEM4 domain-containing protein.
7091.BGIBMGA003840-TA	Small nuclear ribonucleoprotein Sm D1; Essential for pre-mRNA splicing. Implicated in the formation of stable, biologically active snRNP structures. Belongs to the snRNP core protein family.	7091.BGIBMGA009857-TA	Uncharacterized protein; Belongs to the TRAFAC class myosin-kinesin ATPase superfamily. Myosin family.		7091.BGIBMGA000120-TA	Uncharacterized protein.	7091.BGIBMGA007148-TA	Ras-associating domain-containing protein.
7091.BGIBMGA013807-TA	Uncharacterized protein.	7091.BGIBMGA000688-TA	Uncharacterized protein; Belongs to the Ca(2+):cation antiporter (CaCA) (TC 2.A.19) family.		7091.BGIBMGA000120-TA	Uncharacterized protein.	7091.BGIBMGA008069-TA	Rab-GAP TBC domain-containing protein.
7091.BGIBMGA012972-TA	Uncharacterized protein.	7091.BGIBMGA010520-TA	Uncharacterized protein; Belongs to the RNase T2 family.		7091.BGIBMGA000120-TA	Uncharacterized protein.	7091.BGIBMGA011186-TA	PX domain-containing protein.
7091.BGIBMGA007661-TA	Ribosomal protein L7A.	7091.BGIBMGA007196-TA	AP-3 complex subunit beta; Belongs to the adaptor complexes large subunit family.		7091.BGIBMGA000120-TA	Uncharacterized protein.	7091.BGIBMGA007712-TA	Rab7.
7091.BGIBMGA006361-TA	G_PROTEIN_RECEP_F1_2 domain-containing protein.	7091.BGIBMGA003824-TA	Kinesin motor domain-containing protein; Belongs to the TRAFAC class myosin-kinesin ATPase superfamily. Kinesin family.		7091.BGIBMGA000120-TA	Uncharacterized protein.	7091.BGIBMGA004010-TA	PX domain-containing protein.
7091.BGIBMGA009785-TA	Uncharacterized protein.	7091.BGIBMGA013729-TA	MFS domain-containing protein.		7091.BGIBMGA000120-TA	Uncharacterized protein.	7091.BGIBMGA011317-TA	PX domain-containing protein.
7091.BGIBMGA011521-TA	Asparagine synthetase.	7091.BGIBMGA005167-TA	Flavin-containing monooxygenase.		7091.BGIBMGA000120-TA	Uncharacterized protein.	7091.BGIBMGA005553-TA	PX domain-containing protein.
7091.BGIBMGA011341-TA	V-SNARE coiled-coil homology domain-containing protein.	7091.BGIBMGA000270-TA	Putative cuticle protein.		7091.BGIBMGA000120-TA	Uncharacterized protein.	7091.BGIBMGA013190-TA	Vacuolar protein sorting-associated protein 29; Acts as component of the retromer cargo-selective complex (CSC). The CSC is believed to be the core functional component of retromer or respective retromer complex variants acting to prevent missorting of selected transmembrane cargo proteins into the lysosomal degradation pathway.
7091.BGIBMGA009066-TA	Chitin-binding type-4 domain-containing protein.	7091.BGIBMGA010745-TA	Uncharacterized protein.		7091.BGIBMGA000120-TA	Uncharacterized protein.	7091.BGIBMGA014194-TA	Vacuolar protein sorting-associated protein 35; Plays a role in vesicular protein sorting.
7091.BGIBMGA003976-TA	Tyrosine-protein kinase receptor torso; Probable receptor tyrosine kinase. During postembryonic development, involved in the initiation of metamorphosis probably by inducing the production of ecdysone in response to prothoracicotropic hormone (PTTH) (By similarity). Binding to PTTH stimulates activation of canonical MAPK signaling leading to ERK phosphorylation.	7091.BGIBMGA009941-TA	Ubiquitin carboxyl-terminal hydrolase.		7091.BGIBMGA000120-TA	Uncharacterized protein.	7091.BGIBMGA004442-TA	Uncharacterized protein.
7091.BGIBMGA005711-TA	GMC_OxRdtase_N domain-containing protein.	7091.BGIBMGA007523-TA	GTP:AMP phosphotransferase, mitochondrial; Involved in maintaining the homeostasis of cellular nucleotides by catalyzing the interconversion of nucleoside phosphates. Has GTP:AMP phosphotransferase and ITP:AMP phosphotransferase activities.		7091.BGIBMGA000121-TA	GPI mannosyltransferase 1; Mannosyltransferase involved in glycosylphosphatidylinositol- anchor biosynthesis. Transfers the first alpha-1,4-mannose to GlcN- acyl-PI during GPI precursor assembly.	7091.BGIBMGA012874-TA	Uncharacterized protein.
7091.BGIBMGA006708-TA	Cwf21 domain-containing protein.	7091.BGIBMGA008793-TA	DDE_Tnp_1_7 domain-containing protein.		7091.BGIBMGA000121-TA	GPI mannosyltransferase 1; Mannosyltransferase involved in glycosylphosphatidylinositol- anchor biosynthesis. Transfers the first alpha-1,4-mannose to GlcN- acyl-PI during GPI precursor assembly.	7091.BGIBMGA004218-TA	Dolichol-phosphate mannosyltransferase subunit 1; Transfers mannose from GDP-mannose to dolichol monophosphate to form dolichol phosphate mannose (Dol-P-Man) which is the mannosyl donor in pathways leading to N-glycosylation, glycosyl phosphatidylinositol membrane anchoring, and O-mannosylation of proteins.
7091.BGIBMGA010388-TA	WD_REPEATS_REGION domain-containing protein.	7091.BGIBMGA002227-TA	Uncharacterized protein.		7091.BGIBMGA000127-TA	60S ribosome subunit biogenesis protein NIP7 homolog; Required for proper 34S pre-rRNA processing and 60S ribosome subunit assembly; Belongs to the NIP7 family.	7091.BGIBMGA006085-TA	Nop domain-containing protein.
7091.BGIBMGA010877-TA	Uncharacterized protein.	7091.BGIBMGA013975-TA	HTH La-type RNA-binding domain-containing protein.		7091.BGIBMGA000127-TA	60S ribosome subunit biogenesis protein NIP7 homolog; Required for proper 34S pre-rRNA processing and 60S ribosome subunit assembly; Belongs to the NIP7 family.	7091.BGIBMGA006525-TA	Helicase C-terminal domain-containing protein.
7091.BGIBMGA005006-TA	Uncharacterized protein.	7091.BGIBMGA008538-TA	N-acetyltransferase domain-containing protein.		7091.BGIBMGA000127-TA	60S ribosome subunit biogenesis protein NIP7 homolog; Required for proper 34S pre-rRNA processing and 60S ribosome subunit assembly; Belongs to the NIP7 family.	7091.BGIBMGA011794-TA	WD_REPEATS_REGION domain-containing protein.
7091.BGIBMGA005768-TA	Uncharacterized protein.	7091.BGIBMGA007976-TA	G domain-containing protein.		7091.BGIBMGA000127-TA	60S ribosome subunit biogenesis protein NIP7 homolog; Required for proper 34S pre-rRNA processing and 60S ribosome subunit assembly; Belongs to the NIP7 family.	7091.BGIBMGA001188-TA	RNase_PH domain-containing protein.
7091.BGIBMGA003157-TA	WW domain-containing protein.	7091.BGIBMGA013237-TA	Uncharacterized protein; Belongs to the cytochrome P450 family.		7091.BGIBMGA000127-TA	60S ribosome subunit biogenesis protein NIP7 homolog; Required for proper 34S pre-rRNA processing and 60S ribosome subunit assembly; Belongs to the NIP7 family.	7091.BGIBMGA005452-TA	Ribosome biogenesis protein WDR12 homolog; Required for maturation of ribosomal RNAs and formation of the large ribosomal subunit; Belongs to the WD repeat WDR12/YTM1 family.
7091.BGIBMGA005702-TA	Nuclear pore complex protein Nup85; Functions as a component of the nuclear pore complex (NPC).	7091.BGIBMGA004294-TA	Uncharacterized protein.		7091.BGIBMGA000127-TA	60S ribosome subunit biogenesis protein NIP7 homolog; Required for proper 34S pre-rRNA processing and 60S ribosome subunit assembly; Belongs to the NIP7 family.	7091.BGIBMGA006588-TA	Uncharacterized protein.
7091.BGIBMGA006257-TA	Ras protein.	7091.BGIBMGA013006-TA	Uncharacterized protein; Belongs to the GMC oxidoreductase family.		7091.BGIBMGA000127-TA	60S ribosome subunit biogenesis protein NIP7 homolog; Required for proper 34S pre-rRNA processing and 60S ribosome subunit assembly; Belongs to the NIP7 family.	7091.BGIBMGA008085-TA	ATP-dependent RNA helicase; Belongs to the DEAD box helicase family. DDX54/DBP10 subfamily.
7091.BGIBMGA000570-TA	Uncharacterized protein.	7091.BGIBMGA011949-TA	Transporter; Belongs to the sodium:neurotransmitter symporter (SNF) (TC 2.A.22) family.		7091.BGIBMGA000127-TA	60S ribosome subunit biogenesis protein NIP7 homolog; Required for proper 34S pre-rRNA processing and 60S ribosome subunit assembly; Belongs to the NIP7 family.	7091.BGIBMGA001898-TA	Uncharacterized protein.
7091.BGIBMGA011384-TA	Casc1 domain-containing protein.	7091.BGIBMGA009573-TA	Uncharacterized protein.		7091.BGIBMGA000127-TA	60S ribosome subunit biogenesis protein NIP7 homolog; Required for proper 34S pre-rRNA processing and 60S ribosome subunit assembly; Belongs to the NIP7 family.	7091.BGIBMGA003421-TA	WD_REPEATS_REGION domain-containing protein.
7091.BGIBMGA006813-TA	Nucleoporin_N domain-containing protein.	7091.BGIBMGA009884-TA	Kinesin-like protein; Belongs to the TRAFAC class myosin-kinesin ATPase superfamily. Kinesin family.		7091.BGIBMGA000127-TA	60S ribosome subunit biogenesis protein NIP7 homolog; Required for proper 34S pre-rRNA processing and 60S ribosome subunit assembly; Belongs to the NIP7 family.	7091.BGIBMGA005381-TA	KRR1 small subunit processome component; Required for 40S ribosome biogenesis. Involved in nucleolar processing of pre-18S ribosomal RNA and ribosome assembly.
7091.BGIBMGA001154-TA	DIRP domain-containing protein.	7091.BGIBMGA003326-TA	Uncharacterized protein.		7091.BGIBMGA000127-TA	60S ribosome subunit biogenesis protein NIP7 homolog; Required for proper 34S pre-rRNA processing and 60S ribosome subunit assembly; Belongs to the NIP7 family.	7091.BGIBMGA007297-TA	Protein SDA1; Required for 60S pre-ribosomal subunits export to the cytoplasm; Belongs to the SDA1 family.
7091.BGIBMGA010354-TA	Uncharacterized protein.	7091.BGIBMGA008996-TA	Uncharacterized protein.		7091.BGIBMGA000127-TA	60S ribosome subunit biogenesis protein NIP7 homolog; Required for proper 34S pre-rRNA processing and 60S ribosome subunit assembly; Belongs to the NIP7 family.	7091.BGIBMGA006526-TA	RNA helicase.
7091.BGIBMGA011126-TA	7091.BGIBMGA011126-TA	7091.BGIBMGA010783-TA	NR LBD domain-containing protein.		7091.BGIBMGA000127-TA	60S ribosome subunit biogenesis protein NIP7 homolog; Required for proper 34S pre-rRNA processing and 60S ribosome subunit assembly; Belongs to the NIP7 family.	7091.BGIBMGA004635-TA	RRM domain-containing protein.
7091.BGIBMGA006411-TA	Vacuolar protein sorting-associated protein 16 homolog; Plays a role in vesicle-mediated protein trafficking to lysosomal compartments including the endocytic membrane transport and autophagic pathways. Believed to act as a core component of the putative HOPS and CORVET endosomal tethering complexes. Belongs to the VPS16 family.	7091.BGIBMGA008797-TA	7091.BGIBMGA008797-TA		7091.BGIBMGA000127-TA	60S ribosome subunit biogenesis protein NIP7 homolog; Required for proper 34S pre-rRNA processing and 60S ribosome subunit assembly; Belongs to the NIP7 family.	7091.BGIBMGA001509-TA	WD_REPEATS_REGION domain-containing protein.
7091.BGIBMGA014144-TA	Uncharacterized protein; Belongs to the glycosyl hydrolase 1 family.	7091.BGIBMGA010851-TA	Uncharacterized protein.		7091.BGIBMGA000127-TA	60S ribosome subunit biogenesis protein NIP7 homolog; Required for proper 34S pre-rRNA processing and 60S ribosome subunit assembly; Belongs to the NIP7 family.	7091.BGIBMGA006359-TA	Uncharacterized protein.
7091.BGIBMGA006483-TA	Special homeobox protein 8.	7091.BGIBMGA007429-TA	Uncharacterized protein.		7091.BGIBMGA000127-TA	60S ribosome subunit biogenesis protein NIP7 homolog; Required for proper 34S pre-rRNA processing and 60S ribosome subunit assembly; Belongs to the NIP7 family.	7091.BGIBMGA005459-TA	Uncharacterized protein; Belongs to the class I-like SAM-binding methyltransferase superfamily. RsmB/NOP family.
7091.BGIBMGA003418-TA	G_PROTEIN_RECEP_F1_2 domain-containing protein.	7091.BGIBMGA002138-TA	Uncharacterized protein.		7091.BGIBMGA000127-TA	60S ribosome subunit biogenesis protein NIP7 homolog; Required for proper 34S pre-rRNA processing and 60S ribosome subunit assembly; Belongs to the NIP7 family.	7091.BGIBMGA006292-TA	DNA-directed RNA polymerase subunit; DNA-dependent RNA polymerase catalyzes the transcription of DNA into RNA using the four ribonucleoside triphosphates as substrates. Belongs to the archaeal rpoM/eukaryotic RPA12/RPB9/RPC11 RNA polymerase family.
7091.BGIBMGA011692-TA	Uncharacterized protein.	7091.BGIBMGA002301-TA	Peptidase S1 domain-containing protein.		7091.BGIBMGA000127-TA	60S ribosome subunit biogenesis protein NIP7 homolog; Required for proper 34S pre-rRNA processing and 60S ribosome subunit assembly; Belongs to the NIP7 family.	7091.BGIBMGA013703-TA	U3 small nucleolar RNA-associated protein 11; Involved in nucleolar processing of pre-18S ribosomal RNA.
7091.BGIBMGA011770-TA	G protein pathway suppressor 1.	7091.BGIBMGA000459-TA	JmjC domain-containing protein.		7091.BGIBMGA000127-TA	60S ribosome subunit biogenesis protein NIP7 homolog; Required for proper 34S pre-rRNA processing and 60S ribosome subunit assembly; Belongs to the NIP7 family.	7091.BGIBMGA014046-TA	Putative rRNA methyltransferase; Probable methyltransferase involved in the maturation of rRNA and in the biogenesis of ribosomal subunits.
7091.BGIBMGA010807-TA	Calponin-homology (CH) domain-containing protein.	7091.BGIBMGA009067-TA	Chitin-binding type-4 domain-containing protein.		7091.BGIBMGA000127-TA	60S ribosome subunit biogenesis protein NIP7 homolog; Required for proper 34S pre-rRNA processing and 60S ribosome subunit assembly; Belongs to the NIP7 family.	7091.BGIBMGA011092-TA	Brix domain-containing protein.
7091.BGIBMGA006210-TA	Uncharacterized protein.	7091.BGIBMGA006597-TA	Uncharacterized protein.		7091.BGIBMGA000127-TA	60S ribosome subunit biogenesis protein NIP7 homolog; Required for proper 34S pre-rRNA processing and 60S ribosome subunit assembly; Belongs to the NIP7 family.	7091.BGIBMGA012059-TA	Uncharacterized protein.
7091.BGIBMGA014199-TA	Putative cuticle protein.	7091.BGIBMGA010854-TA	Uncharacterized protein; Belongs to the cytochrome P450 family.		7091.BGIBMGA000127-TA	60S ribosome subunit biogenesis protein NIP7 homolog; Required for proper 34S pre-rRNA processing and 60S ribosome subunit assembly; Belongs to the NIP7 family.	7091.BGIBMGA006357-TA	RNA helicase.
7091.BGIBMGA001174-TA	CRAL-TRIO domain-containing protein.	7091.BGIBMGA008862-TA	Uncharacterized protein.		7091.BGIBMGA000127-TA	60S ribosome subunit biogenesis protein NIP7 homolog; Required for proper 34S pre-rRNA processing and 60S ribosome subunit assembly; Belongs to the NIP7 family.	7091.BGIBMGA010057-TA	Ribosome biogenesis protein NOP53; May play a role in ribosome biogenesis. Belongs to the NOP53 family.
7091.BGIBMGA000597-TA	Uncharacterized protein.	7091.BGIBMGA006619-TA	Transporter.		7091.BGIBMGA000127-TA	60S ribosome subunit biogenesis protein NIP7 homolog; Required for proper 34S pre-rRNA processing and 60S ribosome subunit assembly; Belongs to the NIP7 family.	7091.BGIBMGA006772-TA	SAM_MT_RSMB_NOP domain-containing protein; Belongs to the class I-like SAM-binding methyltransferase superfamily. RsmB/NOP family.
7091.BGIBMGA012512-TA	Sulfatase domain-containing protein.	7091.BGIBMGA000849-TA	Uncharacterized protein.		7091.BGIBMGA000127-TA	60S ribosome subunit biogenesis protein NIP7 homolog; Required for proper 34S pre-rRNA processing and 60S ribosome subunit assembly; Belongs to the NIP7 family.	7091.BGIBMGA011450-TA	Uncharacterized protein.
7091.BGIBMGA012636-TA	E3 ubiquitin-protein ligase.	7091.BGIBMGA013437-TA	Uncharacterized protein; Belongs to the CD36 family.		7091.BGIBMGA000127-TA	60S ribosome subunit biogenesis protein NIP7 homolog; Required for proper 34S pre-rRNA processing and 60S ribosome subunit assembly; Belongs to the NIP7 family.	7091.BGIBMGA000074-TA	Uncharacterized protein.
7091.BGIBMGA007450-TA	Uncharacterized protein.	7091.BGIBMGA009621-TA	30K protein 23.		7091.BGIBMGA000127-TA	60S ribosome subunit biogenesis protein NIP7 homolog; Required for proper 34S pre-rRNA processing and 60S ribosome subunit assembly; Belongs to the NIP7 family.	7091.BGIBMGA013141-TA	Uncharacterized protein.
7091.BGIBMGA012767-TA	Uncharacterized protein.	7091.BGIBMGA008745-TA	Uncharacterized protein.		7091.BGIBMGA000127-TA	60S ribosome subunit biogenesis protein NIP7 homolog; Required for proper 34S pre-rRNA processing and 60S ribosome subunit assembly; Belongs to the NIP7 family.	7091.BGIBMGA003833-TA	PUA domain-containing protein.
7091.BGIBMGA004242-TA	Uncharacterized protein.	7091.BGIBMGA003639-TA	VWFA domain-containing protein.		7091.BGIBMGA000127-TA	60S ribosome subunit biogenesis protein NIP7 homolog; Required for proper 34S pre-rRNA processing and 60S ribosome subunit assembly; Belongs to the NIP7 family.	7091.BGIBMGA000474-TA	CP-type G domain-containing protein.
7091.BGIBMGA011391-TA	CitMHS domain-containing protein.	7091.BGIBMGA010789-TA	Uncharacterized protein.		7091.BGIBMGA000127-TA	60S ribosome subunit biogenesis protein NIP7 homolog; Required for proper 34S pre-rRNA processing and 60S ribosome subunit assembly; Belongs to the NIP7 family.	7091.BGIBMGA012373-TA	TRASH domain-containing protein.
7091.BGIBMGA000309-TA	Synapsin_C domain-containing protein.	7091.BGIBMGA007605-TA	Sec16_C domain-containing protein.		7091.BGIBMGA000127-TA	60S ribosome subunit biogenesis protein NIP7 homolog; Required for proper 34S pre-rRNA processing and 60S ribosome subunit assembly; Belongs to the NIP7 family.	7091.BGIBMGA010745-TA	Uncharacterized protein.
7091.BGIBMGA010670-TA	Uncharacterized protein.	7091.BGIBMGA003720-TA	Sphingomyelin phosphodiesterase; Converts sphingomyelin to ceramide.		7091.BGIBMGA000127-TA	60S ribosome subunit biogenesis protein NIP7 homolog; Required for proper 34S pre-rRNA processing and 60S ribosome subunit assembly; Belongs to the NIP7 family.	7091.BGIBMGA009578-TA	Uncharacterized protein.
7091.BGIBMGA001340-TA	DUF89 domain-containing protein.	7091.BGIBMGA007018-TA	SAP130_C domain-containing protein.		7091.BGIBMGA000127-TA	60S ribosome subunit biogenesis protein NIP7 homolog; Required for proper 34S pre-rRNA processing and 60S ribosome subunit assembly; Belongs to the NIP7 family.	7091.BGIBMGA007955-TA	Brix domain-containing protein.
7091.BGIBMGA001585-TA	Uncharacterized protein.	7091.BGIBMGA007406-TA	Ubiquitin-like domain-containing protein.		7091.BGIBMGA000127-TA	60S ribosome subunit biogenesis protein NIP7 homolog; Required for proper 34S pre-rRNA processing and 60S ribosome subunit assembly; Belongs to the NIP7 family.	7091.BGIBMGA007263-TA	7091.BGIBMGA007263-TA
7091.BGIBMGA003220-TA	Uncharacterized protein.	7091.BGIBMGA003947-TA	Uncharacterized protein.		7091.BGIBMGA000127-TA	60S ribosome subunit biogenesis protein NIP7 homolog; Required for proper 34S pre-rRNA processing and 60S ribosome subunit assembly; Belongs to the NIP7 family.	7091.BGIBMGA004913-TA	RPOLD domain-containing protein.
7091.BGIBMGA007463-TA	CAP-Gly domain-containing protein.	7091.BGIBMGA007769-TA	ABC transporter domain-containing protein.		7091.BGIBMGA000127-TA	60S ribosome subunit biogenesis protein NIP7 homolog; Required for proper 34S pre-rRNA processing and 60S ribosome subunit assembly; Belongs to the NIP7 family.	7091.BGIBMGA007192-TA	RNA-binding protein NOB1; May play a role in mRNA degradation. Belongs to the NOB1 family.
7091.BGIBMGA004825-TA	DNA polymerase epsilon catalytic subunit; DNA polymerase II participates in chromosomal DNA replication; Belongs to the DNA polymerase type-B family.	7091.BGIBMGA010818-TA	Uncharacterized protein.		7091.BGIBMGA000127-TA	60S ribosome subunit biogenesis protein NIP7 homolog; Required for proper 34S pre-rRNA processing and 60S ribosome subunit assembly; Belongs to the NIP7 family.	7091.BGIBMGA012775-TA	RNA helicase.
7091.BGIBMGA007155-TA	BTB domain-containing protein.	7091.BGIBMGA013348-TA	Uncharacterized protein.		7091.BGIBMGA000127-TA	60S ribosome subunit biogenesis protein NIP7 homolog; Required for proper 34S pre-rRNA processing and 60S ribosome subunit assembly; Belongs to the NIP7 family.	7091.BGIBMGA012547-TA	60S ribosomal export protein NMD3; Acts as an adapter for the XPO1/CRM1-mediated export of the 60S ribosomal subunit; Belongs to the NMD3 family.
7091.BGIBMGA003874-TA	BZIP domain-containing protein.	7091.BGIBMGA003601-TA	Arrestin_C domain-containing protein.		7091.BGIBMGA000127-TA	60S ribosome subunit biogenesis protein NIP7 homolog; Required for proper 34S pre-rRNA processing and 60S ribosome subunit assembly; Belongs to the NIP7 family.	7091.BGIBMGA007962-TA	S4 RNA-binding domain-containing protein.
7091.BGIBMGA003074-TA	BPTI/Kunitz inhibitor domain-containing protein.	7091.BGIBMGA012240-TA	Uncharacterized protein.		7091.BGIBMGA000127-TA	60S ribosome subunit biogenesis protein NIP7 homolog; Required for proper 34S pre-rRNA processing and 60S ribosome subunit assembly; Belongs to the NIP7 family.	7091.BGIBMGA014064-TA	KH domain-containing protein.
7091.BGIBMGA001392-TA	NR LBD domain-containing protein.	7091.BGIBMGA007987-TA	Peptidoglycan-recognition protein; Belongs to the N-acetylmuramoyl-L-alanine amidase 2 family.		7091.BGIBMGA000127-TA	60S ribosome subunit biogenesis protein NIP7 homolog; Required for proper 34S pre-rRNA processing and 60S ribosome subunit assembly; Belongs to the NIP7 family.	7091.BGIBMGA008256-TA	Uncharacterized protein.
7091.BGIBMGA008965-TA	Enhancer of split mbeta.	7091.BGIBMGA004064-TA	Glutamyl-tRNA(Gln) amidotransferase subunit B, mitochondrial; Allows the formation of correctly charged Gln-tRNA(Gln) through the transamidation of misacylated Glu-tRNA(Gln) in the mitochondria. The reaction takes place in the presence of glutamine and ATP through an activated gamma-phospho-Glu-tRNA(Gln). Belongs to the GatB/GatE family. GatB subfamily.		7091.BGIBMGA000127-TA	60S ribosome subunit biogenesis protein NIP7 homolog; Required for proper 34S pre-rRNA processing and 60S ribosome subunit assembly; Belongs to the NIP7 family.	7091.BGIBMGA009830-TA	Eukaryotic translation initiation factor 6; Binds to the 60S ribosomal subunit and prevents its association with the 40S ribosomal subunit to form the 80S initiation complex in the cytoplasm. May also be involved in ribosome biogenesis.
7091.BGIBMGA010777-TA	ANK_REP_REGION domain-containing protein.	7091.BGIBMGA008087-TA	Helicase ATP-binding domain-containing protein.		7091.BGIBMGA000127-TA	60S ribosome subunit biogenesis protein NIP7 homolog; Required for proper 34S pre-rRNA processing and 60S ribosome subunit assembly; Belongs to the NIP7 family.	7091.BGIBMGA001283-TA	Ribosomal_L28e domain-containing protein.
7091.BGIBMGA010373-TA	Uncharacterized protein.	7091.BGIBMGA001212-TA	Uncharacterized protein.		7091.BGIBMGA000127-TA	60S ribosome subunit biogenesis protein NIP7 homolog; Required for proper 34S pre-rRNA processing and 60S ribosome subunit assembly; Belongs to the NIP7 family.	7091.BGIBMGA003294-TA	Uncharacterized protein.
7091.BGIBMGA014242-TA	Uncharacterized protein.	7091.BGIBMGA006522-TA	Uncharacterized protein.		7091.BGIBMGA000127-TA	60S ribosome subunit biogenesis protein NIP7 homolog; Required for proper 34S pre-rRNA processing and 60S ribosome subunit assembly; Belongs to the NIP7 family.	7091.BGIBMGA010930-TA	Uncharacterized protein.
7091.BGIBMGA011162-TA	Uncharacterized protein.	7091.BGIBMGA006376-TA	P23-like protein.		7091.BGIBMGA000127-TA	60S ribosome subunit biogenesis protein NIP7 homolog; Required for proper 34S pre-rRNA processing and 60S ribosome subunit assembly; Belongs to the NIP7 family.	7091.BGIBMGA010739-TA	Nop domain-containing protein.
7091.BGIBMGA004564-TA	MFS domain-containing protein; Belongs to the major facilitator superfamily. Sugar transporter (TC 2.A.1.1) family.	7091.BGIBMGA000642-TA	Uncharacterized protein.		7091.BGIBMGA000127-TA	60S ribosome subunit biogenesis protein NIP7 homolog; Required for proper 34S pre-rRNA processing and 60S ribosome subunit assembly; Belongs to the NIP7 family.	7091.BGIBMGA005023-TA	zf-LYAR domain-containing protein.
7091.BGIBMGA000246-TA	Putative cuticle protein.	7091.BGIBMGA012763-TA	Phenoloxidase subunit 1; This is a copper-containing oxidase that functions in the formation of pigments such as melanins and other polyphenolic compounds. Catalyzes the rate-limiting conversions of tyrosine to DOPA, DOPA to DOPA-quinone and possibly 5,6 dihydroxyindole to indole-5'6 quinone.		7091.BGIBMGA000127-TA	60S ribosome subunit biogenesis protein NIP7 homolog; Required for proper 34S pre-rRNA processing and 60S ribosome subunit assembly; Belongs to the NIP7 family.	7091.BGIBMGA000756-TA	S1 motif domain-containing protein.
7091.BGIBMGA000377-TA	Uncharacterized protein.	7091.BGIBMGA003402-TA	Archease.		7091.BGIBMGA000127-TA	60S ribosome subunit biogenesis protein NIP7 homolog; Required for proper 34S pre-rRNA processing and 60S ribosome subunit assembly; Belongs to the NIP7 family.	7091.BGIBMGA010845-TA	Protein BCCIP homolog; Belongs to the BCP1 family.
7091.BGIBMGA002587-TA	Uncharacterized protein.	7091.BGIBMGA001344-TA	Protein kinase domain-containing protein; Belongs to the protein kinase superfamily.		7091.BGIBMGA000127-TA	60S ribosome subunit biogenesis protein NIP7 homolog; Required for proper 34S pre-rRNA processing and 60S ribosome subunit assembly; Belongs to the NIP7 family.	7091.BGIBMGA000757-TA	Uncharacterized protein.
7091.BGIBMGA008959-TA	Uncharacterized protein.	7091.BGIBMGA001852-TA	Uncharacterized protein.		7091.BGIBMGA000127-TA	60S ribosome subunit biogenesis protein NIP7 homolog; Required for proper 34S pre-rRNA processing and 60S ribosome subunit assembly; Belongs to the NIP7 family.	7091.BGIBMGA009983-TA	Brix domain-containing protein.
7091.BGIBMGA009877-TA	Uncharacterized protein.	7091.BGIBMGA004784-TA	Protein CLP1 homolog; Required for endonucleolytic cleavage during polyadenylation- dependent pre-mRNA 3'-end formation; Belongs to the Clp1 family. Clp1 subfamily.		7091.BGIBMGA000127-TA	60S ribosome subunit biogenesis protein NIP7 homolog; Required for proper 34S pre-rRNA processing and 60S ribosome subunit assembly; Belongs to the NIP7 family.	7091.BGIBMGA012982-TA	Uncharacterized protein.
7091.BGIBMGA002860-TA	Uncharacterized protein.	7091.BGIBMGA013573-TA	Uncharacterized protein.		7091.BGIBMGA000127-TA	60S ribosome subunit biogenesis protein NIP7 homolog; Required for proper 34S pre-rRNA processing and 60S ribosome subunit assembly; Belongs to the NIP7 family.	7091.BGIBMGA000029-TA	Ribonucloprotein; Common component of the spliceosome and rRNA processing machinery; Belongs to the eukaryotic ribosomal protein eL8 family.
7091.BGIBMGA008987-TA	Uncharacterized protein; Belongs to the short-chain dehydrogenases/reductases (SDR) family.	7091.BGIBMGA005282-TA	RRM domain-containing protein.		7091.BGIBMGA000127-TA	60S ribosome subunit biogenesis protein NIP7 homolog; Required for proper 34S pre-rRNA processing and 60S ribosome subunit assembly; Belongs to the NIP7 family.	7091.BGIBMGA011822-TA	Nucleolar GTP-binding protein 2; GTPase that associates with pre-60S ribosomal subunits in the nucleolus and is required for their nuclear export and maturation. Belongs to the TRAFAC class YlqF/YawG GTPase family. NOG2 subfamily.
7091.BGIBMGA011854-TA	Protein kinase domain-containing protein; Belongs to the protein kinase superfamily.	7091.BGIBMGA010260-TA	NTP_transferase domain-containing protein.		7091.BGIBMGA000127-TA	60S ribosome subunit biogenesis protein NIP7 homolog; Required for proper 34S pre-rRNA processing and 60S ribosome subunit assembly; Belongs to the NIP7 family.	7091.BGIBMGA006105-TA	Uncharacterized protein.
7091.BGIBMGA012691-TA	Catalase domain-containing protein.	7091.BGIBMGA005192-TA	Ldh_1_C domain-containing protein.		7091.BGIBMGA000127-TA	60S ribosome subunit biogenesis protein NIP7 homolog; Required for proper 34S pre-rRNA processing and 60S ribosome subunit assembly; Belongs to the NIP7 family.	7091.BGIBMGA007631-TA	CBF domain-containing protein.
7091.BGIBMGA009903-TA	Uncharacterized protein.	7091.BGIBMGA000290-TA	FGE-sulfatase domain-containing protein.		7091.BGIBMGA000127-TA	60S ribosome subunit biogenesis protein NIP7 homolog; Required for proper 34S pre-rRNA processing and 60S ribosome subunit assembly; Belongs to the NIP7 family.	7091.BGIBMGA012025-TA	WD_REPEATS_REGION domain-containing protein.
7091.BGIBMGA011175-TA	Uncharacterized protein.	7091.BGIBMGA009571-TA	ANK_REP_REGION domain-containing protein.		7091.BGIBMGA000127-TA	60S ribosome subunit biogenesis protein NIP7 homolog; Required for proper 34S pre-rRNA processing and 60S ribosome subunit assembly; Belongs to the NIP7 family.	7091.BGIBMGA000839-TA	Uncharacterized protein.
7091.BGIBMGA002187-TA	Zinc finger protein NANOS-O; Belongs to the nanos family.	7091.BGIBMGA003785-TA	Mitochondrial fission 1 protein; Involved in the fragmentation of the mitochondrial network and its perinuclear clustering.		7091.BGIBMGA000127-TA	60S ribosome subunit biogenesis protein NIP7 homolog; Required for proper 34S pre-rRNA processing and 60S ribosome subunit assembly; Belongs to the NIP7 family.	7091.BGIBMGA011920-TA	Uncharacterized protein.
7091.BGIBMGA008563-TA	Uncharacterized protein.	7091.BGIBMGA011345-TA	Tetraspanin.		7091.BGIBMGA000127-TA	60S ribosome subunit biogenesis protein NIP7 homolog; Required for proper 34S pre-rRNA processing and 60S ribosome subunit assembly; Belongs to the NIP7 family.	7091.BGIBMGA006524-TA	Uncharacterized protein.
7091.BGIBMGA014373-TA	TIR domain-containing protein.	7091.BGIBMGA003420-TA	Uncharacterized protein; Belongs to the BI1 family.		7091.BGIBMGA000127-TA	60S ribosome subunit biogenesis protein NIP7 homolog; Required for proper 34S pre-rRNA processing and 60S ribosome subunit assembly; Belongs to the NIP7 family.	7091.BGIBMGA007239-TA	WD_REPEATS_REGION domain-containing protein.
7091.BGIBMGA000089-TA	Uncharacterized protein.	7091.BGIBMGA000024-TA	7091.BGIBMGA000024-TA		7091.BGIBMGA000127-TA	60S ribosome subunit biogenesis protein NIP7 homolog; Required for proper 34S pre-rRNA processing and 60S ribosome subunit assembly; Belongs to the NIP7 family.	7091.BGIBMGA012127-TA	WD_REPEATS_REGION domain-containing protein.
7091.BGIBMGA000463-TA	DDE_Tnp_1_7 domain-containing protein.	7091.BGIBMGA013593-TA	Uncharacterized protein.		7091.BGIBMGA000127-TA	60S ribosome subunit biogenesis protein NIP7 homolog; Required for proper 34S pre-rRNA processing and 60S ribosome subunit assembly; Belongs to the NIP7 family.	7091.BGIBMGA009910-TA	Uncharacterized protein; Belongs to the DEAD box helicase family.
7091.BGIBMGA013624-TA	HTH CENPB-type domain-containing protein.	7091.BGIBMGA012564-TA	Uncharacterized protein.		7091.BGIBMGA000127-TA	60S ribosome subunit biogenesis protein NIP7 homolog; Required for proper 34S pre-rRNA processing and 60S ribosome subunit assembly; Belongs to the NIP7 family.	7091.BGIBMGA005358-TA	CHK domain-containing protein.
7091.BGIBMGA010359-TA	Uncharacterized protein.	7091.BGIBMGA011914-TA	VIR_N domain-containing protein.		7091.BGIBMGA000127-TA	60S ribosome subunit biogenesis protein NIP7 homolog; Required for proper 34S pre-rRNA processing and 60S ribosome subunit assembly; Belongs to the NIP7 family.	7091.BGIBMGA005564-TA	Ribosome biogenesis regulatory protein; Involved in ribosomal large subunit assembly. Belongs to the RRS1 family.
7091.BGIBMGA002604-TA	Uncharacterized protein.	7091.BGIBMGA005291-TA	Uncharacterized protein.		7091.BGIBMGA000127-TA	60S ribosome subunit biogenesis protein NIP7 homolog; Required for proper 34S pre-rRNA processing and 60S ribosome subunit assembly; Belongs to the NIP7 family.	7091.BGIBMGA003221-TA	Uncharacterized protein.
7091.BGIBMGA002359-TA	Secretory carrier-associated membrane protein.	7091.BGIBMGA010716-TA	Uncharacterized protein.		7091.BGIBMGA000127-TA	60S ribosome subunit biogenesis protein NIP7 homolog; Required for proper 34S pre-rRNA processing and 60S ribosome subunit assembly; Belongs to the NIP7 family.	7091.BGIBMGA006056-TA	H/ACA ribonucleoprotein complex subunit; Required for ribosome biogenesis. Part of a complex which catalyzes pseudouridylation of rRNA. This involves the isomerization of uridine such that the ribose is subsequently attached to C5, instead of the normal N1. Pseudouridine ("psi") residues may serve to stabilize the conformation of rRNAs.
7091.BGIBMGA014218-TA	AcetylCoA_hyd_C domain-containing protein.	7091.BGIBMGA012598-TA	Dimer_Tnp_hAT domain-containing protein.		7091.BGIBMGA000127-TA	60S ribosome subunit biogenesis protein NIP7 homolog; Required for proper 34S pre-rRNA processing and 60S ribosome subunit assembly; Belongs to the NIP7 family.	7091.BGIBMGA011272-TA	Hairy cell leukemia protein 1; TGF-beta-inducible nuclear protein 1.
7091.BGIBMGA009655-TA	SAM_3 domain-containing protein.	7091.BGIBMGA004921-TA	Uncharacterized protein.		7091.BGIBMGA000129-TA	ADF-H domain-containing protein; Belongs to the actin-binding proteins ADF family.	7091.BGIBMGA000082-TA	Actin-related protein 2; ATP-binding component of the Arp2/3 complex, a multiprotein complex that mediates actin polymerization upon stimulation by nucleation-promoting factor (NPF). The Arp2/3 complex mediates the formation of branched actin networks in the cytoplasm, providing the force for cell motility. Seems to contact the pointed end of the daughter actin filament.
7091.BGIBMGA004943-TA	Protein kinase domain-containing protein; Belongs to the protein kinase superfamily.	7091.BGIBMGA012411-TA	ANK_REP_REGION domain-containing protein.		7091.BGIBMGA000129-TA	ADF-H domain-containing protein; Belongs to the actin-binding proteins ADF family.	7091.BGIBMGA002981-TA	Profilin; Binds to actin and affects the structure of the cytoskeleton. At high concentrations, profilin prevents the polymerization of actin, whereas it enhances it at low concentrations. By binding to PIP2, it inhibits the formation of IP3 and DG (By similarity).
7091.BGIBMGA012634-TA	AB hydrolase-1 domain-containing protein.	7091.BGIBMGA008559-TA	Uncharacterized protein.		7091.BGIBMGA000129-TA	ADF-H domain-containing protein; Belongs to the actin-binding proteins ADF family.	7091.BGIBMGA003516-TA	Adenylyl cyclase-associated protein.
7091.BGIBMGA005501-TA	HIT-type domain-containing protein.	7091.BGIBMGA002035-TA	Uncharacterized protein.		7091.BGIBMGA000129-TA	ADF-H domain-containing protein; Belongs to the actin-binding proteins ADF family.	7091.BGIBMGA012778-TA	Uncharacterized protein.
7091.BGIBMGA010683-TA	Uncharacterized protein.	7091.BGIBMGA012469-TA	Uncharacterized protein.		7091.BGIBMGA000129-TA	ADF-H domain-containing protein; Belongs to the actin-binding proteins ADF family.	7091.BGIBMGA003515-TA	Adenylyl cyclase-associated protein; Belongs to the CAP family.
7091.BGIBMGA013613-TA	TPR_REGION domain-containing protein.	7091.BGIBMGA000085-TA	Uncharacterized protein.		7091.BGIBMGA000131-TA	Uncharacterized protein; Belongs to the class-I aminoacyl-tRNA synthetase family.	7091.BGIBMGA001525-TA	tRNA-binding domain-containing protein; Belongs to the class-I aminoacyl-tRNA synthetase family.
7091.BGIBMGA003961-TA	Uncharacterized protein.	7091.BGIBMGA009668-TA	PWWP domain-containing protein.		7091.BGIBMGA000131-TA	Uncharacterized protein; Belongs to the class-I aminoacyl-tRNA synthetase family.	7091.BGIBMGA005117-TA	Uncharacterized protein.
7091.BGIBMGA012416-TA	Uncharacterized protein.	7091.BGIBMGA010864-TA	AA_TRNA_LIGASE_II domain-containing protein.		7091.BGIBMGA000131-TA	Uncharacterized protein; Belongs to the class-I aminoacyl-tRNA synthetase family.	7091.BGIBMGA001558-TA	Uncharacterized protein; Belongs to the class-I aminoacyl-tRNA synthetase family.
7091.BGIBMGA003691-TA	Uncharacterized protein.	7091.BGIBMGA008023-TA	Uncharacterized protein.		7091.BGIBMGA000131-TA	Uncharacterized protein; Belongs to the class-I aminoacyl-tRNA synthetase family.	7091.BGIBMGA001037-TA	Uncharacterized protein; Belongs to the class-I aminoacyl-tRNA synthetase family.
7091.BGIBMGA000271-TA	Uncharacterized protein.	7091.BGIBMGA007786-TA	G_PROTEIN_RECEP_F1_2 domain-containing protein.		7091.BGIBMGA000132-TA	Uncharacterized protein; Belongs to the glycosyl hydrolase 31 family.	7091.BGIBMGA012142-TA	Uncharacterized protein.
7091.BGIBMGA008259-TA	RGS domain-containing protein.	7091.BGIBMGA000704-TA	Fe2OG dioxygenase domain-containing protein.		7091.BGIBMGA000132-TA	Uncharacterized protein; Belongs to the glycosyl hydrolase 31 family.	7091.BGIBMGA013633-TA	PRKCSH-like domain-containing protein.
7091.BGIBMGA011803-TA	UBIQUITIN_CONJUGAT_2 domain-containing protein.	7091.BGIBMGA004021-TA	Uncharacterized protein.		7091.BGIBMGA000132-TA	Uncharacterized protein; Belongs to the glycosyl hydrolase 31 family.	7091.BGIBMGA006523-TA	Uncharacterized protein.
7091.BGIBMGA012499-TA	Homeobox domain-containing protein.	7091.BGIBMGA006892-TA	Uncharacterized protein.		7091.BGIBMGA000132-TA	Uncharacterized protein; Belongs to the glycosyl hydrolase 31 family.	7091.BGIBMGA001097-TA	Uncharacterized protein.
7091.BGIBMGA000019-TA	Uncharacterized protein.	7091.BGIBMGA005930-TA	WD40 protein.		7091.BGIBMGA000132-TA	Uncharacterized protein; Belongs to the glycosyl hydrolase 31 family.	7091.BGIBMGA000564-TA	alpha-1,2-Mannosidase; Belongs to the glycosyl hydrolase 47 family.
7091.BGIBMGA013706-TA	Methyltransf_25 domain-containing protein; Belongs to the class I-like SAM-binding methyltransferase superfamily. Glycine N-methyltransferase family.	7091.BGIBMGA002670-TA	Lipase domain-containing protein.		7091.BGIBMGA000138-TA	Deoxyhypusine synthase.	7091.BGIBMGA007469-TA	Eukaryotic translation initiation factor 5A.
7091.BGIBMGA012019-TA	Uncharacterized protein.	7091.BGIBMGA006400-TA	Homeobox domain-containing protein.		7091.BGIBMGA000138-TA	Deoxyhypusine synthase.	7091.BGIBMGA005590-TA	Deoxyhypusine hydroxylase; Catalyzes the hydroxylation of the N(6)-(4-aminobutyl)-L- lysine intermediate to form hypusine, an essential post-translational modification only found in mature eIF-5A factor; Belongs to the deoxyhypusine hydroxylase family.
7091.BGIBMGA000880-TA	Helicase C-terminal domain-containing protein.	7091.BGIBMGA014182-TA	SAC domain-containing protein.		7091.BGIBMGA000140-TA	CBF domain-containing protein.	7091.BGIBMGA012046-TA	CP-type G domain-containing protein.
7091.BGIBMGA011783-TA	Gamma-aminobutyric acid type A receptor-associated protein.	7091.BGIBMGA006936-TA	Cytochrome P450.		7091.BGIBMGA000140-TA	CBF domain-containing protein.	7091.BGIBMGA005552-TA	Uncharacterized protein.
7091.BGIBMGA012913-TA	PA2c domain-containing protein.	7091.BGIBMGA007928-TA	PNPLA domain-containing protein.		7091.BGIBMGA000140-TA	CBF domain-containing protein.	7091.BGIBMGA000474-TA	CP-type G domain-containing protein.
7091.BGIBMGA012869-TA	Uncharacterized protein.	7091.BGIBMGA010875-TA	Uncharacterized protein.		7091.BGIBMGA000140-TA	CBF domain-containing protein.	7091.BGIBMGA009285-TA	Uncharacterized protein.
7091.BGIBMGA012082-TA	MFS domain-containing protein; Belongs to the major facilitator superfamily. Sugar transporter (TC 2.A.1.1) family.	7091.BGIBMGA002464-TA	ANK_REP_REGION domain-containing protein.		7091.BGIBMGA000140-TA	CBF domain-containing protein.	7091.BGIBMGA003001-TA	Uncharacterized protein.
7091.BGIBMGA007741-TA	Uncharacterized protein.	7091.BGIBMGA007130-TA	Uncharacterized protein.		7091.BGIBMGA000140-TA	CBF domain-containing protein.	7091.BGIBMGA010792-TA	Uncharacterized protein.
7091.BGIBMGA012338-TA	Uncharacterized protein.	7091.BGIBMGA008933-TA	G_PROTEIN_RECEP_F1_2 domain-containing protein.		7091.BGIBMGA000140-TA	CBF domain-containing protein.	7091.BGIBMGA014271-TA	Uncharacterized protein.
7091.BGIBMGA000310-TA	Rab-GAP TBC domain-containing protein.	7091.BGIBMGA000977-TA	Single-stranded DNA-binding protein.		7091.BGIBMGA000140-TA	CBF domain-containing protein.	7091.BGIBMGA013112-TA	UBIQUITIN_CONJUGAT_2 domain-containing protein; Belongs to the ubiquitin-conjugating enzyme family.
7091.BGIBMGA004389-TA	Uncharacterized protein.	7091.BGIBMGA000964-TA	Tox-GHH domain-containing protein.		7091.BGIBMGA000140-TA	CBF domain-containing protein.	7091.BGIBMGA013351-TA	U3 small nucleolar ribonucleoprotein protein MPP10; Involved in nucleolar processing of pre-18S ribosomal RNA. Belongs to the MPP10 family.
7091.BGIBMGA005287-TA	CSP domain-containing protein.	7091.BGIBMGA002621-TA	Uncharacterized protein; Belongs to the sodium:solute symporter (SSF) (TC 2.A.21) family.		7091.BGIBMGA000140-TA	CBF domain-containing protein.	7091.BGIBMGA008716-TA	Uncharacterized protein.
7091.BGIBMGA004875-TA	Molybdopterin synthase sulfur carrier subunit; Acts as a sulfur carrier required for molybdopterin biosynthesis. Component of the molybdopterin synthase complex that catalyzes the conversion of precursor Z into molybdopterin by mediating the incorporation of 2 sulfur atoms into precursor Z to generate a dithiolene group. In the complex, serves as sulfur donor by being thiocarboxylated (-COSH) at …	7091.BGIBMGA006855-TA	Uncharacterized protein; Belongs to the short-chain dehydrogenases/reductases (SDR) family.		7091.BGIBMGA000140-TA	CBF domain-containing protein.	7091.BGIBMGA005452-TA	Ribosome biogenesis protein WDR12 homolog; Required for maturation of ribosomal RNAs and formation of the large ribosomal subunit; Belongs to the WD repeat WDR12/YTM1 family.
7091.BGIBMGA007632-TA	RTR1-type domain-containing protein.	7091.BGIBMGA011258-TA	ANF_receptor domain-containing protein.		7091.BGIBMGA000140-TA	CBF domain-containing protein.	7091.BGIBMGA006588-TA	Uncharacterized protein.
7091.BGIBMGA014401-TA	Uncharacterized protein.	7091.BGIBMGA011563-TA	A0A1P1EST4		7091.BGIBMGA000140-TA	CBF domain-containing protein.	7091.BGIBMGA006085-TA	Nop domain-containing protein.
7091.BGIBMGA010866-TA	Epimerase domain-containing protein.	7091.BGIBMGA008987-TA	Uncharacterized protein; Belongs to the short-chain dehydrogenases/reductases (SDR) family.		7091.BGIBMGA000140-TA	CBF domain-containing protein.	7091.BGIBMGA000154-TA	WD_REPEATS_REGION domain-containing protein.
7091.BGIBMGA012548-TA	Sphingomyelin phosphodiesterase; Converts sphingomyelin to ceramide.	7091.BGIBMGA001258-TA	Uncharacterized protein; Belongs to the synaptobrevin family.		7091.BGIBMGA000140-TA	CBF domain-containing protein.	7091.BGIBMGA007297-TA	Protein SDA1; Required for 60S pre-ribosomal subunits export to the cytoplasm; Belongs to the SDA1 family.
7091.BGIBMGA007532-TA	Uncharacterized protein.	7091.BGIBMGA011017-TA	MFS domain-containing protein.		7091.BGIBMGA000140-TA	CBF domain-containing protein.	7091.BGIBMGA006962-TA	WD_REPEATS_REGION domain-containing protein.
7091.BGIBMGA009477-TA	Peptidase_M14 domain-containing protein.	7091.BGIBMGA008516-TA	Histone acetyltransferase; Belongs to the MYST (SAS/MOZ) family.		7091.BGIBMGA000140-TA	CBF domain-containing protein.	7091.BGIBMGA006772-TA	SAM_MT_RSMB_NOP domain-containing protein; Belongs to the class I-like SAM-binding methyltransferase superfamily. RsmB/NOP family.
7091.BGIBMGA009649-TA	Histone H2A; Belongs to the histone H2A family.	7091.BGIBMGA013405-TA	Ig-like domain-containing protein.		7091.BGIBMGA000140-TA	CBF domain-containing protein.	7091.BGIBMGA011092-TA	Brix domain-containing protein.
7091.BGIBMGA003636-TA	Uncharacterized protein.	7091.BGIBMGA009888-TA	RRM domain-containing protein.		7091.BGIBMGA000140-TA	CBF domain-containing protein.	7091.BGIBMGA014046-TA	Putative rRNA methyltransferase; Probable methyltransferase involved in the maturation of rRNA and in the biogenesis of ribosomal subunits.
7091.BGIBMGA003796-TA	Ig-like domain-containing protein.	7091.BGIBMGA001158-TA	ATP-dependent DNA helicase; Belongs to the helicase family.		7091.BGIBMGA000140-TA	CBF domain-containing protein.	7091.BGIBMGA005918-TA	NUC153 domain-containing protein.
7091.BGIBMGA012461-TA	ELMO domain-containing protein.	7091.BGIBMGA000500-TA	CUB domain-containing protein.		7091.BGIBMGA000140-TA	CBF domain-containing protein.	7091.BGIBMGA011822-TA	Nucleolar GTP-binding protein 2; GTPase that associates with pre-60S ribosomal subunits in the nucleolus and is required for their nuclear export and maturation. Belongs to the TRAFAC class YlqF/YawG GTPase family. NOG2 subfamily.
7091.BGIBMGA011143-TA	PP1c_bdg domain-containing protein.	7091.BGIBMGA005945-TA	Uncharacterized protein.		7091.BGIBMGA000140-TA	CBF domain-containing protein.	7091.BGIBMGA007239-TA	WD_REPEATS_REGION domain-containing protein.
7091.BGIBMGA001256-TA	Uncharacterized protein.	7091.BGIBMGA011141-TA	Chitin-binding type-4 domain-containing protein.		7091.BGIBMGA000140-TA	CBF domain-containing protein.	7091.BGIBMGA000839-TA	Uncharacterized protein.
7091.BGIBMGA003682-TA	WW domain-containing protein.	7091.BGIBMGA006408-TA	Tetraspanin.		7091.BGIBMGA000140-TA	CBF domain-containing protein.	7091.BGIBMGA007171-TA	tRNA (guanine(26)-N(2))-dimethyltransferase.
7091.BGIBMGA012251-TA	CRAL-TRIO domain-containing protein.	7091.BGIBMGA005837-TA	Uncharacterized protein.		7091.BGIBMGA000140-TA	CBF domain-containing protein.	7091.BGIBMGA005412-TA	NUC153 domain-containing protein.
7091.BGIBMGA002542-TA	Tubulin alpha chain; Tubulin is the major constituent of microtubules. It binds two moles of GTP, one at an exchangeable site on the beta chain and one at a non-exchangeable site on the alpha chain.	7091.BGIBMGA013709-TA	Uncharacterized protein.		7091.BGIBMGA000140-TA	CBF domain-containing protein.	7091.BGIBMGA003221-TA	Uncharacterized protein.
7091.BGIBMGA005049-TA	Uncharacterized protein.	7091.BGIBMGA004718-TA	Uncharacterized protein; Belongs to the cytochrome P450 family.		7091.BGIBMGA000140-TA	CBF domain-containing protein.	7091.BGIBMGA009122-TA	Uncharacterized protein.
7091.BGIBMGA011361-TA	Uncharacterized protein.	7091.BGIBMGA005418-TA	Phospholipase B-like; Putative phospholipase.		7091.BGIBMGA000140-TA	CBF domain-containing protein.	7091.BGIBMGA008256-TA	Uncharacterized protein.
7091.BGIBMGA006586-TA	Uncharacterized protein.	7091.BGIBMGA014388-TA	Uncharacterized protein.		7091.BGIBMGA000140-TA	CBF domain-containing protein.	7091.BGIBMGA009395-TA	WD_REPEATS_REGION domain-containing protein.
7091.BGIBMGA008873-TA	C2H2-type domain-containing protein.	7091.BGIBMGA010039-TA	Uncharacterized protein.		7091.BGIBMGA000140-TA	CBF domain-containing protein.	7091.BGIBMGA000757-TA	Uncharacterized protein.
7091.BGIBMGA009083-TA	Uncharacterized protein.	7091.BGIBMGA001056-TA	Adipose triglyceride lipase brummer.		7091.BGIBMGA000140-TA	CBF domain-containing protein.	7091.BGIBMGA000756-TA	S1 motif domain-containing protein.
7091.BGIBMGA012441-TA	CRAL-TRIO domain-containing protein.	7091.BGIBMGA002385-TA	Putative cuticle protein.		7091.BGIBMGA000140-TA	CBF domain-containing protein.	7091.BGIBMGA010930-TA	Uncharacterized protein.
7091.BGIBMGA008327-TA	Uncharacterized protein.	7091.BGIBMGA002717-TA	Uncharacterized protein.		7091.BGIBMGA000140-TA	CBF domain-containing protein.	7091.BGIBMGA011264-TA	Uncharacterized protein; Belongs to the DEAD box helicase family.
7091.BGIBMGA006390-TA	Homeobox domain-containing protein.	7091.BGIBMGA001470-TA	PWWP domain-containing protein.		7091.BGIBMGA000140-TA	CBF domain-containing protein.	7091.BGIBMGA014157-TA	Uncharacterized protein; Belongs to the DEAD box helicase family.
7091.BGIBMGA006639-TA	GST C-terminal domain-containing protein.	7091.BGIBMGA013491-TA	WD_REPEATS_REGION domain-containing protein.		7091.BGIBMGA000140-TA	CBF domain-containing protein.	7091.BGIBMGA011274-TA	Bms1-type G domain-containing protein.
7091.BGIBMGA012448-TA	RRM domain-containing protein.	7091.BGIBMGA003823-TA	Non-structural maintenance of chromosomes element 4; Component of the SMC5-SMC6 complex, that promotes sister chromatid alignment after DNA damage and facilitates double-stranded DNA breaks (DSBs) repair via homologous recombination between sister chromatids.		7091.BGIBMGA000144-TA	Non-specific serine/threonine protein kinase; May play a role in the response to environmental stress. Appears to act upstream of the JUN N-terminal pathway.	7091.BGIBMGA003355-TA	Uncharacterized protein.
7091.BGIBMGA006288-TA	ZP domain-containing protein.	7091.BGIBMGA010748-TA	CTP_transf_like domain-containing protein.		7091.BGIBMGA000149-TA	CAP-Gly domain-containing protein.	7091.BGIBMGA012514-TA	TFCD_C domain-containing protein.
7091.BGIBMGA012804-TA	PRE_C2HC domain-containing protein.	7091.BGIBMGA011530-TA	PBPe domain-containing protein; Belongs to the glutamate-gated ion channel (TC 1.A.10.1) family.		7091.BGIBMGA000149-TA	CAP-Gly domain-containing protein.	7091.BGIBMGA007205-TA	Tubulin-specific chaperone A; Belongs to the TBCA family.
7091.BGIBMGA012029-TA	Mitochondrial thioredoxin 2.	7091.BGIBMGA009185-TA	MFS domain-containing protein.		7091.BGIBMGA000149-TA	CAP-Gly domain-containing protein.	7091.BGIBMGA010437-TA	C-CAP/cofactor C-like domain-containing protein.
7091.BGIBMGA013705-TA	Methyltransf_25 domain-containing protein; Belongs to the class I-like SAM-binding methyltransferase superfamily. Glycine N-methyltransferase family.	7091.BGIBMGA013130-TA	Glucosylceramidase.		7091.BGIBMGA000150-TA	Uncharacterized protein.	7091.BGIBMGA012514-TA	TFCD_C domain-containing protein.
7091.BGIBMGA011285-TA	Homeobox domain-containing protein.	7091.BGIBMGA002997-TA	Uncharacterized protein.		7091.BGIBMGA000154-TA	WD_REPEATS_REGION domain-containing protein.	7091.BGIBMGA006085-TA	Nop domain-containing protein.
7091.BGIBMGA000993-TA	Peptidase S1 domain-containing protein.	7091.BGIBMGA006250-TA	Uncharacterized protein.		7091.BGIBMGA000154-TA	WD_REPEATS_REGION domain-containing protein.	7091.BGIBMGA004159-TA	Uncharacterized protein.
7091.BGIBMGA002698-TA	Carboxylesterase CarE-14.	7091.BGIBMGA008633-TA	Uncharacterized protein.		7091.BGIBMGA000154-TA	WD_REPEATS_REGION domain-containing protein.	7091.BGIBMGA011794-TA	WD_REPEATS_REGION domain-containing protein.
7091.BGIBMGA002307-TA	Uncharacterized protein; Belongs to the cytochrome P450 family.	7091.BGIBMGA002945-TA	Uncharacterized protein; Belongs to the short-chain dehydrogenases/reductases (SDR) family.		7091.BGIBMGA000154-TA	WD_REPEATS_REGION domain-containing protein.	7091.BGIBMGA005452-TA	Ribosome biogenesis protein WDR12 homolog; Required for maturation of ribosomal RNAs and formation of the large ribosomal subunit; Belongs to the WD repeat WDR12/YTM1 family.
7091.BGIBMGA008913-TA	BEN domain-containing protein.	7091.BGIBMGA006973-TA	Cytosolic Fe-S cluster assembly factor NUBP2 homolog; Component of the cytosolic iron-sulfur (Fe/S) protein assembly (CIA) machinery. Required for maturation of extramitochondrial Fe-S proteins. The NUBP1-NUBP2 heterotetramer forms a Fe-S scaffold complex, mediating the de novo assembly of an Fe-S cluster and its transfer to target apoproteins; Belongs to the Mrp/NBP35 ATP-binding proteins family…		7091.BGIBMGA000154-TA	WD_REPEATS_REGION domain-containing protein.	7091.BGIBMGA006588-TA	Uncharacterized protein.
7091.BGIBMGA001338-TA	UDP-glucuronosyltransferase; Belongs to the UDP-glycosyltransferase family.	7091.BGIBMGA014502-TA	FERM domain-containing protein.		7091.BGIBMGA000154-TA	WD_REPEATS_REGION domain-containing protein.	7091.BGIBMGA008085-TA	ATP-dependent RNA helicase; Belongs to the DEAD box helicase family. DDX54/DBP10 subfamily.
7091.BGIBMGA010300-TA	Homeobox domain-containing protein.	7091.BGIBMGA009200-TA	MFS domain-containing protein.		7091.BGIBMGA000154-TA	WD_REPEATS_REGION domain-containing protein.	7091.BGIBMGA003539-TA	Uncharacterized protein.
7091.BGIBMGA013538-TA	Bromo domain-containing protein.	7091.BGIBMGA000223-TA	MFS domain-containing protein.		7091.BGIBMGA000154-TA	WD_REPEATS_REGION domain-containing protein.	7091.BGIBMGA003421-TA	WD_REPEATS_REGION domain-containing protein.
7091.BGIBMGA009872-TA	Alkaline phosphatase.	7091.BGIBMGA013771-TA	Uncharacterized protein.		7091.BGIBMGA000154-TA	WD_REPEATS_REGION domain-containing protein.	7091.BGIBMGA005381-TA	KRR1 small subunit processome component; Required for 40S ribosome biogenesis. Involved in nucleolar processing of pre-18S ribosomal RNA and ribosome assembly.
7091.BGIBMGA007822-TA	RRM domain-containing protein.	7091.BGIBMGA000959-TA	Uncharacterized protein.		7091.BGIBMGA000154-TA	WD_REPEATS_REGION domain-containing protein.	7091.BGIBMGA004635-TA	RRM domain-containing protein.
7091.BGIBMGA011209-TA	Uncharacterized protein.	7091.BGIBMGA006590-TA	Uncharacterized protein; Belongs to the syntaxin family.		7091.BGIBMGA000154-TA	WD_REPEATS_REGION domain-containing protein.	7091.BGIBMGA007297-TA	Protein SDA1; Required for 60S pre-ribosomal subunits export to the cytoplasm; Belongs to the SDA1 family.
7091.BGIBMGA011394-TA	Uncharacterized protein.	7091.BGIBMGA008583-TA	Uncharacterized protein.		7091.BGIBMGA000154-TA	WD_REPEATS_REGION domain-containing protein.	7091.BGIBMGA006134-TA	BP28CT domain-containing protein.
7091.BGIBMGA002784-TA	Doublecortin domain-containing protein.	7091.BGIBMGA012903-TA	Uncharacterized protein.		7091.BGIBMGA000154-TA	WD_REPEATS_REGION domain-containing protein.	7091.BGIBMGA006201-TA	Helicase ATP-binding domain-containing protein.
7091.BGIBMGA011786-TA	Uncharacterized protein.	7091.BGIBMGA004223-TA	Thyroglobulin type-1 domain-containing protein.		7091.BGIBMGA000154-TA	WD_REPEATS_REGION domain-containing protein.	7091.BGIBMGA001509-TA	WD_REPEATS_REGION domain-containing protein.
7091.BGIBMGA013318-TA	Hydrolase_4 domain-containing protein.	7091.BGIBMGA002717-TA	Uncharacterized protein.		7091.BGIBMGA000154-TA	WD_REPEATS_REGION domain-containing protein.	7091.BGIBMGA007162-TA	Nucleolar protein 6.
7091.BGIBMGA006216-TA	Alanine--tRNA ligase, cytoplasmic; Catalyzes the attachment of alanine to tRNA(Ala) in a two- step reaction: alanine is first activated by ATP to form Ala-AMP and then transferred to the acceptor end of tRNA(Ala). Also edits incorrectly charged tRNA(Ala) via its editing domain.	7091.BGIBMGA011634-TA	C-type lectin domain-containing protein.		7091.BGIBMGA000154-TA	WD_REPEATS_REGION domain-containing protein.	7091.BGIBMGA006359-TA	Uncharacterized protein.
7091.BGIBMGA006441-TA	Uncharacterized protein.	7091.BGIBMGA005056-TA	Uncharacterized protein.		7091.BGIBMGA000154-TA	WD_REPEATS_REGION domain-containing protein.	7091.BGIBMGA013703-TA	U3 small nucleolar RNA-associated protein 11; Involved in nucleolar processing of pre-18S ribosomal RNA.
7091.BGIBMGA010297-TA	Fork-head domain-containing protein.	7091.BGIBMGA004085-TA	G_PROTEIN_RECEP_F1_2 domain-containing protein.		7091.BGIBMGA000154-TA	WD_REPEATS_REGION domain-containing protein.	7091.BGIBMGA014046-TA	Putative rRNA methyltransferase; Probable methyltransferase involved in the maturation of rRNA and in the biogenesis of ribosomal subunits.
7091.BGIBMGA007164-TA	DDE Tnp4 domain-containing protein.	7091.BGIBMGA000772-TA	Carboxylic ester hydrolase; Belongs to the type-B carboxylesterase/lipase family.		7091.BGIBMGA000154-TA	WD_REPEATS_REGION domain-containing protein.	7091.BGIBMGA005918-TA	NUC153 domain-containing protein.
7091.BGIBMGA006226-TA	TIMELESS domain-containing protein.	7091.BGIBMGA001525-TA	tRNA-binding domain-containing protein; Belongs to the class-I aminoacyl-tRNA synthetase family.		7091.BGIBMGA000154-TA	WD_REPEATS_REGION domain-containing protein.	7091.BGIBMGA011092-TA	Brix domain-containing protein.
7091.BGIBMGA005121-TA	Fe2OG dioxygenase domain-containing protein.	7091.BGIBMGA006989-TA	Uncharacterized protein.		7091.BGIBMGA000154-TA	WD_REPEATS_REGION domain-containing protein.	7091.BGIBMGA012059-TA	Uncharacterized protein.
7091.BGIBMGA006620-TA	Uncharacterized protein.	7091.BGIBMGA007233-TA	Uncharacterized protein.		7091.BGIBMGA000154-TA	WD_REPEATS_REGION domain-containing protein.	7091.BGIBMGA012690-TA	Bms1-type G domain-containing protein.
7091.BGIBMGA008611-TA	Uncharacterized protein.	7091.BGIBMGA004733-TA	Uncharacterized protein.		7091.BGIBMGA000154-TA	WD_REPEATS_REGION domain-containing protein.	7091.BGIBMGA006962-TA	WD_REPEATS_REGION domain-containing protein.
7091.BGIBMGA008147-TA	Uncharacterized protein.	7091.BGIBMGA009528-TA	Peptidase S1 domain-containing protein.		7091.BGIBMGA000154-TA	WD_REPEATS_REGION domain-containing protein.	7091.BGIBMGA000074-TA	Uncharacterized protein.
7091.BGIBMGA010231-TA	Putative cuticle protein.	7091.BGIBMGA002393-TA	Uncharacterized protein; Belongs to the mitochondrial carrier (TC 2.A.29) family.		7091.BGIBMGA000154-TA	WD_REPEATS_REGION domain-containing protein.	7091.BGIBMGA010388-TA	WD_REPEATS_REGION domain-containing protein.
7091.BGIBMGA004735-TA	SERPIN domain-containing protein; Belongs to the serpin family.	7091.BGIBMGA007452-TA	Uncharacterized protein.		7091.BGIBMGA000154-TA	WD_REPEATS_REGION domain-containing protein.	7091.BGIBMGA003001-TA	Uncharacterized protein.
7091.BGIBMGA006726-TA	Uncharacterized protein; Belongs to the peptidase C14A family.	7091.BGIBMGA014403-TA	Uncharacterized protein.		7091.BGIBMGA000154-TA	WD_REPEATS_REGION domain-containing protein.	7091.BGIBMGA003833-TA	PUA domain-containing protein.
7091.BGIBMGA005768-TA	Uncharacterized protein.	7091.BGIBMGA006029-TA	Uncharacterized protein.		7091.BGIBMGA000154-TA	WD_REPEATS_REGION domain-containing protein.	7091.BGIBMGA009285-TA	Uncharacterized protein.
7091.BGIBMGA000520-TA	Putative cuticle protein.	7091.BGIBMGA004692-TA	PAP2_C domain-containing protein.		7091.BGIBMGA000154-TA	WD_REPEATS_REGION domain-containing protein.	7091.BGIBMGA010792-TA	Uncharacterized protein.
7091.BGIBMGA014622-TA	UDP-glucuronosyltransferase; Belongs to the UDP-glycosyltransferase family.	7091.BGIBMGA004168-TA	CHH-like protein; Belongs to the arthropod CHH/MIH/GIH/VIH hormone family.		7091.BGIBMGA000154-TA	WD_REPEATS_REGION domain-containing protein.	7091.BGIBMGA000626-TA	7091.BGIBMGA000626-TA
7091.BGIBMGA003139-TA	SET domain-containing protein.	7091.BGIBMGA000452-TA	Innexin; Structural component of the gap junctions. Belongs to the pannexin family.		7091.BGIBMGA000154-TA	WD_REPEATS_REGION domain-containing protein.	7091.BGIBMGA011919-TA	RRP7 domain-containing protein.
7091.BGIBMGA008612-TA	PI3K/PI4K domain-containing protein.	7091.BGIBMGA003270-TA	Chitin-binding type-2 domain-containing protein.		7091.BGIBMGA000154-TA	WD_REPEATS_REGION domain-containing protein.	7091.BGIBMGA009286-TA	Uncharacterized protein; Belongs to the DEAD box helicase family.
7091.BGIBMGA010881-TA	MFS domain-containing protein.	7091.BGIBMGA002884-TA	Uncharacterized protein.		7091.BGIBMGA000154-TA	WD_REPEATS_REGION domain-containing protein.	7091.BGIBMGA005498-TA	Sas10 domain-containing protein.
7091.BGIBMGA001538-TA	Uncharacterized protein.	7091.BGIBMGA009273-TA	7091.BGIBMGA009273-TA		7091.BGIBMGA000154-TA	WD_REPEATS_REGION domain-containing protein.	7091.BGIBMGA005552-TA	Uncharacterized protein.
7091.BGIBMGA013348-TA	Uncharacterized protein.	7091.BGIBMGA007672-TA	Uncharacterized protein.		7091.BGIBMGA000154-TA	WD_REPEATS_REGION domain-containing protein.	7091.BGIBMGA000474-TA	CP-type G domain-containing protein.
7091.BGIBMGA008078-TA	Uncharacterized protein.	7091.BGIBMGA001785-TA	Uncharacterized protein.		7091.BGIBMGA000154-TA	WD_REPEATS_REGION domain-containing protein.	7091.BGIBMGA005598-TA	Utp12 domain-containing protein.
7091.BGIBMGA005389-TA	MFS domain-containing protein.	7091.BGIBMGA011154-TA	Codanin-1_C domain-containing protein.		7091.BGIBMGA000154-TA	WD_REPEATS_REGION domain-containing protein.	7091.BGIBMGA010745-TA	Uncharacterized protein.
7091.BGIBMGA006218-TA	Uncharacterized protein.	7091.BGIBMGA002495-TA	Uncharacterized protein.		7091.BGIBMGA000154-TA	WD_REPEATS_REGION domain-containing protein.	7091.BGIBMGA005597-TA	WD_REPEATS_REGION domain-containing protein.
7091.BGIBMGA000181-TA	Uncharacterized protein.	7091.BGIBMGA006720-TA	Uncharacterized protein.		7091.BGIBMGA000154-TA	WD_REPEATS_REGION domain-containing protein.	7091.BGIBMGA004987-TA	Uncharacterized protein.
7091.BGIBMGA014220-TA	Protein kinase domain-containing protein; Belongs to the protein kinase superfamily.	7091.BGIBMGA007703-TA	Uncharacterized protein.		7091.BGIBMGA000154-TA	WD_REPEATS_REGION domain-containing protein.	7091.BGIBMGA007263-TA	7091.BGIBMGA007263-TA
7091.BGIBMGA013198-TA	CUT domain-containing protein.	7091.BGIBMGA010379-TA	TPR_REGION domain-containing protein.		7091.BGIBMGA000154-TA	WD_REPEATS_REGION domain-containing protein.	7091.BGIBMGA007955-TA	Brix domain-containing protein.
7091.BGIBMGA006447-TA	Uncharacterized protein.	7091.BGIBMGA005214-TA	Uncharacterized protein.		7091.BGIBMGA000154-TA	WD_REPEATS_REGION domain-containing protein.	7091.BGIBMGA013112-TA	UBIQUITIN_CONJUGAT_2 domain-containing protein; Belongs to the ubiquitin-conjugating enzyme family.
7091.BGIBMGA001217-TA	Uncharacterized protein.	7091.BGIBMGA012979-TA	CRAL-TRIO domain-containing protein.		7091.BGIBMGA000154-TA	WD_REPEATS_REGION domain-containing protein.	7091.BGIBMGA014143-TA	Uncharacterized protein.
7091.BGIBMGA009051-TA	Thioredoxin domain-containing protein.	7091.BGIBMGA006521-TA	Uncharacterized protein.		7091.BGIBMGA000154-TA	WD_REPEATS_REGION domain-containing protein.	7091.BGIBMGA014271-TA	Uncharacterized protein.
7091.BGIBMGA005010-TA	FAD_binding_3 domain-containing protein.	7091.BGIBMGA012742-TA	Uncharacterized protein.		7091.BGIBMGA000154-TA	WD_REPEATS_REGION domain-containing protein.	7091.BGIBMGA008716-TA	Uncharacterized protein.
7091.BGIBMGA012270-TA	DUF4203 domain-containing protein.	7091.BGIBMGA014318-TA	Uncharacterized protein.		7091.BGIBMGA000154-TA	WD_REPEATS_REGION domain-containing protein.	7091.BGIBMGA013351-TA	U3 small nucleolar ribonucleoprotein protein MPP10; Involved in nucleolar processing of pre-18S ribosomal RNA. Belongs to the MPP10 family.
7091.BGIBMGA010171-TA	Uncharacterized protein.	7091.BGIBMGA010337-TA	PC4 domain-containing protein.		7091.BGIBMGA000154-TA	WD_REPEATS_REGION domain-containing protein.	7091.BGIBMGA007962-TA	S4 RNA-binding domain-containing protein.
7091.BGIBMGA011153-TA	Uncharacterized protein; Belongs to the CD36 family.	7091.BGIBMGA001238-TA	tRNA-synt_1e domain-containing protein.		7091.BGIBMGA000154-TA	WD_REPEATS_REGION domain-containing protein.	7091.BGIBMGA014064-TA	KH domain-containing protein.
7091.BGIBMGA010554-TA	Uncharacterized protein.	7091.BGIBMGA009812-TA	PH domain-containing protein.		7091.BGIBMGA000154-TA	WD_REPEATS_REGION domain-containing protein.	7091.BGIBMGA007669-TA	Fcf2 domain-containing protein.
7091.BGIBMGA007118-TA	SCP2 domain-containing protein.	7091.BGIBMGA004463-TA	Uncharacterized protein.		7091.BGIBMGA000154-TA	WD_REPEATS_REGION domain-containing protein.	7091.BGIBMGA008256-TA	Uncharacterized protein.
7091.BGIBMGA000027-TA	SCP domain-containing protein.	7091.BGIBMGA004920-TA	Uncharacterized protein.		7091.BGIBMGA000154-TA	WD_REPEATS_REGION domain-containing protein.	7091.BGIBMGA010930-TA	Uncharacterized protein.
7091.BGIBMGA004447-TA	Uncharacterized protein.	7091.BGIBMGA009694-TA	Peptidase S1 domain-containing protein; Belongs to the peptidase S1 family.		7091.BGIBMGA000154-TA	WD_REPEATS_REGION domain-containing protein.	7091.BGIBMGA001283-TA	Ribosomal_L28e domain-containing protein.
7091.BGIBMGA009650-TA	Mothers against decapentaplegic homolog.	7091.BGIBMGA000623-TA	7091.BGIBMGA000623-TA		7091.BGIBMGA000154-TA	WD_REPEATS_REGION domain-containing protein.	7091.BGIBMGA010739-TA	Nop domain-containing protein.
7091.BGIBMGA009401-TA	Uncharacterized protein.	7091.BGIBMGA012642-TA	ATP-dependent (S)-NAD(P)H-hydrate dehydratase; Catalyzes the dehydration of the S-form of NAD(P)HX at the expense of ATP, which is converted to ADP. Together with NAD(P)HX epimerase, which catalyzes the epimerization of the S-and R-forms, the enzyme allows the repair of both epimers of NAD(P)HX, a damaged form of NAD(P)H that is a result of enzymatic or heat-dependent hydration.		7091.BGIBMGA000154-TA	WD_REPEATS_REGION domain-containing protein.	7091.BGIBMGA000756-TA	S1 motif domain-containing protein.
7091.BGIBMGA001273-TA	TauD domain-containing protein.	7091.BGIBMGA014523-TA	Uncharacterized protein.		7091.BGIBMGA000154-TA	WD_REPEATS_REGION domain-containing protein.	7091.BGIBMGA010318-TA	PINc domain-containing protein.
7091.BGIBMGA000626-TA	7091.BGIBMGA000626-TA	7091.BGIBMGA008353-TA	Uncharacterized protein.		7091.BGIBMGA000154-TA	WD_REPEATS_REGION domain-containing protein.	7091.BGIBMGA000757-TA	Uncharacterized protein.
7091.BGIBMGA010471-TA	Uncharacterized protein.	7091.BGIBMGA009690-TA	Uncharacterized protein.		7091.BGIBMGA000154-TA	WD_REPEATS_REGION domain-containing protein.	7091.BGIBMGA009983-TA	Brix domain-containing protein.
7091.BGIBMGA001927-TA	Uncharacterized protein.	7091.BGIBMGA002173-TA	COesterase domain-containing protein.		7091.BGIBMGA000154-TA	WD_REPEATS_REGION domain-containing protein.	7091.BGIBMGA000029-TA	Ribonucloprotein; Common component of the spliceosome and rRNA processing machinery; Belongs to the eukaryotic ribosomal protein eL8 family.
7091.BGIBMGA001445-TA	Putative cuticle protein.	7091.BGIBMGA008220-TA	Uncharacterized protein.		7091.BGIBMGA000154-TA	WD_REPEATS_REGION domain-containing protein.	7091.BGIBMGA011264-TA	Uncharacterized protein; Belongs to the DEAD box helicase family.
7091.BGIBMGA007569-TA	Sulfatase domain-containing protein.	7091.BGIBMGA011495-TA	Moricin-1; Has antibacterial activity against Gram-positive and Gram- negative bacteria. Probably acts by disturbing membrane functions with its amphipathic structure; Belongs to the moricin family.		7091.BGIBMGA000154-TA	WD_REPEATS_REGION domain-containing protein.	7091.BGIBMGA014157-TA	Uncharacterized protein; Belongs to the DEAD box helicase family.
7091.BGIBMGA009358-TA	Uncharacterized protein.	7091.BGIBMGA002348-TA	EF_TS domain-containing protein.		7091.BGIBMGA000154-TA	WD_REPEATS_REGION domain-containing protein.	7091.BGIBMGA011274-TA	Bms1-type G domain-containing protein.
7091.BGIBMGA008192-TA	Uncharacterized protein.	7091.BGIBMGA004279-TA	Uncharacterized protein.		7091.BGIBMGA000154-TA	WD_REPEATS_REGION domain-containing protein.	7091.BGIBMGA002766-TA	Uncharacterized protein.
7091.BGIBMGA004036-TA	Uncharacterized protein; Belongs to the DEAD box helicase family.	7091.BGIBMGA005305-TA	Uncharacterized protein.		7091.BGIBMGA000154-TA	WD_REPEATS_REGION domain-containing protein.	7091.BGIBMGA012559-TA	Uncharacterized protein.
7091.BGIBMGA000769-TA	MFS domain-containing protein.	7091.BGIBMGA013045-TA	PKS_KS domain-containing protein.		7091.BGIBMGA000154-TA	WD_REPEATS_REGION domain-containing protein.	7091.BGIBMGA009849-TA	Uncharacterized protein.
7091.BGIBMGA004428-TA	G_PROTEIN_RECEP_F1_2 domain-containing protein.	7091.BGIBMGA011379-TA	Uncharacterized protein.		7091.BGIBMGA000154-TA	WD_REPEATS_REGION domain-containing protein.	7091.BGIBMGA005636-TA	WD_REPEATS_REGION domain-containing protein.
7091.BGIBMGA003182-TA	Uncharacterized protein.	7091.BGIBMGA000990-TA	piRNA biogenesis protein EXD1; RNA-binding component of the PET complex, a multiprotein complex required for the processing of piRNAs during spermatogenesis. The piRNA metabolic process mediates the repression of transposable elements during meiosis by forming complexes composed of piRNAs and Piwi proteins and governs the methylation and subsequent repression of transposable elements, preventing …		7091.BGIBMGA000154-TA	WD_REPEATS_REGION domain-containing protein.	7091.BGIBMGA006999-TA	DRIM domain-containing protein.
7091.BGIBMGA008877-TA	Guanylate kinase-like domain-containing protein.	7091.BGIBMGA004864-TA	Uncharacterized protein.		7091.BGIBMGA000154-TA	WD_REPEATS_REGION domain-containing protein.	7091.BGIBMGA011822-TA	Nucleolar GTP-binding protein 2; GTPase that associates with pre-60S ribosomal subunits in the nucleolus and is required for their nuclear export and maturation. Belongs to the TRAFAC class YlqF/YawG GTPase family. NOG2 subfamily.
7091.BGIBMGA010213-TA	SERPIN domain-containing protein; Belongs to the serpin family.	7091.BGIBMGA000424-TA	Elongation of very long chain fatty acids protein.		7091.BGIBMGA000154-TA	WD_REPEATS_REGION domain-containing protein.	7091.BGIBMGA012946-TA	Uncharacterized protein.
7091.BGIBMGA004852-TA	Protein transport protein SEC23; Component of the coat protein complex II (COPII) which promotes the formation of transport vesicles from the endoplasmic reticulum (ER). The coat has two main functions, the physical deformation of the endoplasmic reticulum membrane into vesicles and the selection of cargo molecules; Belongs to the SEC23/SEC24 family. SEC23 subfamily.	7091.BGIBMGA006251-TA	TIL domain-containing protein.		7091.BGIBMGA000154-TA	WD_REPEATS_REGION domain-containing protein.	7091.BGIBMGA006135-TA	BP28CT domain-containing protein.
7091.BGIBMGA007786-TA	G_PROTEIN_RECEP_F1_2 domain-containing protein.	7091.BGIBMGA002178-TA	Uncharacterized protein; Belongs to the cytochrome P450 family.		7091.BGIBMGA000154-TA	WD_REPEATS_REGION domain-containing protein.	7091.BGIBMGA000140-TA	CBF domain-containing protein.
7091.BGIBMGA005265-TA	CCHC-type domain-containing protein.	7091.BGIBMGA000600-TA	1-phosphatidylinositol 4,5-bisphosphate phosphodiesterase gamma; Mediates the production of the second messenger molecules diacylglycerol (DAG) and inositol 1,4,5-trisphosphate (IP3). Plays an important role in the regulation of intracellular signaling cascades.		7091.BGIBMGA000154-TA	WD_REPEATS_REGION domain-containing protein.	7091.BGIBMGA007734-TA	Uncharacterized protein.
7091.BGIBMGA010328-TA	Carboxylic ester hydrolase; Belongs to the type-B carboxylesterase/lipase family.	7091.BGIBMGA008226-TA	W2 domain-containing protein.		7091.BGIBMGA000154-TA	WD_REPEATS_REGION domain-containing protein.	7091.BGIBMGA006105-TA	Uncharacterized protein.
7091.BGIBMGA008015-TA	Aminopeptidase.	7091.BGIBMGA006014-TA	TFIIB-type domain-containing protein.		7091.BGIBMGA000154-TA	WD_REPEATS_REGION domain-containing protein.	7091.BGIBMGA009207-TA	RNA cytidine acetyltransferase; RNA cytidine acetyltransferase with specificity toward both 18S rRNA and tRNAs. Catalyzes the formation of N(4)-acetylcytidine (ac4C) in 18S rRNA. Required for early nucleolar cleavages of precursor rRNA at sites A0, A1 and A2 during 18S rRNA synthesis. Catalyzes the formation of ac4C in serine and leucine tRNAs. Requires a tRNA-binding adapter protein for full tRN…
7091.BGIBMGA012076-TA	Uncharacterized protein.	7091.BGIBMGA011813-TA	Uncharacterized protein.		7091.BGIBMGA000154-TA	WD_REPEATS_REGION domain-containing protein.	7091.BGIBMGA007631-TA	CBF domain-containing protein.
7091.BGIBMGA011849-TA	Uncharacterized protein.	7091.BGIBMGA002770-TA	Putative cuticle protein.		7091.BGIBMGA000154-TA	WD_REPEATS_REGION domain-containing protein.	7091.BGIBMGA007239-TA	WD_REPEATS_REGION domain-containing protein.
7091.BGIBMGA005266-TA	Uncharacterized protein.	7091.BGIBMGA003198-TA	MFS domain-containing protein.		7091.BGIBMGA000154-TA	WD_REPEATS_REGION domain-containing protein.	7091.BGIBMGA012127-TA	WD_REPEATS_REGION domain-containing protein.
7091.BGIBMGA009571-TA	ANK_REP_REGION domain-containing protein.	7091.BGIBMGA008194-TA	AB hydrolase-1 domain-containing protein.		7091.BGIBMGA000154-TA	WD_REPEATS_REGION domain-containing protein.	7091.BGIBMGA012025-TA	WD_REPEATS_REGION domain-containing protein.
7091.BGIBMGA006171-TA	Uncharacterized protein.	7091.BGIBMGA007574-TA	Uncharacterized protein.		7091.BGIBMGA000154-TA	WD_REPEATS_REGION domain-containing protein.	7091.BGIBMGA011920-TA	Uncharacterized protein.
7091.BGIBMGA008943-TA	HTH psq-type domain-containing protein.	7091.BGIBMGA009082-TA	Uncharacterized protein.		7091.BGIBMGA000154-TA	WD_REPEATS_REGION domain-containing protein.	7091.BGIBMGA000839-TA	Uncharacterized protein.
7091.BGIBMGA006830-TA	Nipped-B protein.	7091.BGIBMGA001637-TA	Uncharacterized protein.		7091.BGIBMGA000154-TA	WD_REPEATS_REGION domain-containing protein.	7091.BGIBMGA005358-TA	CHK domain-containing protein.
7091.BGIBMGA005939-TA	Uncharacterized protein.	7091.BGIBMGA009191-TA	MFS domain-containing protein.		7091.BGIBMGA000154-TA	WD_REPEATS_REGION domain-containing protein.	7091.BGIBMGA009910-TA	Uncharacterized protein; Belongs to the DEAD box helicase family.
7091.BGIBMGA011683-TA	Cation_ATPase_C domain-containing protein.	7091.BGIBMGA013827-TA	Cmyb_C domain-containing protein.		7091.BGIBMGA000154-TA	WD_REPEATS_REGION domain-containing protein.	7091.BGIBMGA005564-TA	Ribosome biogenesis regulatory protein; Involved in ribosomal large subunit assembly. Belongs to the RRS1 family.
7091.BGIBMGA004884-TA	Succinate dehydrogenase [ubiquinone] cytochrome b small subunit; Membrane-anchoring subunit of succinate dehydrogenase (SDH) that is involved in complex II of the mitochondrial electron transport chain and is responsible for transferring electrons from succinate to ubiquinone (coenzyme Q); Belongs to the CybS family.	7091.BGIBMGA012890-TA	FABP domain-containing protein.		7091.BGIBMGA000154-TA	WD_REPEATS_REGION domain-containing protein.	7091.BGIBMGA003221-TA	Uncharacterized protein.
7091.BGIBMGA002943-TA	Uncharacterized protein.	7091.BGIBMGA002397-TA	Spaetzle domain-containing protein.		7091.BGIBMGA000154-TA	WD_REPEATS_REGION domain-containing protein.	7091.BGIBMGA003191-TA	Uncharacterized protein.
7091.BGIBMGA002754-TA	Origin recognition complex subunit 1; Component of the origin recognition complex (ORC) that binds origins of replication. DNA-binding is ATP-dependent, however specific DNA sequences that define origins of replication have not been identified so far. ORC is required to assemble the pre-replication complex necessary to initiate DNA replication.	7091.BGIBMGA002914-TA	AP-1 complex subunit gamma.		7091.BGIBMGA000155-TA	Uncharacterized protein.	7091.BGIBMGA010723-TA	Small nuclear ribonucleoprotein Sm D2.
7091.BGIBMGA007349-TA	Uncharacterized protein; Belongs to the chaperonin (HSP60) family.	7091.BGIBMGA000201-TA	Proteasome beta subunit.		7091.BGIBMGA000155-TA	Uncharacterized protein.	7091.BGIBMGA013100-TA	Small nuclear ribonucleoprotein Sm D3.
7091.BGIBMGA000612-TA	Myosin_tail_1 domain-containing protein.	7091.BGIBMGA004732-TA	RRM domain-containing protein.		7091.BGIBMGA000155-TA	Uncharacterized protein.	7091.BGIBMGA003004-TA	Sm domain-containing protein.
7091.BGIBMGA008348-TA	Uncharacterized protein.	7091.BGIBMGA000347-TA	Putative cuticle protein.		7091.BGIBMGA000155-TA	Uncharacterized protein.	7091.BGIBMGA012045-TA	Small nuclear ribonucleoprotein protein F; Associated with the spliceosome snRNP U1, U2, U4/U6 and U5. Belongs to the snRNP Sm proteins family.
7091.BGIBMGA000524-TA	WD_REPEATS_REGION domain-containing protein.	7091.BGIBMGA002318-TA	Htra2.		7091.BGIBMGA000155-TA	Uncharacterized protein.	7091.BGIBMGA004573-TA	Small nuclear ribonucleoprotein G.
7091.BGIBMGA012145-TA	zf-CCHH domain-containing protein.	7091.BGIBMGA000639-TA	Homeobox domain-containing protein.		7091.BGIBMGA000155-TA	Uncharacterized protein.	7091.BGIBMGA003840-TA	Small nuclear ribonucleoprotein Sm D1; Essential for pre-mRNA splicing. Implicated in the formation of stable, biologically active snRNP structures. Belongs to the snRNP core protein family.
7091.BGIBMGA006803-TA	Uncharacterized protein.	7091.BGIBMGA006154-TA	Suppressor of Lec15 glycosylation mutation-like protein.		7091.BGIBMGA000155-TA	Uncharacterized protein.	7091.BGIBMGA007842-TA	Protein arginine N-methyltransferase; Belongs to the class I-like SAM-binding methyltransferase superfamily.
7091.BGIBMGA001019-TA	Uncharacterized protein.	7091.BGIBMGA003223-TA	DUF4210 domain-containing protein.		7091.BGIBMGA000155-TA	Uncharacterized protein.	7091.BGIBMGA014402-TA	Tudor domain-containing protein.
7091.BGIBMGA007168-TA	Uncharacterized protein.	7091.BGIBMGA012983-TA	Uncharacterized protein.		7091.BGIBMGA000155-TA	Uncharacterized protein.	7091.BGIBMGA004661-TA	Small nuclear ribonucleoprotein E; Associated with the spliceosome snRNP U1, U2, U4/U6 and U5. Belongs to the snRNP Sm proteins family.
7091.BGIBMGA011653-TA	Uncharacterized protein.	7091.BGIBMGA003009-TA	Proteasome subunit beta.		7091.BGIBMGA000156-TA	SIX1_SD domain-containing protein.	7091.BGIBMGA004453-TA	Eyes absent homolog; Belongs to the HAD-like hydrolase superfamily. EYA family.
7091.BGIBMGA002984-TA	Lysine--tRNA ligase.	7091.BGIBMGA013517-TA	Uncharacterized protein.		7091.BGIBMGA000157-TA	BZIP domain-containing protein.	7091.BGIBMGA001765-TA	BZIP domain-containing protein.
7091.BGIBMGA007301-TA	Nudix hydrolase domain-containing protein; Belongs to the Nudix hydrolase family.	7091.BGIBMGA006690-TA	Uncharacterized protein.		7091.BGIBMGA000167-TA	Lactoylglutathione lyase; Catalyzes the conversion of hemimercaptal, formed from methylglyoxal and glutathione, to S-lactoylglutathione.	7091.BGIBMGA007103-TA	7091.BGIBMGA007103-TA
7091.BGIBMGA007353-TA	Uncharacterized protein.	7091.BGIBMGA009963-TA	Methionine aminopeptidase 2; Cotranslationally removes the N-terminal methionine from nascent proteins. The N-terminal methionine is often cleaved when the second residue in the primary sequence is small and uncharged (Met- Ala-, Cys, Gly, Pro, Ser, Thr, or Val).		7091.BGIBMGA000167-TA	Lactoylglutathione lyase; Catalyzes the conversion of hemimercaptal, formed from methylglyoxal and glutathione, to S-lactoylglutathione.	7091.BGIBMGA007497-TA	Uncharacterized protein.
7091.BGIBMGA012776-TA	TLC domain-containing protein.	7091.BGIBMGA006819-TA	Nuclear excision repair protein Rad23.		7091.BGIBMGA000167-TA	Lactoylglutathione lyase; Catalyzes the conversion of hemimercaptal, formed from methylglyoxal and glutathione, to S-lactoylglutathione.	7091.BGIBMGA008316-TA	Lactamase_B domain-containing protein.
7091.BGIBMGA012247-TA	Uncharacterized protein.	7091.BGIBMGA001168-TA	Caprin-1_dimer domain-containing protein.		7091.BGIBMGA000167-TA	Lactoylglutathione lyase; Catalyzes the conversion of hemimercaptal, formed from methylglyoxal and glutathione, to S-lactoylglutathione.	7091.BGIBMGA011357-TA	DJ-1 beta.
7091.BGIBMGA012501-TA	Uncharacterized protein.	7091.BGIBMGA009264-TA	7091.BGIBMGA009264-TA		7091.BGIBMGA000167-TA	Lactoylglutathione lyase; Catalyzes the conversion of hemimercaptal, formed from methylglyoxal and glutathione, to S-lactoylglutathione.	7091.BGIBMGA009043-TA	Uncharacterized protein; Belongs to the D-isomer specific 2-hydroxyacid dehydrogenase family.
7091.BGIBMGA013099-TA	Uncharacterized protein.	7091.BGIBMGA014049-TA	Uncharacterized protein.		7091.BGIBMGA000167-TA	Lactoylglutathione lyase; Catalyzes the conversion of hemimercaptal, formed from methylglyoxal and glutathione, to S-lactoylglutathione.	7091.BGIBMGA006139-TA	Lactamase_B domain-containing protein.
7091.BGIBMGA007728-TA	M20_dimer domain-containing protein.	7091.BGIBMGA000289-TA	Uncharacterized protein.		7091.BGIBMGA000167-TA	Lactoylglutathione lyase; Catalyzes the conversion of hemimercaptal, formed from methylglyoxal and glutathione, to S-lactoylglutathione.	7091.BGIBMGA004140-TA	Uncharacterized protein.
7091.BGIBMGA009144-TA	WD_REPEATS_REGION domain-containing protein.	7091.BGIBMGA013023-TA	Bleomycin hydrolase; Belongs to the peptidase C1 family.		7091.BGIBMGA000167-TA	Lactoylglutathione lyase; Catalyzes the conversion of hemimercaptal, formed from methylglyoxal and glutathione, to S-lactoylglutathione.	7091.BGIBMGA009052-TA	Uncharacterized protein; Belongs to the D-isomer specific 2-hydroxyacid dehydrogenase family.
7091.BGIBMGA004456-TA	Uncharacterized protein.	7091.BGIBMGA013226-TA	3'-5' exonuclease domain-containing protein.		7091.BGIBMGA000173-TA	Uncharacterized protein.	7091.BGIBMGA000682-TA	Uncharacterized protein.
7091.BGIBMGA002370-TA	RING-type domain-containing protein.	7091.BGIBMGA002510-TA	DUF3719 domain-containing protein.		7091.BGIBMGA000177-TA	Uncharacterized protein.	7091.BGIBMGA007060-TA	ECSIT_Cterm domain-containing protein.
7091.BGIBMGA000382-TA	CS domain-containing protein.	7091.BGIBMGA010530-TA	Acyl_transf_3 domain-containing protein.		7091.BGIBMGA000180-TA	Uncharacterized protein.	7091.BGIBMGA007950-TA	Heat shock protein 70-3; Belongs to the heat shock protein 70 family.
7091.BGIBMGA006736-TA	Uncharacterized protein.	7091.BGIBMGA001739-TA	Signal transducer and activator of transcription.		7091.BGIBMGA000180-TA	Uncharacterized protein.	7091.BGIBMGA002915-TA	BZIP domain-containing protein.
7091.BGIBMGA006831-TA	Uncharacterized protein.	7091.BGIBMGA000994-TA	Uncharacterized protein; Belongs to the LDH/MDH superfamily.		7091.BGIBMGA000184-TA	Cysteine dioxygenase.	7091.BGIBMGA010122-TA	Uncharacterized protein.
7091.BGIBMGA000182-TA	MFS domain-containing protein.	7091.BGIBMGA006669-TA	Ubiquitin carboxyl-terminal hydrolase; Belongs to the peptidase C19 family.		7091.BGIBMGA000184-TA	Cysteine dioxygenase.	7091.BGIBMGA003219-TA	Uncharacterized protein.
7091.BGIBMGA004038-TA	Uncharacterized protein.	7091.BGIBMGA005784-TA	SHSP domain-containing protein; Belongs to the small heat shock protein (HSP20) family.		7091.BGIBMGA000184-TA	Cysteine dioxygenase.	7091.BGIBMGA003319-TA	Aspartate aminotransferase.
7091.BGIBMGA003753-TA	VHS domain-containing protein.	7091.BGIBMGA002001-TA	Uncharacterized protein.		7091.BGIBMGA000184-TA	Cysteine dioxygenase.	7091.BGIBMGA003657-TA	Uncharacterized protein.
7091.BGIBMGA008930-TA	Uncharacterized protein; Belongs to the class-I aminoacyl-tRNA synthetase family.	7091.BGIBMGA007070-TA	Uncharacterized protein.		7091.BGIBMGA000184-TA	Cysteine dioxygenase.	7091.BGIBMGA012123-TA	PALP domain-containing protein.
7091.BGIBMGA006743-TA	Uncharacterized protein.	7091.BGIBMGA009444-TA	Helitron_like_N domain-containing protein.		7091.BGIBMGA000186-TA	C3H1-type domain-containing protein.	7091.BGIBMGA006851-TA	TOG domain-containing protein.
7091.BGIBMGA012333-TA	Uncharacterized protein.	7091.BGIBMGA000872-TA	Uncharacterized protein.		7091.BGIBMGA000186-TA	C3H1-type domain-containing protein.	7091.BGIBMGA004823-TA	PSP domain-containing protein.
7091.BGIBMGA009074-TA	BESS domain-containing protein.	7091.BGIBMGA009309-TA	Kinesin motor domain-containing protein; Belongs to the TRAFAC class myosin-kinesin ATPase superfamily. Kinesin family.		7091.BGIBMGA000186-TA	C3H1-type domain-containing protein.	7091.BGIBMGA008073-TA	WD_REPEATS_REGION domain-containing protein.
7091.BGIBMGA001079-TA	Uncharacterized protein.	7091.BGIBMGA003835-TA	UDP-glucuronosyltransferase; Belongs to the UDP-glycosyltransferase family.		7091.BGIBMGA000186-TA	C3H1-type domain-containing protein.	7091.BGIBMGA006984-TA	G10 protein.
7091.BGIBMGA011340-TA	LLGL domain-containing protein.	7091.BGIBMGA000239-TA	Uncharacterized protein.		7091.BGIBMGA000186-TA	C3H1-type domain-containing protein.	7091.BGIBMGA002481-TA	Uncharacterized protein.
7091.BGIBMGA001601-TA	MFS domain-containing protein.	7091.BGIBMGA006993-TA	Uncharacterized protein; Belongs to the histidine acid phosphatase family.		7091.BGIBMGA000186-TA	C3H1-type domain-containing protein.	7091.BGIBMGA002837-TA	Uncharacterized protein.
7091.BGIBMGA014377-TA	Uncharacterized protein.	7091.BGIBMGA000513-TA	PH domain-containing protein.		7091.BGIBMGA000186-TA	C3H1-type domain-containing protein.	7091.BGIBMGA006201-TA	Helicase ATP-binding domain-containing protein.
7091.BGIBMGA006568-TA	Polyketide_cyc domain-containing protein.	7091.BGIBMGA002261-TA	Uncharacterized protein.		7091.BGIBMGA000186-TA	C3H1-type domain-containing protein.	7091.BGIBMGA003195-TA	Uncharacterized protein.
7091.BGIBMGA004594-TA	Uncharacterized protein.	7091.BGIBMGA004352-TA	PHD-type domain-containing protein.		7091.BGIBMGA000186-TA	C3H1-type domain-containing protein.	7091.BGIBMGA002363-TA	Uncharacterized protein.
7091.BGIBMGA014334-TA	Uncharacterized protein.	7091.BGIBMGA012105-TA	G_PROTEIN_RECEP_F1_2 domain-containing protein.		7091.BGIBMGA000186-TA	C3H1-type domain-containing protein.	7091.BGIBMGA000898-TA	SF3A2 domain-containing protein.
7091.BGIBMGA002661-TA	Uncharacterized protein.	7091.BGIBMGA012280-TA	Uncharacterized protein.		7091.BGIBMGA000186-TA	C3H1-type domain-containing protein.	7091.BGIBMGA006708-TA	Cwf21 domain-containing protein.
7091.BGIBMGA013807-TA	Uncharacterized protein.	7091.BGIBMGA012374-TA	GMC_OxRdtase_N domain-containing protein.		7091.BGIBMGA000186-TA	C3H1-type domain-containing protein.	7091.BGIBMGA012508-TA	RRM domain-containing protein.
7091.BGIBMGA010362-TA	Ig-like domain-containing protein.	7091.BGIBMGA000345-TA	Putative cuticle protein.		7091.BGIBMGA000186-TA	C3H1-type domain-containing protein.	7091.BGIBMGA000115-TA	Uncharacterized protein.
7091.BGIBMGA007067-TA	Ig-like domain-containing protein.	7091.BGIBMGA011942-TA	Uncharacterized protein.		7091.BGIBMGA000186-TA	C3H1-type domain-containing protein.	7091.BGIBMGA006044-TA	MI domain-containing protein.
7091.BGIBMGA005262-TA	4-hydroxyphenylpyruvate dioxygenase.	7091.BGIBMGA009288-TA	Myotubularin phosphatase domain-containing protein.		7091.BGIBMGA000187-TA	Foie-gras_1 domain-containing protein.	7091.BGIBMGA002219-TA	Trafficking protein particle complex subunit; Belongs to the TRAPP small subunits family.
7091.BGIBMGA004029-TA	Uncharacterized protein.	7091.BGIBMGA000324-TA	Cuticle protein; Putative cuticle protein.		7091.BGIBMGA000187-TA	Foie-gras_1 domain-containing protein.	7091.BGIBMGA005864-TA	Trafficking protein particle complex subunit; Belongs to the TRAPP small subunits family.
7091.BGIBMGA013787-TA	Protein Wnt; Ligand for members of the frizzled family of seven transmembrane receptors; Belongs to the Wnt family.	7091.BGIBMGA010472-TA	KASH domain-containing protein.		7091.BGIBMGA000187-TA	Foie-gras_1 domain-containing protein.	7091.BGIBMGA008717-TA	Uncharacterized protein.
7091.BGIBMGA002684-TA	DUF3421 domain-containing protein.	7091.BGIBMGA014148-TA	Uncharacterized protein; Belongs to the glycosyl hydrolase 1 family.		7091.BGIBMGA000187-TA	Foie-gras_1 domain-containing protein.	7091.BGIBMGA003473-TA	Uncharacterized protein.
7091.BGIBMGA001962-TA	Uncharacterized protein.	7091.BGIBMGA008928-TA	Uncharacterized protein.		7091.BGIBMGA000187-TA	Foie-gras_1 domain-containing protein.	7091.BGIBMGA010268-TA	Uncharacterized protein.
7091.BGIBMGA009130-TA	Ribosomal protein S20.	7091.BGIBMGA004679-TA	Uncharacterized protein.		7091.BGIBMGA000187-TA	Foie-gras_1 domain-containing protein.	7091.BGIBMGA014142-TA	TPR_REGION domain-containing protein.
7091.BGIBMGA006981-TA	ER membrane protein complex subunit 3.	7091.BGIBMGA004998-TA	Ig_mannosidase domain-containing protein.		7091.BGIBMGA000187-TA	Foie-gras_1 domain-containing protein.	7091.BGIBMGA008989-TA	Uncharacterized protein.
7091.BGIBMGA011628-TA	Uncharacterized protein.	7091.BGIBMGA013486-TA	UBIQUITIN_CONJUGAT_2 domain-containing protein; Belongs to the ubiquitin-conjugating enzyme family.		7091.BGIBMGA000187-TA	Foie-gras_1 domain-containing protein.	7091.BGIBMGA005464-TA	Uncharacterized protein.
7091.BGIBMGA012787-TA	Peptidase S1 domain-containing protein; Belongs to the peptidase S1 family.	7091.BGIBMGA006404-TA	Uncharacterized protein.		7091.BGIBMGA000187-TA	Foie-gras_1 domain-containing protein.	7091.BGIBMGA011281-TA	Trafficking protein particle complex subunit 5; May play a role in vesicular transport from endoplasmic reticulum to Golgi.
7091.BGIBMGA013788-TA	GMC_OxRdtase_N domain-containing protein.	7091.BGIBMGA011893-TA	COesterase domain-containing protein.		7091.BGIBMGA000187-TA	Foie-gras_1 domain-containing protein.	7091.BGIBMGA012893-TA	Trafficking protein particle complex subunit; May play a role in vesicular transport from endoplasmic reticulum to Golgi.
7091.BGIBMGA009628-TA	Uncharacterized protein.	7091.BGIBMGA007230-TA	Tr-type G domain-containing protein.		7091.BGIBMGA000188-TA	Dolichyl-diphosphooligosaccharide--protein glycosyltransferase subunit DAD1; Subunit of the oligosaccharyl transferase (OST) complex that catalyzes the initial transfer of a defined glycan (Glc(3)Man(9)GlcNAc(2) in eukaryotes) from the lipid carrier dolichol- pyrophosphate to an asparagine residue within an Asn-X-Ser/Thr consensus motif in nascent polypeptide chains, the first step in protein N-g…	7091.BGIBMGA007045-TA	Uncharacterized protein.
7091.BGIBMGA011082-TA	TIR domain-containing protein; Belongs to the Toll-like receptor family.	7091.BGIBMGA014073-TA	Non-specific serine/threonine protein kinase.		7091.BGIBMGA000188-TA	Dolichyl-diphosphooligosaccharide--protein glycosyltransferase subunit DAD1; Subunit of the oligosaccharyl transferase (OST) complex that catalyzes the initial transfer of a defined glycan (Glc(3)Man(9)GlcNAc(2) in eukaryotes) from the lipid carrier dolichol- pyrophosphate to an asparagine residue within an Asn-X-Ser/Thr consensus motif in nascent polypeptide chains, the first step in protein N-g…	7091.BGIBMGA006115-TA	Oligosaccharyltransferase complex subunit; Subunit of the oligosaccharyl transferase (OST) complex that catalyzes the initial transfer of a defined glycan (Glc(3)Man(9)GlcNAc(2) in eukaryotes) from the lipid carrier dolichol- pyrophosphate to an asparagine residue within an Asn-X-Ser/Thr consensus motif in nascent polypeptide chains, the first step in protein N-glycosylation. N-glycosylation occu…
7091.BGIBMGA006633-TA	WD_REPEATS_REGION domain-containing protein.	7091.BGIBMGA012266-TA	Galactosylgalactosylxylosylprotein 3-beta-glucuronosyltransferase; Belongs to the glycosyltransferase 43 family.		7091.BGIBMGA000188-TA	Dolichyl-diphosphooligosaccharide--protein glycosyltransferase subunit DAD1; Subunit of the oligosaccharyl transferase (OST) complex that catalyzes the initial transfer of a defined glycan (Glc(3)Man(9)GlcNAc(2) in eukaryotes) from the lipid carrier dolichol- pyrophosphate to an asparagine residue within an Asn-X-Ser/Thr consensus motif in nascent polypeptide chains, the first step in protein N-g…	7091.BGIBMGA001303-TA	Uncharacterized protein.
7091.BGIBMGA002608-TA	Uncharacterized protein.	7091.BGIBMGA011108-TA	Uncharacterized protein.		7091.BGIBMGA000188-TA	Dolichyl-diphosphooligosaccharide--protein glycosyltransferase subunit DAD1; Subunit of the oligosaccharyl transferase (OST) complex that catalyzes the initial transfer of a defined glycan (Glc(3)Man(9)GlcNAc(2) in eukaryotes) from the lipid carrier dolichol- pyrophosphate to an asparagine residue within an Asn-X-Ser/Thr consensus motif in nascent polypeptide chains, the first step in protein N-g…	7091.BGIBMGA009609-TA	Dol-P-Glc:Glc(2)Man(9)GlcNAc(2)-PP-Dol alpha-1,2-glucosyltransferase.
7091.BGIBMGA013164-TA	Uncharacterized protein.	7091.BGIBMGA001492-TA	PHD-type domain-containing protein.		7091.BGIBMGA000188-TA	Dolichyl-diphosphooligosaccharide--protein glycosyltransferase subunit DAD1; Subunit of the oligosaccharyl transferase (OST) complex that catalyzes the initial transfer of a defined glycan (Glc(3)Man(9)GlcNAc(2) in eukaryotes) from the lipid carrier dolichol- pyrophosphate to an asparagine residue within an Asn-X-Ser/Thr consensus motif in nascent polypeptide chains, the first step in protein N-g…	7091.BGIBMGA004898-TA	Uncharacterized protein.
7091.BGIBMGA008954-TA	Uncharacterized protein.	7091.BGIBMGA012274-TA	Uncharacterized protein.		7091.BGIBMGA000188-TA	Dolichyl-diphosphooligosaccharide--protein glycosyltransferase subunit DAD1; Subunit of the oligosaccharyl transferase (OST) complex that catalyzes the initial transfer of a defined glycan (Glc(3)Man(9)GlcNAc(2) in eukaryotes) from the lipid carrier dolichol- pyrophosphate to an asparagine residue within an Asn-X-Ser/Thr consensus motif in nascent polypeptide chains, the first step in protein N-g…	7091.BGIBMGA002570-TA	Dolichyl-diphosphooligosaccharide--protein glycosyltransferase subunit 1; Subunit of the oligosaccharyl transferase (OST) complex that catalyzes the initial transfer of a defined glycan (Glc(3)Man(9)GlcNAc(2) in eukaryotes) from the lipid carrier dolichol- pyrophosphate to an asparagine residue within an Asn-X-Ser/Thr consensus motif in nascent polypeptide chains, the first step in protein N-glyc…
7091.BGIBMGA014540-TA	Uncharacterized protein.	7091.BGIBMGA011287-TA	AB hydrolase-1 domain-containing protein.		7091.BGIBMGA000188-TA	Dolichyl-diphosphooligosaccharide--protein glycosyltransferase subunit DAD1; Subunit of the oligosaccharyl transferase (OST) complex that catalyzes the initial transfer of a defined glycan (Glc(3)Man(9)GlcNAc(2) in eukaryotes) from the lipid carrier dolichol- pyrophosphate to an asparagine residue within an Asn-X-Ser/Thr consensus motif in nascent polypeptide chains, the first step in protein N-g…	7091.BGIBMGA007043-TA	Uncharacterized protein.
7091.BGIBMGA008902-TA	Uncharacterized protein; Belongs to the short-chain dehydrogenases/reductases (SDR) family.	7091.BGIBMGA000787-TA	Paired domain-containing protein.		7091.BGIBMGA000188-TA	Dolichyl-diphosphooligosaccharide--protein glycosyltransferase subunit DAD1; Subunit of the oligosaccharyl transferase (OST) complex that catalyzes the initial transfer of a defined glycan (Glc(3)Man(9)GlcNAc(2) in eukaryotes) from the lipid carrier dolichol- pyrophosphate to an asparagine residue within an Asn-X-Ser/Thr consensus motif in nascent polypeptide chains, the first step in protein N-g…	7091.BGIBMGA013498-TA	Dolichyl-diphosphooligosaccharide--protein glycosyltransferase subunit 2; Subunit of the oligosaccharyl transferase (OST) complex that catalyzes the initial transfer of a defined glycan (Glc(3)Man(9)GlcNAc(2) in eukaryotes) from the lipid carrier dolichol- pyrophosphate to an asparagine residue within an Asn-X-Ser/Thr consensus motif in nascent polypeptide chains, the first step in protein N-glyc…
7091.BGIBMGA014071-TA	Uncharacterized protein.	7091.BGIBMGA002105-TA	Uncharacterized protein.		7091.BGIBMGA000188-TA	Dolichyl-diphosphooligosaccharide--protein glycosyltransferase subunit DAD1; Subunit of the oligosaccharyl transferase (OST) complex that catalyzes the initial transfer of a defined glycan (Glc(3)Man(9)GlcNAc(2) in eukaryotes) from the lipid carrier dolichol- pyrophosphate to an asparagine residue within an Asn-X-Ser/Thr consensus motif in nascent polypeptide chains, the first step in protein N-g…	7091.BGIBMGA003428-TA	Uncharacterized protein.
7091.BGIBMGA008268-TA	Uncharacterized protein.	7091.BGIBMGA000157-TA	BZIP domain-containing protein.		7091.BGIBMGA000188-TA	Dolichyl-diphosphooligosaccharide--protein glycosyltransferase subunit DAD1; Subunit of the oligosaccharyl transferase (OST) complex that catalyzes the initial transfer of a defined glycan (Glc(3)Man(9)GlcNAc(2) in eukaryotes) from the lipid carrier dolichol- pyrophosphate to an asparagine residue within an Asn-X-Ser/Thr consensus motif in nascent polypeptide chains, the first step in protein N-g…	7091.BGIBMGA002814-TA	Dolichyl-diphosphooligosaccharide--protein glycosyltransferase 48 kDa subunit; Subunit of the oligosaccharyl transferase (OST) complex that catalyzes the initial transfer of a defined glycan (Glc(3)Man(9)GlcNAc(2) in eukaryotes) from the lipid carrier dolichol- pyrophosphate to an asparagine residue within an Asn-X-Ser/Thr consensus motif in nascent polypeptide chains, the first step in protein N…
7091.BGIBMGA000296-TA	N-acetyltransferase domain-containing protein.	7091.BGIBMGA009197-TA	Uncharacterized protein.		7091.BGIBMGA000189-TA	Uncharacterized protein.	7091.BGIBMGA010602-TA	SAC domain-containing protein.
7091.BGIBMGA009030-TA	PHD-type domain-containing protein.	7091.BGIBMGA005598-TA	Utp12 domain-containing protein.		7091.BGIBMGA000189-TA	Uncharacterized protein.	7091.BGIBMGA011603-TA	PIPK domain-containing protein.
7091.BGIBMGA000496-TA	Uncharacterized protein.	7091.BGIBMGA012637-TA	Acyl_transf_3 domain-containing protein.		7091.BGIBMGA000197-TA	HEM4 domain-containing protein.	7091.BGIBMGA001648-TA	Ferrochelatase; Catalyzes the ferrous insertion into protoporphyrin IX.
7091.BGIBMGA006964-TA	Uncharacterized protein.	7091.BGIBMGA003032-TA	CRAL-TRIO domain-containing protein.		7091.BGIBMGA000197-TA	HEM4 domain-containing protein.	7091.BGIBMGA011268-TA	Uncharacterized protein.
7091.BGIBMGA013160-TA	Uncharacterized protein.	7091.BGIBMGA004936-TA	Uncharacterized protein.		7091.BGIBMGA000197-TA	HEM4 domain-containing protein.	7091.BGIBMGA000119-TA	Uncharacterized protein.
7091.BGIBMGA009770-TA	PID domain-containing protein.	7091.BGIBMGA008088-TA	U1 small nuclear ribonucleoprotein C; Component of the U1 snRNP, which is essential for recognition of the pre-mRNA 5' splice-site and the subsequent assembly of the spliceosome. U1-C is directly involved in initial 5' splice-site recognition for both constitutive and regulated alternative splicing. The interaction with the 5' splice-site seems to precede base-pairing between the pre-mRNA and the…		7091.BGIBMGA000197-TA	HEM4 domain-containing protein.	7091.BGIBMGA000937-TA	Uroporphyrinogen_deCOase domain-containing protein.
7091.BGIBMGA000037-TA	7091.BGIBMGA000037-TA	7091.BGIBMGA006846-TA	VWFC domain-containing protein.		7091.BGIBMGA000197-TA	HEM4 domain-containing protein.	7091.BGIBMGA007949-TA	Delta-aminolevulinic acid dehydratase.
7091.BGIBMGA012219-TA	Uncharacterized protein.	7091.BGIBMGA010116-TA	CRAL-TRIO domain-containing protein.		7091.BGIBMGA000197-TA	HEM4 domain-containing protein.	7091.BGIBMGA002540-TA	Protoporphyrinogen oxidase; Catalyzes the 6-electron oxidation of protoporphyrinogen-IX to form protoporphyrin-IX.
7091.BGIBMGA008433-TA	NAD(P)-bd_dom domain-containing protein.	7091.BGIBMGA011017-TA	MFS domain-containing protein.		7091.BGIBMGA000198-TA	Protein kinase domain-containing protein.	7091.BGIBMGA002869-TA	Uncharacterized protein.
7091.BGIBMGA009456-TA	DDE Tnp4 domain-containing protein.	7091.BGIBMGA001736-TA	Uncharacterized protein.		7091.BGIBMGA000198-TA	Protein kinase domain-containing protein.	7091.BGIBMGA001290-TA	TRAF6.
7091.BGIBMGA013981-TA	Protein Wnt; Ligand for members of the frizzled family of seven transmembrane receptors; Belongs to the Wnt family.	7091.BGIBMGA014058-TA	WD_REPEATS_REGION domain-containing protein.		7091.BGIBMGA000198-TA	Protein kinase domain-containing protein.	7091.BGIBMGA001415-TA	Uncharacterized protein.
7091.BGIBMGA010463-TA	WD_REPEATS_REGION domain-containing protein.	7091.BGIBMGA004566-TA	MFS domain-containing protein.		7091.BGIBMGA000198-TA	Protein kinase domain-containing protein.	7091.BGIBMGA007400-TA	Uncharacterized protein.
7091.BGIBMGA007169-TA	Ras oncoprotein.	7091.BGIBMGA006561-TA	Uncharacterized protein.		7091.BGIBMGA000198-TA	Protein kinase domain-containing protein.	7091.BGIBMGA009461-TA	TRAF3.
7091.BGIBMGA003543-TA	Uncharacterized protein.	7091.BGIBMGA010296-TA	Uncharacterized protein.		7091.BGIBMGA000198-TA	Protein kinase domain-containing protein.	7091.BGIBMGA012563-TA	Zn-C2H2_12 domain-containing protein.
7091.BGIBMGA003359-TA	Uncharacterized protein.	7091.BGIBMGA008911-TA	Uncharacterized protein.		7091.BGIBMGA000200-TA	Uncharacterized protein.	7091.BGIBMGA012320-TA	UBIQUITIN_CONJUGAT_2 domain-containing protein.
7091.BGIBMGA008408-TA	Uncharacterized protein.	7091.BGIBMGA013482-TA	Uncharacterized protein.		7091.BGIBMGA000200-TA	Uncharacterized protein.	7091.BGIBMGA001982-TA	TGc domain-containing protein.
7091.BGIBMGA000577-TA	Cyclic nucleotide-binding domain-containing protein.	7091.BGIBMGA010247-TA	Uncharacterized protein.		7091.BGIBMGA000200-TA	Uncharacterized protein.	7091.BGIBMGA008874-TA	UBX domain-containing protein.
7091.BGIBMGA004038-TA	Uncharacterized protein.	7091.BGIBMGA007754-TA	DM10 domain-containing protein.		7091.BGIBMGA000200-TA	Uncharacterized protein.	7091.BGIBMGA010446-TA	Uncharacterized protein.
7091.BGIBMGA000672-TA	Citrate synthase; Belongs to the citrate synthase family.	7091.BGIBMGA004352-TA	PHD-type domain-containing protein.		7091.BGIBMGA000200-TA	Uncharacterized protein.	7091.BGIBMGA010604-TA	Ubiquitin/ribosomal protein L40 fusion protein.
7091.BGIBMGA006846-TA	VWFC domain-containing protein.	7091.BGIBMGA010248-TA	Uncharacterized protein; Belongs to the mitochondrial carrier (TC 2.A.29) family.		7091.BGIBMGA000200-TA	Uncharacterized protein.	7091.BGIBMGA011273-TA	Ubiquitin-like domain-containing protein.
7091.BGIBMGA010927-TA	Protein kinase domain-containing protein.	7091.BGIBMGA003129-TA	CRAL-TRIO domain-containing protein.		7091.BGIBMGA000200-TA	Uncharacterized protein.	7091.BGIBMGA004377-TA	Derlin; May be involved in the degradation of misfolded endoplasmic reticulum (ER) luminal proteins; Belongs to the derlin family.
7091.BGIBMGA009006-TA	Uncharacterized protein; Belongs to the cytochrome P450 family.	7091.BGIBMGA008142-TA	Putative cuticle protein.		7091.BGIBMGA000200-TA	Uncharacterized protein.	7091.BGIBMGA003985-TA	Uncharacterized protein; Belongs to the AAA ATPase family.
7091.BGIBMGA011983-TA	7091.BGIBMGA011983-TA	7091.BGIBMGA012953-TA	Uncharacterized protein.		7091.BGIBMGA000200-TA	Uncharacterized protein.	7091.BGIBMGA005465-TA	Derlin; May be involved in the degradation of misfolded endoplasmic reticulum (ER) luminal proteins; Belongs to the derlin family.
7091.BGIBMGA006574-TA	Heat shock protein 70-14.	7091.BGIBMGA011809-TA	Uncharacterized protein.		7091.BGIBMGA000201-TA	Proteasome beta subunit.	7091.BGIBMGA009562-TA	Proteasome subunit alpha type; The proteasome is a multicatalytic proteinase complex which is characterized by its ability to cleave peptides with Arg, Phe, Tyr, Leu, and Glu adjacent to the leaving group at neutral or slightly basic pH; Belongs to the peptidase T1A family.
7091.BGIBMGA008301-TA	Uncharacterized protein.	7091.BGIBMGA005370-TA	Uncharacterized protein.		7091.BGIBMGA000201-TA	Proteasome beta subunit.	7091.BGIBMGA003335-TA	Proteasome subunit beta type.
7091.BGIBMGA007453-TA	Superoxide dismutase; Destroys radicals which are normally produced within the cells and which are toxic to biological systems. Belongs to the iron/manganese superoxide dismutase family.	7091.BGIBMGA011460-TA	Juvenile hormone binding protein.		7091.BGIBMGA000201-TA	Proteasome beta subunit.	7091.BGIBMGA013526-TA	Uncharacterized protein.
7091.BGIBMGA010936-TA	Uncharacterized protein.	7091.BGIBMGA007706-TA	Uncharacterized protein.		7091.BGIBMGA000201-TA	Proteasome beta subunit.	7091.BGIBMGA001915-TA	Proteasome endopeptidase complex; Belongs to the peptidase T1A family.
7091.BGIBMGA013651-TA	MFS domain-containing protein.	7091.BGIBMGA002730-TA	Uncharacterized protein.		7091.BGIBMGA000201-TA	Proteasome beta subunit.	7091.BGIBMGA011237-TA	PCI domain-containing protein.
7091.BGIBMGA004715-TA	Gustatory receptor; Gustatory receptor which mediates acceptance or avoidance behavior, depending on its substrates; Belongs to the insect chemoreceptor superfamily. Gustatory receptor (GR) family.	7091.BGIBMGA014545-TA	Uncharacterized protein.		7091.BGIBMGA000201-TA	Proteasome beta subunit.	7091.BGIBMGA004782-TA	AAA domain-containing protein; Belongs to the AAA ATPase family.
7091.BGIBMGA012386-TA	Uncharacterized protein; Belongs to the cytochrome P450 family.	7091.BGIBMGA000582-TA	Uncharacterized protein.		7091.BGIBMGA000201-TA	Proteasome beta subunit.	7091.BGIBMGA009010-TA	7091.BGIBMGA009010-TA
7091.BGIBMGA014572-TA	ALG11_N domain-containing protein.	7091.BGIBMGA003355-TA	Uncharacterized protein.		7091.BGIBMGA000201-TA	Proteasome beta subunit.	7091.BGIBMGA004908-TA	AAA domain-containing protein; Belongs to the AAA ATPase family.
7091.BGIBMGA013104-TA	Acyl_transf_3 domain-containing protein.	7091.BGIBMGA006722-TA	Uncharacterized protein.		7091.BGIBMGA000201-TA	Proteasome beta subunit.	7091.BGIBMGA003212-TA	PCI domain-containing protein.
7091.BGIBMGA013403-TA	Voltage-dependent L-type calcium channel subunit alpha; Voltage-sensitive calcium channels (VSCC) mediate the entry of calcium ions into excitable cells and are also involved in a variety of calcium-dependent processes, including muscle contraction, hormone or neurotransmitter release, gene expression, cell motility, cell division and cell death; Belongs to the calcium channel alpha-1 subunit (TC…	7091.BGIBMGA012303-TA	RNF220 domain-containing protein.		7091.BGIBMGA000201-TA	Proteasome beta subunit.	7091.BGIBMGA002953-TA	PCI domain-containing protein.
7091.BGIBMGA003657-TA	Uncharacterized protein.	7091.BGIBMGA000540-TA	Rab-GAP TBC domain-containing protein.		7091.BGIBMGA000201-TA	Proteasome beta subunit.	7091.BGIBMGA014136-TA	PCI domain-containing protein.
7091.BGIBMGA011811-TA	Rad51 domain-containing protein.	7091.BGIBMGA002004-TA	Uncharacterized protein.		7091.BGIBMGA000201-TA	Proteasome beta subunit.	7091.BGIBMGA005315-TA	26S proteasome non-ATPase regulatory subunit 2; Component of the 26S proteasome, a multiprotein complex involved in the ATP-dependent degradation of ubiquitinated proteins. This complex plays a key role in the maintenance of protein homeostasis by removing misfolded or damaged proteins, which could impair cellular functions, and by removing proteins whose functions are no longer required. Therefo…
7091.BGIBMGA001403-TA	DUF3668 domain-containing protein.	7091.BGIBMGA003062-TA	Putative cuticle protein.		7091.BGIBMGA000201-TA	Proteasome beta subunit.	7091.BGIBMGA009234-TA	Proteasome subunit alpha type; The proteasome is a multicatalytic proteinase complex which is characterized by its ability to cleave peptides with Arg, Phe, Tyr, Leu, and Glu adjacent to the leaving group at neutral or slightly basic pH; Belongs to the peptidase T1A family.
7091.BGIBMGA011208-TA	Sterile domain-containing protein.	7091.BGIBMGA002545-TA	Uncharacterized protein.		7091.BGIBMGA000201-TA	Proteasome beta subunit.	7091.BGIBMGA012292-TA	Ubiquitin carboxyl-terminal hydrolase.
7091.BGIBMGA010472-TA	KASH domain-containing protein.	7091.BGIBMGA000572-TA	FGGY_N domain-containing protein.		7091.BGIBMGA000201-TA	Proteasome beta subunit.	7091.BGIBMGA003671-TA	RPN13_C domain-containing protein.
7091.BGIBMGA006884-TA	Uncharacterized protein.	7091.BGIBMGA012086-TA	Guanylate cyclase domain-containing protein; Belongs to the adenylyl cyclase class-4/guanylyl cyclase family.		7091.BGIBMGA000201-TA	Proteasome beta subunit.	7091.BGIBMGA007268-TA	7091.BGIBMGA007268-TA
7091.BGIBMGA013007-TA	Uncharacterized protein.	7091.BGIBMGA006381-TA	Chitin-binding type-2 domain-containing protein.		7091.BGIBMGA000201-TA	Proteasome beta subunit.	7091.BGIBMGA006822-TA	Uncharacterized protein.
7091.BGIBMGA013504-TA	Uncharacterized protein.	7091.BGIBMGA005336-TA	CHK domain-containing protein.		7091.BGIBMGA000201-TA	Proteasome beta subunit.	7091.BGIBMGA010604-TA	Ubiquitin/ribosomal protein L40 fusion protein.
7091.BGIBMGA010795-TA	Uncharacterized protein.	7091.BGIBMGA009185-TA	MFS domain-containing protein.		7091.BGIBMGA000201-TA	Proteasome beta subunit.	7091.BGIBMGA012532-TA	Uncharacterized protein.
7091.BGIBMGA006192-TA	CBFD_NFYB_HMF domain-containing protein.	7091.BGIBMGA002149-TA	Uncharacterized protein.		7091.BGIBMGA000201-TA	Proteasome beta subunit.	7091.BGIBMGA014179-TA	Uncharacterized protein.
7091.BGIBMGA003939-TA	ETS domain-containing protein.	7091.BGIBMGA011860-TA	Uncharacterized protein; Belongs to the short-chain dehydrogenases/reductases (SDR) family.		7091.BGIBMGA000201-TA	Proteasome beta subunit.	7091.BGIBMGA011273-TA	Ubiquitin-like domain-containing protein.
7091.BGIBMGA011274-TA	Bms1-type G domain-containing protein.	7091.BGIBMGA014556-TA	Ricin B-type lectin domain-containing protein.		7091.BGIBMGA000201-TA	Proteasome beta subunit.	7091.BGIBMGA001395-TA	Uncharacterized protein.
7091.BGIBMGA005602-TA	Uncharacterized protein; Belongs to the glycosyl hydrolase 1 family.	7091.BGIBMGA000325-TA	Uncharacterized protein.		7091.BGIBMGA000201-TA	Proteasome beta subunit.	7091.BGIBMGA007332-TA	AAA domain-containing protein; Belongs to the AAA ATPase family.
7091.BGIBMGA006738-TA	MTS domain-containing protein.	7091.BGIBMGA012313-TA	Uncharacterized protein.		7091.BGIBMGA000201-TA	Proteasome beta subunit.	7091.BGIBMGA001415-TA	Uncharacterized protein.
7091.BGIBMGA011014-TA	Histone deacetylase complex subunit SAP18; Involved in the tethering of the SIN3 complex to core histone proteins.	7091.BGIBMGA009153-TA	Borealin.		7091.BGIBMGA000201-TA	Proteasome beta subunit.	7091.BGIBMGA009684-TA	Proteasome subunit beta; Belongs to the peptidase T1B family.
7091.BGIBMGA007555-TA	SF4 helicase domain-containing protein.	7091.BGIBMGA002010-TA	Uncharacterized protein.		7091.BGIBMGA000201-TA	Proteasome beta subunit.	7091.BGIBMGA004419-TA	Proteasome 26S non-ATPase subunit 9.
7091.BGIBMGA004592-TA	Uncharacterized protein.	7091.BGIBMGA002407-TA	Rhodanese domain-containing protein.		7091.BGIBMGA000201-TA	Proteasome beta subunit.	7091.BGIBMGA008595-TA	PCI domain-containing protein.
7091.BGIBMGA002442-TA	G_PROTEIN_RECEP_F1_2 domain-containing protein; Belongs to the G-protein coupled receptor 1 family.	7091.BGIBMGA013416-TA	Uncharacterized protein.		7091.BGIBMGA000201-TA	Proteasome beta subunit.	7091.BGIBMGA000971-TA	Uncharacterized protein.
7091.BGIBMGA012036-TA	Uncharacterized protein.	7091.BGIBMGA009308-TA	CULT domain-containing protein.		7091.BGIBMGA000201-TA	Proteasome beta subunit.	7091.BGIBMGA005014-TA	Uncharacterized protein.
7091.BGIBMGA003496-TA	Uncharacterized protein.	7091.BGIBMGA006746-TA	Plastocyanin-like domain-containing protein; Belongs to the multicopper oxidase family.		7091.BGIBMGA000201-TA	Proteasome beta subunit.	7091.BGIBMGA005392-TA	PA28_alpha domain-containing protein.
7091.BGIBMGA012808-TA	Uncharacterized protein.	7091.BGIBMGA000748-TA	Uncharacterized protein.		7091.BGIBMGA000201-TA	Proteasome beta subunit.	7091.BGIBMGA014177-TA	AAA domain-containing protein; Belongs to the AAA ATPase family.
7091.BGIBMGA006430-TA	Uncharacterized protein.	7091.BGIBMGA009497-TA	Cytochrome b5 heme-binding domain-containing protein; Belongs to the cytochrome b5 family.		7091.BGIBMGA000201-TA	Proteasome beta subunit.	7091.BGIBMGA008426-TA	Uncharacterized protein.
7091.BGIBMGA008838-TA	SET domain-containing protein.	7091.BGIBMGA006605-TA	Uncharacterized protein.		7091.BGIBMGA000201-TA	Proteasome beta subunit.	7091.BGIBMGA010794-TA	AAA domain-containing protein; Belongs to the AAA ATPase family.
7091.BGIBMGA005880-TA	Phospholipid-transporting ATPase; Belongs to the cation transport ATPase (P-type) (TC 3.A.3) family. Type IV subfamily.	7091.BGIBMGA010088-TA	7091.BGIBMGA010088-TA		7091.BGIBMGA000201-TA	Proteasome beta subunit.	7091.BGIBMGA000918-TA	S-phase kinase-associated protein; Belongs to the SKP1 family.
7091.BGIBMGA001243-TA	S10_plectin domain-containing protein.	7091.BGIBMGA012338-TA	Uncharacterized protein.		7091.BGIBMGA000201-TA	Proteasome beta subunit.	7091.BGIBMGA002760-TA	USP domain-containing protein; Belongs to the peptidase C19 family.
7091.BGIBMGA005602-TA	Uncharacterized protein; Belongs to the glycosyl hydrolase 1 family.	7091.BGIBMGA002108-TA	5TM-5TMR_LYT domain-containing protein.		7091.BGIBMGA000201-TA	Proteasome beta subunit.	7091.BGIBMGA002759-TA	Uncharacterized protein; Belongs to the peptidase C19 family.
7091.BGIBMGA013145-TA	CDP-diacylglycerol--inositol 3-phosphatidyltransferase.	7091.BGIBMGA005266-TA	Uncharacterized protein.		7091.BGIBMGA000201-TA	Proteasome beta subunit.	7091.BGIBMGA013525-TA	Uncharacterized protein.
7091.BGIBMGA011970-TA	Bombyxin B; Brain peptide responsible for activation of prothoracic glands to produce ecdysone in insects.	7091.BGIBMGA002376-TA	3-hydroxyisobutyryl-CoA hydrolase, mitochondrial; Hydrolyzes 3-hydroxyisobutyryl-CoA (HIBYL-CoA), a saline catabolite; Belongs to the enoyl-CoA hydratase/isomerase family.		7091.BGIBMGA000201-TA	Proteasome beta subunit.	7091.BGIBMGA003028-TA	Proteasome subunit alpha type; The proteasome is a multicatalytic proteinase complex which is characterized by its ability to cleave peptides with Arg, Phe, Tyr, Leu, and Glu adjacent to the leaving group at neutral or slightly basic pH; Belongs to the peptidase T1A family.
7091.BGIBMGA005555-TA	Sucrose-6-phosphate hydrolase.	7091.BGIBMGA010429-TA	Cytochrome P450; Belongs to the cytochrome P450 family.		7091.BGIBMGA000201-TA	Proteasome beta subunit.	7091.BGIBMGA013898-TA	Proteasome endopeptidase complex; Belongs to the peptidase T1A family.
7091.BGIBMGA011117-TA	7091.BGIBMGA011117-TA	7091.BGIBMGA007280-TA	7091.BGIBMGA007280-TA		7091.BGIBMGA000201-TA	Proteasome beta subunit.	7091.BGIBMGA004657-TA	Proteasome subunit alpha type; The proteasome is a multicatalytic proteinase complex which is characterized by its ability to cleave peptides with Arg, Phe, Tyr, Leu, and Glu adjacent to the leaving group at neutral or slightly basic pH; Belongs to the peptidase T1A family.
7091.BGIBMGA012707-TA	PABS domain-containing protein.	7091.BGIBMGA001795-TA	LITAF domain-containing protein.		7091.BGIBMGA000201-TA	Proteasome beta subunit.	7091.BGIBMGA003009-TA	Proteasome subunit beta.
7091.BGIBMGA014067-TA	CID domain-containing protein.	7091.BGIBMGA013339-TA	Uncharacterized protein.		7091.BGIBMGA000201-TA	Proteasome beta subunit.	7091.BGIBMGA010151-TA	Proteasome assembly chaperone 2; Chaperone protein which promotes assembly of the 20S proteasome as part of a heterodimer with PSMG1. Belongs to the PSMG2 family.
7091.BGIBMGA000814-TA	Uncharacterized protein.	7091.BGIBMGA000856-TA	Uncharacterized protein.		7091.BGIBMGA000201-TA	Proteasome beta subunit.	7091.BGIBMGA006979-TA	MPN domain-containing protein.
7091.BGIBMGA003048-TA	Uncharacterized protein.	7091.BGIBMGA004711-TA	RuvB-like helicase; Proposed core component of the chromatin remodeling Ino80 complex which is involved in transcriptional regulation, DNA replication and probably DNA repair.		7091.BGIBMGA000201-TA	Proteasome beta subunit.	7091.BGIBMGA002959-TA	MPN domain-containing protein.
7091.BGIBMGA011969-TA	Bombyxin B-10 A chain; Brain peptide responsible for activation of prothoracic glands to produce ecdysone in insects; Belongs to the insulin family.	7091.BGIBMGA006279-TA	Uncharacterized protein; Belongs to the amiloride-sensitive sodium channel (TC 1.A.6) family.		7091.BGIBMGA000201-TA	Proteasome beta subunit.	7091.BGIBMGA005560-TA	Proteasome 26S non-ATPase subunit 4.
7091.BGIBMGA013610-TA	Uncharacterized protein.	7091.BGIBMGA006456-TA	COesterase domain-containing protein.		7091.BGIBMGA000201-TA	Proteasome beta subunit.	7091.BGIBMGA005994-TA	Proteasome 26S non-ATPase subunit 7.
7091.BGIBMGA003891-TA	TAFH domain-containing protein.	7091.BGIBMGA008174-TA	Uncharacterized protein.		7091.BGIBMGA000201-TA	Proteasome beta subunit.	7091.BGIBMGA004376-TA	Proteasome subunit beta.
7091.BGIBMGA009226-TA	Uncharacterized protein.	7091.BGIBMGA014352-TA	Uncharacterized protein; Belongs to the Glu/Leu/Phe/Val dehydrogenases family.		7091.BGIBMGA000204-TA	HDAC_interact domain-containing protein.	7091.BGIBMGA011747-TA	Histone deacetylase; Belongs to the histone deacetylase family. HD Type 1 subfamily.
7091.BGIBMGA008335-TA	Uncharacterized protein.	7091.BGIBMGA011888-TA	Uncharacterized protein.		7091.BGIBMGA000204-TA	HDAC_interact domain-containing protein.	7091.BGIBMGA006690-TA	Uncharacterized protein.
7091.BGIBMGA007676-TA	Uncharacterized protein.	7091.BGIBMGA000800-TA	AP complex subunit sigma; Belongs to the adaptor complexes small subunit family.		7091.BGIBMGA000204-TA	HDAC_interact domain-containing protein.	7091.BGIBMGA001581-TA	MRG domain-containing protein.
7091.BGIBMGA004141-TA	Fork-head domain-containing protein.	7091.BGIBMGA001743-TA	Uncharacterized protein.		7091.BGIBMGA000204-TA	HDAC_interact domain-containing protein.	7091.BGIBMGA001025-TA	Uncharacterized protein.
7091.BGIBMGA002403-TA	Uncharacterized protein.	7091.BGIBMGA000069-TA	Plus3 domain-containing protein.		7091.BGIBMGA000204-TA	HDAC_interact domain-containing protein.	7091.BGIBMGA013166-TA	Histone deacetylase; Belongs to the histone deacetylase family. HD Type 1 subfamily.
7091.BGIBMGA000290-TA	FGE-sulfatase domain-containing protein.	7091.BGIBMGA003191-TA	Uncharacterized protein.		7091.BGIBMGA000204-TA	HDAC_interact domain-containing protein.	7091.BGIBMGA012794-TA	SANT domain-containing protein.
7091.BGIBMGA003224-TA	Uncharacterized protein.	7091.BGIBMGA010799-TA	RRN7-type domain-containing protein.		7091.BGIBMGA000204-TA	HDAC_interact domain-containing protein.	7091.BGIBMGA008412-TA	Uncharacterized protein.
7091.BGIBMGA008668-TA	Peptidase S1 domain-containing protein; Belongs to the peptidase S1 family.	7091.BGIBMGA010487-TA	Ribosomal protein L36A; Belongs to the eukaryotic ribosomal protein eL42 family.		7091.BGIBMGA000204-TA	HDAC_interact domain-containing protein.	7091.BGIBMGA011014-TA	Histone deacetylase complex subunit SAP18; Involved in the tethering of the SIN3 complex to core histone proteins.
7091.BGIBMGA002381-TA	Heat shock cognate protein; Heat shock protein 70; Belongs to the heat shock protein 70 family.	7091.BGIBMGA004047-TA	Uncharacterized protein.		7091.BGIBMGA000204-TA	HDAC_interact domain-containing protein.	7091.BGIBMGA010220-TA	Inhibitor of growth protein.
7091.BGIBMGA005535-TA	Uncharacterized protein; Belongs to the TRAFAC class myosin-kinesin ATPase superfamily. Myosin family.	7091.BGIBMGA005532-TA	Deacetylase sirtuin-type domain-containing protein.		7091.BGIBMGA000204-TA	HDAC_interact domain-containing protein.	7091.BGIBMGA003413-TA	Uncharacterized protein.
7091.BGIBMGA007547-TA	Carboxylic ester hydrolase; Belongs to the type-B carboxylesterase/lipase family.	7091.BGIBMGA011491-TA	Uncharacterized protein; Belongs to the short-chain dehydrogenases/reductases (SDR) family.		7091.BGIBMGA000204-TA	HDAC_interact domain-containing protein.	7091.BGIBMGA005759-TA	UBP-type domain-containing protein.
7091.BGIBMGA013305-TA	Uncharacterized protein.	7091.BGIBMGA009740-TA	PPIase cyclophilin-type domain-containing protein.		7091.BGIBMGA000218-TA	7091.BGIBMGA000218-TA	7091.BGIBMGA011736-TA	Uncharacterized protein.
7091.BGIBMGA013218-TA	Ubiquitin carboxyl-terminal hydrolase; Belongs to the peptidase C19 family.	7091.BGIBMGA008738-TA	Uncharacterized protein.		7091.BGIBMGA000218-TA	7091.BGIBMGA000218-TA	7091.BGIBMGA006939-TA	DNA polymerase.
7091.BGIBMGA009961-TA	PDE4_UCR domain-containing protein.	7091.BGIBMGA001251-TA	Cyclin_C domain-containing protein.		7091.BGIBMGA000218-TA	7091.BGIBMGA000218-TA	7091.BGIBMGA013084-TA	Uncharacterized protein.
7091.BGIBMGA010509-TA	WW domain-containing protein.	7091.BGIBMGA012485-TA	Phosphoserine aminotransferase.		7091.BGIBMGA000218-TA	7091.BGIBMGA000218-TA	7091.BGIBMGA000219-TA	7091.BGIBMGA000219-TA
7091.BGIBMGA008564-TA	B30.2/SPRY domain-containing protein.	7091.BGIBMGA003171-TA	TGc domain-containing protein.		7091.BGIBMGA000218-TA	7091.BGIBMGA000218-TA	7091.BGIBMGA009265-TA	7091.BGIBMGA009265-TA
7091.BGIBMGA005479-TA	Uncharacterized protein.	7091.BGIBMGA010506-TA	Uncharacterized protein.		7091.BGIBMGA000218-TA	7091.BGIBMGA000218-TA	7091.BGIBMGA004825-TA	DNA polymerase epsilon catalytic subunit; DNA polymerase II participates in chromosomal DNA replication; Belongs to the DNA polymerase type-B family.
7091.BGIBMGA004782-TA	AAA domain-containing protein; Belongs to the AAA ATPase family.	7091.BGIBMGA010456-TA	DUF5641 domain-containing protein.		7091.BGIBMGA000218-TA	7091.BGIBMGA000218-TA	7091.BGIBMGA013987-TA	DNA polymerase epsilon subunit; Participates in DNA repair and in chromosomal DNA replication; Belongs to the DNA polymerase epsilon subunit B family.
7091.BGIBMGA000068-TA	GMC_OxRdtase_N domain-containing protein.	7091.BGIBMGA012774-TA	Uncharacterized protein.		7091.BGIBMGA000218-TA	7091.BGIBMGA000218-TA	7091.BGIBMGA000081-TA	DNA polymerase epsilon subunit 3.
7091.BGIBMGA002423-TA	ZnF_CDGSH domain-containing protein.	7091.BGIBMGA014456-TA	Galectin.		7091.BGIBMGA000219-TA	7091.BGIBMGA000219-TA	7091.BGIBMGA005813-TA	CBFD_NFYB_HMF domain-containing protein.
7091.BGIBMGA010980-TA	Homeobox domain-containing protein.	7091.BGIBMGA004376-TA	Proteasome subunit beta.		7091.BGIBMGA000219-TA	7091.BGIBMGA000219-TA	7091.BGIBMGA000218-TA	7091.BGIBMGA000218-TA
7091.BGIBMGA008901-TA	Uncharacterized protein.	7091.BGIBMGA006561-TA	Uncharacterized protein.		7091.BGIBMGA000219-TA	7091.BGIBMGA000219-TA	7091.BGIBMGA009265-TA	7091.BGIBMGA009265-TA
7091.BGIBMGA005357-TA	Uncharacterized protein.	7091.BGIBMGA013104-TA	Acyl_transf_3 domain-containing protein.		7091.BGIBMGA000221-TA	Photolyase/cryptochrome alpha/beta domain-containing protein.	7091.BGIBMGA003870-TA	Uncharacterized protein.
7091.BGIBMGA009944-TA	Uncharacterized protein.	7091.BGIBMGA004979-TA	Diphthine synthase.		7091.BGIBMGA000229-TA	Uncharacterized protein.	7091.BGIBMGA001415-TA	Uncharacterized protein.
7091.BGIBMGA000145-TA	Uncharacterized protein.	7091.BGIBMGA007354-TA	Uncharacterized protein.		7091.BGIBMGA000229-TA	Uncharacterized protein.	7091.BGIBMGA003985-TA	Uncharacterized protein; Belongs to the AAA ATPase family.
7091.BGIBMGA006873-TA	Uncharacterized protein.	7091.BGIBMGA006710-TA	Uncharacterized protein.		7091.BGIBMGA000229-TA	Uncharacterized protein.	7091.BGIBMGA007539-TA	Uncharacterized protein.
7091.BGIBMGA004877-TA	AA_TRNA_LIGASE_II_ALA domain-containing protein.	7091.BGIBMGA009441-TA	Uncharacterized protein.		7091.BGIBMGA000230-TA	PUL domain-containing protein.	7091.BGIBMGA007539-TA	Uncharacterized protein.
7091.BGIBMGA001898-TA	Uncharacterized protein.	7091.BGIBMGA011003-TA	Glyco_tran_28_C domain-containing protein.		7091.BGIBMGA000230-TA	PUL domain-containing protein.	7091.BGIBMGA001415-TA	Uncharacterized protein.
7091.BGIBMGA008013-TA	Uncharacterized protein.	7091.BGIBMGA001124-TA	DNA-(apurinic or apyrimidinic site) lyase; Belongs to the DNA repair enzymes AP/ExoA family.		7091.BGIBMGA000230-TA	PUL domain-containing protein.	7091.BGIBMGA003985-TA	Uncharacterized protein; Belongs to the AAA ATPase family.
7091.BGIBMGA007981-TA	PK domain-containing protein.	7091.BGIBMGA001375-TA	Atf2.		7091.BGIBMGA000231-TA	Vacuolar ATP synthase 21 kDa proteolipid subunit; Belongs to the V-ATPase proteolipid subunit family.	7091.BGIBMGA008019-TA	V-type proton ATPase subunit a; Essential component of the vacuolar proton pump (V-ATPase), a multimeric enzyme that catalyzes the translocation of protons across the membranes. Required for assembly and activity of the V-ATPase.
7091.BGIBMGA006132-TA	Uncharacterized protein.	7091.BGIBMGA011315-TA	Uncharacterized protein.		7091.BGIBMGA000231-TA	Vacuolar ATP synthase 21 kDa proteolipid subunit; Belongs to the V-ATPase proteolipid subunit family.	7091.BGIBMGA010247-TA	Uncharacterized protein.
7091.BGIBMGA004959-TA	Hexosyltransferase.	7091.BGIBMGA006584-TA	Uncharacterized protein.		7091.BGIBMGA000231-TA	Vacuolar ATP synthase 21 kDa proteolipid subunit; Belongs to the V-ATPase proteolipid subunit family.	7091.BGIBMGA008542-TA	Uncharacterized protein.
7091.BGIBMGA006905-TA	Fucosidase_C domain-containing protein; Belongs to the glycosyl hydrolase 29 family.	7091.BGIBMGA011603-TA	PIPK domain-containing protein.		7091.BGIBMGA000231-TA	Vacuolar ATP synthase 21 kDa proteolipid subunit; Belongs to the V-ATPase proteolipid subunit family.	7091.BGIBMGA002311-TA	Sod_Cu domain-containing protein.
7091.BGIBMGA001794-TA	ANK_REP_REGION domain-containing protein.	7091.BGIBMGA011265-TA	Uncharacterized protein.		7091.BGIBMGA000231-TA	Vacuolar ATP synthase 21 kDa proteolipid subunit; Belongs to the V-ATPase proteolipid subunit family.	7091.BGIBMGA001592-TA	Vacuolar ATP synthase subunit D.
7091.BGIBMGA008053-TA	Uncharacterized protein.	7091.BGIBMGA000067-TA	Uncharacterized protein.		7091.BGIBMGA000231-TA	Vacuolar ATP synthase 21 kDa proteolipid subunit; Belongs to the V-ATPase proteolipid subunit family.	7091.BGIBMGA002241-TA	Vacuolar proton pump subunit B; Non-catalytic subunit of the peripheral V1 complex of vacuolar ATPase; Belongs to the ATPase alpha/beta chains family.
7091.BGIBMGA013596-TA	Phorbol-ester/DAG-type domain-containing protein.	7091.BGIBMGA001723-TA	Uncharacterized protein.		7091.BGIBMGA000231-TA	Vacuolar ATP synthase 21 kDa proteolipid subunit; Belongs to the V-ATPase proteolipid subunit family.	7091.BGIBMGA001853-TA	ATP synthase subunit alpha; Produces ATP from ADP in the presence of a proton gradient across the membrane.
7091.BGIBMGA001960-TA	Uncharacterized protein.	7091.BGIBMGA001953-TA	KH_dom_type_1 domain-containing protein.		7091.BGIBMGA000231-TA	Vacuolar ATP synthase 21 kDa proteolipid subunit; Belongs to the V-ATPase proteolipid subunit family.	7091.BGIBMGA008879-TA	V-ATPase_H_C domain-containing protein.
7091.BGIBMGA009830-TA	Eukaryotic translation initiation factor 6; Binds to the 60S ribosomal subunit and prevents its association with the 40S ribosomal subunit to form the 80S initiation complex in the cytoplasm. May also be involved in ribosome biogenesis.	7091.BGIBMGA009803-TA	Neuropeptide Y.		7091.BGIBMGA000231-TA	Vacuolar ATP synthase 21 kDa proteolipid subunit; Belongs to the V-ATPase proteolipid subunit family.	7091.BGIBMGA013678-TA	V-type proton ATPase subunit G; Catalytic subunit of the peripheral V1 complex of vacuolar ATPase (V-ATPase). V-ATPase is responsible for acidifying a variety of intracellular compartments in eukaryotic cells.
7091.BGIBMGA002540-TA	Protoporphyrinogen oxidase; Catalyzes the 6-electron oxidation of protoporphyrinogen-IX to form protoporphyrin-IX.	7091.BGIBMGA003112-TA	Uncharacterized protein.		7091.BGIBMGA000231-TA	Vacuolar ATP synthase 21 kDa proteolipid subunit; Belongs to the V-ATPase proteolipid subunit family.	7091.BGIBMGA013964-TA	V-type proton ATPase subunit C; Subunit of the peripheral V1 complex of vacuolar ATPase. Subunit C is necessary for the assembly of the catalytic sector of the enzyme and is likely to have a specific function in its catalytic activity. V-ATPase is responsible for acidifying a variety of intracellular compartments in eukaryotic cells.
7091.BGIBMGA001399-TA	Fructose-1,6-bisphosphatase; Belongs to the FBPase class 1 family.	7091.BGIBMGA011056-TA	Spondin domain-containing protein.		7091.BGIBMGA000231-TA	Vacuolar ATP synthase 21 kDa proteolipid subunit; Belongs to the V-ATPase proteolipid subunit family.	7091.BGIBMGA010246-TA	Uncharacterized protein.
7091.BGIBMGA012406-TA	Mitochondrial import inner membrane translocase subunit TIM50; Essential component of the TIM23 complex, a complex that mediates the translocation of transit peptide-containing proteins across the mitochondrial inner membrane.	7091.BGIBMGA001147-TA	MFS domain-containing protein; Belongs to the major facilitator superfamily. Sugar transporter (TC 2.A.1.1) family.		7091.BGIBMGA000231-TA	Vacuolar ATP synthase 21 kDa proteolipid subunit; Belongs to the V-ATPase proteolipid subunit family.	7091.BGIBMGA003196-TA	V-type proton ATPase subunit; Subunit of the integral membrane V0 complex of vacuolar ATPase. Vacuolar ATPase is responsible for acidifying a variety of intracellular compartments in eukaryotic cells, thus providing most of the energy required for transport processes in the vacuolar system. Belongs to the V-ATPase V0D/AC39 subunit family.
7091.BGIBMGA004388-TA	Peptidase S1 domain-containing protein.	7091.BGIBMGA012406-TA	Mitochondrial import inner membrane translocase subunit TIM50; Essential component of the TIM23 complex, a complex that mediates the translocation of transit peptide-containing proteins across the mitochondrial inner membrane.		7091.BGIBMGA000231-TA	Vacuolar ATP synthase 21 kDa proteolipid subunit; Belongs to the V-ATPase proteolipid subunit family.	7091.BGIBMGA013963-TA	V-type proton ATPase subunit C; Subunit of the peripheral V1 complex of vacuolar ATPase. Subunit C is necessary for the assembly of the catalytic sector of the enzyme and is likely to have a specific function in its catalytic activity. V-ATPase is responsible for acidifying a variety of intracellular compartments in eukaryotic cells.
7091.BGIBMGA002836-TA	PNT domain-containing protein.	7091.BGIBMGA007674-TA	Uncharacterized protein.		7091.BGIBMGA000231-TA	Vacuolar ATP synthase 21 kDa proteolipid subunit; Belongs to the V-ATPase proteolipid subunit family.	7091.BGIBMGA009669-TA	Uncharacterized protein.
7091.BGIBMGA008014-TA	C2H2-type domain-containing protein.	7091.BGIBMGA001377-TA	Uncharacterized protein.		7091.BGIBMGA000231-TA	Vacuolar ATP synthase 21 kDa proteolipid subunit; Belongs to the V-ATPase proteolipid subunit family.	7091.BGIBMGA014507-TA	Uncharacterized protein.
7091.BGIBMGA007405-TA	Uncharacterized protein.	7091.BGIBMGA007317-TA	Ubiquitin carboxyl-terminal hydrolase.		7091.BGIBMGA000231-TA	Vacuolar ATP synthase 21 kDa proteolipid subunit; Belongs to the V-ATPase proteolipid subunit family.	7091.BGIBMGA002538-TA	V-type proton ATPase subunit a; Essential component of the vacuolar proton pump (V-ATPase), a multimeric enzyme that catalyzes the translocation of protons across the membranes. Required for assembly and activity of the V-ATPase.
7091.BGIBMGA001801-TA	RuvB-like helicase; Proposed core component of the chromatin remodeling Ino80 complex which is involved in transcriptional regulation, DNA replication and probably DNA repair.	7091.BGIBMGA008928-TA	Uncharacterized protein.		7091.BGIBMGA000231-TA	Vacuolar ATP synthase 21 kDa proteolipid subunit; Belongs to the V-ATPase proteolipid subunit family.	7091.BGIBMGA008295-TA	Uncharacterized protein.
7091.BGIBMGA013170-TA	Sulfotransfer_1 domain-containing protein.	7091.BGIBMGA004580-TA	LIM zinc-binding domain-containing protein.		7091.BGIBMGA000231-TA	Vacuolar ATP synthase 21 kDa proteolipid subunit; Belongs to the V-ATPase proteolipid subunit family.	7091.BGIBMGA007988-TA	Inorganic pyrophosphatase.
7091.BGIBMGA006824-TA	DnaJ-4.	7091.BGIBMGA002890-TA	Lipocln_cytosolic_FA-bd_dom domain-containing protein.		7091.BGIBMGA000231-TA	Vacuolar ATP synthase 21 kDa proteolipid subunit; Belongs to the V-ATPase proteolipid subunit family.	7091.BGIBMGA001302-TA	V-type proton ATPase proteolipid subunit; Proton-conducting pore forming subunit of the membrane integral V0 complex of vacuolar ATPase. V-ATPase is responsible for acidifying a variety of intracellular compartments in eukaryotic cells.
7091.BGIBMGA002278-TA	Peptidase S1 domain-containing protein.	7091.BGIBMGA012873-TA	Vacuolar protein sorting 37B; Vps37A.		7091.BGIBMGA000231-TA	Vacuolar ATP synthase 21 kDa proteolipid subunit; Belongs to the V-ATPase proteolipid subunit family.	7091.BGIBMGA014403-TA	Uncharacterized protein.
7091.BGIBMGA006331-TA	CUB domain-containing protein.	7091.BGIBMGA007507-TA	Ubiquitin carboxyl-terminal hydrolase; Belongs to the peptidase C19 family.		7091.BGIBMGA000231-TA	Vacuolar ATP synthase 21 kDa proteolipid subunit; Belongs to the V-ATPase proteolipid subunit family.	7091.BGIBMGA010588-TA	H+ transporting ATP synthase delta subunit.
7091.BGIBMGA002051-TA	Dipeptidase; Belongs to the metallo-dependent hydrolases superfamily. Peptidase M19 family.	7091.BGIBMGA000463-TA	DDE_Tnp_1_7 domain-containing protein.		7091.BGIBMGA000231-TA	Vacuolar ATP synthase 21 kDa proteolipid subunit; Belongs to the V-ATPase proteolipid subunit family.	7091.BGIBMGA008011-TA	V-type proton ATPase subunit F; Subunit of the peripheral V1 complex of vacuolar ATPase essential for assembly or catalytic function. V-ATPase is responsible for acidifying a variety of intracellular compartments in eukaryotic cells.
7091.BGIBMGA006529-TA	MFS domain-containing protein.	7091.BGIBMGA000882-TA	Uncharacterized protein.		7091.BGIBMGA000231-TA	Vacuolar ATP synthase 21 kDa proteolipid subunit; Belongs to the V-ATPase proteolipid subunit family.	7091.BGIBMGA000489-TA	V-type proton ATPase subunit a; Essential component of the vacuolar proton pump (V-ATPase), a multimeric enzyme that catalyzes the translocation of protons across the membranes. Required for assembly and activity of the V-ATPase.
7091.BGIBMGA003834-TA	Uncharacterized protein.	7091.BGIBMGA009037-TA	Piwi-like protein Ago3; Endoribonuclease that plays a central role during spermatogenesis by repressing transposable elements and preventing their mobilization, which is essential for the germline integrity. Plays an essential role in meiotic differentiation of spermatocytes, germ cell differentiation and in self-renewal of spermatogonial stem cells. Its presence in oocytes suggests that it may p…		7091.BGIBMGA000231-TA	Vacuolar ATP synthase 21 kDa proteolipid subunit; Belongs to the V-ATPase proteolipid subunit family.	7091.BGIBMGA000596-TA	V-type proton ATPase subunit H; Subunit of the peripheral V1 complex of vacuolar ATPase. Subunit H activates ATPase activity of the enzyme and couples ATPase activity to proton flow. Vacuolar ATPase is responsible for acidifying a variety of intracellular compartments in eukaryotic cells, thus providing most of the energy required for transport processes in the vacuolar system.
7091.BGIBMGA002924-TA	Uncharacterized protein.	7091.BGIBMGA000255-TA	7091.BGIBMGA000255-TA		7091.BGIBMGA000231-TA	Vacuolar ATP synthase 21 kDa proteolipid subunit; Belongs to the V-ATPase proteolipid subunit family.	7091.BGIBMGA002432-TA	V-type proton ATPase subunit a; Essential component of the vacuolar proton pump (V-ATPase), a multimeric enzyme that catalyzes the translocation of protons across the membranes. Required for assembly and activity of the V-ATPase.
7091.BGIBMGA008216-TA	FumaraseC_C domain-containing protein.	7091.BGIBMGA008992-TA	Transcriptional adaptor 3.		7091.BGIBMGA000234-TA	Adenylyl-sulfate kinase.	7091.BGIBMGA000235-TA	ATP-sulfurylase domain-containing protein.
7091.BGIBMGA000050-TA	Uncharacterized protein.	7091.BGIBMGA000944-TA	Heat shock protein hsp21.4; Belongs to the small heat shock protein (HSP20) family.		7091.BGIBMGA000234-TA	Adenylyl-sulfate kinase.	7091.BGIBMGA010907-TA	PAPS_reduct domain-containing protein.
7091.BGIBMGA001629-TA	Carboxylic ester hydrolase; Belongs to the type-B carboxylesterase/lipase family.	7091.BGIBMGA000807-TA	AMP deaminase; Belongs to the metallo-dependent hydrolases superfamily. Adenosine and AMP deaminases family.		7091.BGIBMGA000235-TA	ATP-sulfurylase domain-containing protein.	7091.BGIBMGA010907-TA	PAPS_reduct domain-containing protein.
7091.BGIBMGA014585-TA	Histone H4; Core component of nucleosome. Nucleosomes wrap and compact DNA into chromatin, limiting DNA accessibility to the cellular machineries which require DNA as a template. Histones thereby play a central role in transcription regulation, DNA repair, DNA replication and chromosomal stability. DNA accessibility is regulated via a complex set of post-translational modifications of histones, a…	7091.BGIBMGA014222-TA	Uncharacterized protein.		7091.BGIBMGA000235-TA	ATP-sulfurylase domain-containing protein.	7091.BGIBMGA011939-TA	Uncharacterized protein.
7091.BGIBMGA001972-TA	acidPPc domain-containing protein.	7091.BGIBMGA008959-TA	Uncharacterized protein.		7091.BGIBMGA000235-TA	ATP-sulfurylase domain-containing protein.	7091.BGIBMGA000234-TA	Adenylyl-sulfate kinase.
7091.BGIBMGA002852-TA	MFS domain-containing protein.	7091.BGIBMGA000402-TA	7091.BGIBMGA000402-TA		7091.BGIBMGA000235-TA	ATP-sulfurylase domain-containing protein.	7091.BGIBMGA005750-TA	Uncharacterized protein.
7091.BGIBMGA005784-TA	SHSP domain-containing protein; Belongs to the small heat shock protein (HSP20) family.	7091.BGIBMGA000092-TA	Uncharacterized protein.		7091.BGIBMGA000236-TA	Isovaleryl Coenzyme A dehydrogenase; Isovaleryl coenzyme A dehydrogenase.	7091.BGIBMGA004140-TA	Uncharacterized protein.
7091.BGIBMGA003870-TA	Uncharacterized protein.	7091.BGIBMGA001584-TA	Uncharacterized protein.		7091.BGIBMGA000236-TA	Isovaleryl Coenzyme A dehydrogenase; Isovaleryl coenzyme A dehydrogenase.	7091.BGIBMGA009420-TA	Electron transfer flavoprotein-ubiquinone oxidoreductase; Accepts electrons from ETF and reduces ubiquinone.
7091.BGIBMGA003821-TA	Uncharacterized protein.	7091.BGIBMGA009865-TA	Guanylate cyclase domain-containing protein; Belongs to the adenylyl cyclase class-4/guanylyl cyclase family.		7091.BGIBMGA000236-TA	Isovaleryl Coenzyme A dehydrogenase; Isovaleryl coenzyme A dehydrogenase.	7091.BGIBMGA007497-TA	Uncharacterized protein.
7091.BGIBMGA003975-TA	Uncharacterized protein.	7091.BGIBMGA008749-TA	Adenylate cyclase.		7091.BGIBMGA000236-TA	Isovaleryl Coenzyme A dehydrogenase; Isovaleryl coenzyme A dehydrogenase.	7091.BGIBMGA011270-TA	WD_REPEATS_REGION domain-containing protein.
7091.BGIBMGA003897-TA	Uncharacterized protein.	7091.BGIBMGA012503-TA	Uncharacterized protein.		7091.BGIBMGA000236-TA	Isovaleryl Coenzyme A dehydrogenase; Isovaleryl coenzyme A dehydrogenase.	7091.BGIBMGA008821-TA	Dihydrolipoamide acetyltransferase component of pyruvate dehydrogenase complex.
7091.BGIBMGA002025-TA	Uncharacterized protein.	7091.BGIBMGA003376-TA	Myotubularin phosphatase domain-containing protein.		7091.BGIBMGA000236-TA	Isovaleryl Coenzyme A dehydrogenase; Isovaleryl coenzyme A dehydrogenase.	7091.BGIBMGA000292-TA	Dihydrolipoyl dehydrogenase.
7091.BGIBMGA005844-TA	PNT domain-containing protein.	7091.BGIBMGA013620-TA	Cyclic nucleotide-binding domain-containing protein.		7091.BGIBMGA000236-TA	Isovaleryl Coenzyme A dehydrogenase; Isovaleryl coenzyme A dehydrogenase.	7091.BGIBMGA002967-TA	Uncharacterized protein.
7091.BGIBMGA014397-TA	START domain-containing protein.	7091.BGIBMGA012033-TA	BHLH domain-containing protein.		7091.BGIBMGA000236-TA	Isovaleryl Coenzyme A dehydrogenase; Isovaleryl coenzyme A dehydrogenase.	7091.BGIBMGA008076-TA	Transket_pyr domain-containing protein.
7091.BGIBMGA013364-TA	Uncharacterized protein; Belongs to the short-chain dehydrogenases/reductases (SDR) family.	7091.BGIBMGA004474-TA	Uncharacterized protein.		7091.BGIBMGA000237-TA	UDENN FNIP1/2-type domain-containing protein.	7091.BGIBMGA009115-TA	Uncharacterized protein.
7091.BGIBMGA011899-TA	HIT domain-containing protein.	7091.BGIBMGA013415-TA	Protein kinase domain-containing protein.		7091.BGIBMGA000237-TA	UDENN FNIP1/2-type domain-containing protein.	7091.BGIBMGA002642-TA	FAM194 domain-containing protein.
7091.BGIBMGA007350-TA	V-SNARE domain-containing protein.	7091.BGIBMGA010846-TA	Uncharacterized protein.		7091.BGIBMGA000237-TA	UDENN FNIP1/2-type domain-containing protein.	7091.BGIBMGA003355-TA	Uncharacterized protein.
7091.BGIBMGA013312-TA	Cbl-PTB domain-containing protein.	7091.BGIBMGA004396-TA	Low molecular mass 30 kDa lipoprotein 19G1; Not known. This lipoprotein belongs to the group of structurally related '30 kDa proteins' that comprise major protein components of the fifth (and last) instar larvae and of pupae.		7091.BGIBMGA000237-TA	UDENN FNIP1/2-type domain-containing protein.	7091.BGIBMGA011858-TA	UDENN FLCN/SMCR8-type domain-containing protein.
7091.BGIBMGA013814-TA	G-patch domain-containing protein.	7091.BGIBMGA014538-TA	Uncharacterized protein.		7091.BGIBMGA000241-TA	DHR-1 domain-containing protein; Belongs to the DOCK family.	7091.BGIBMGA013349-TA	Uncharacterized protein.
7091.BGIBMGA002940-TA	Uncharacterized protein; Belongs to the short-chain dehydrogenases/reductases (SDR) family.	7091.BGIBMGA011623-TA	Uncharacterized protein.		7091.BGIBMGA000242-TA	DHR-2 domain-containing protein; Belongs to the DOCK family.	7091.BGIBMGA013349-TA	Uncharacterized protein.
7091.BGIBMGA009879-TA	MIF4G domain-containing protein.	7091.BGIBMGA011331-TA	Uncharacterized protein.		7091.BGIBMGA000243-TA	Uncharacterized protein.	7091.BGIBMGA011316-TA	Slu7 domain-containing protein.
7091.BGIBMGA011809-TA	Uncharacterized protein.	7091.BGIBMGA004533-TA	Cation_ATPase_N domain-containing protein; Belongs to the cation transport ATPase (P-type) (TC 3.A.3) family.		7091.BGIBMGA000243-TA	Uncharacterized protein.	7091.BGIBMGA009166-TA	Sde2_N_Ubi domain-containing protein.
7091.BGIBMGA006883-TA	RPA_interact_C domain-containing protein.	7091.BGIBMGA004147-TA	Carboxylic ester hydrolase; Belongs to the type-B carboxylesterase/lipase family.		7091.BGIBMGA000243-TA	Uncharacterized protein.	7091.BGIBMGA005495-TA	Uncharacterized protein.
7091.BGIBMGA014170-TA	Uncharacterized protein.	7091.BGIBMGA011942-TA	Uncharacterized protein.		7091.BGIBMGA000244-TA	Uncharacterized protein.	7091.BGIBMGA013096-TA	Uncharacterized protein.
7091.BGIBMGA010051-TA	Homeobox domain-containing protein.	7091.BGIBMGA009932-TA	Uncharacterized protein.		7091.BGIBMGA000244-TA	Uncharacterized protein.	7091.BGIBMGA003602-TA	Uncharacterized protein.
7091.BGIBMGA003585-TA	TNFSF5; Belongs to the tumor necrosis factor family.	7091.BGIBMGA008374-TA	Uncharacterized protein.		7091.BGIBMGA000244-TA	Uncharacterized protein.	7091.BGIBMGA003004-TA	Sm domain-containing protein.
7091.BGIBMGA002759-TA	Uncharacterized protein; Belongs to the peptidase C19 family.	7091.BGIBMGA006846-TA	VWFC domain-containing protein.		7091.BGIBMGA000244-TA	Uncharacterized protein.	7091.BGIBMGA011921-TA	RRM domain-containing protein.
7091.BGIBMGA005055-TA	Uncharacterized protein.	7091.BGIBMGA012836-TA	DUF1758 domain-containing protein.		7091.BGIBMGA000244-TA	Uncharacterized protein.	7091.BGIBMGA013100-TA	Small nuclear ribonucleoprotein Sm D3.
7091.BGIBMGA001972-TA	acidPPc domain-containing protein.	7091.BGIBMGA009851-TA	Uncharacterized protein; Belongs to the class-I aminoacyl-tRNA synthetase family.		7091.BGIBMGA000244-TA	Uncharacterized protein.	7091.BGIBMGA007082-TA	U2 snRNP auxiliary factor large subunit; Necessary for the splicing of pre-mRNA. Belongs to the splicing factor SR family.
7091.BGIBMGA013374-TA	Uncharacterized protein.	7091.BGIBMGA013603-TA	Uncharacterized protein.		7091.BGIBMGA000244-TA	Uncharacterized protein.	7091.BGIBMGA010723-TA	Small nuclear ribonucleoprotein Sm D2.
7091.BGIBMGA013299-TA	Uncharacterized protein.	7091.BGIBMGA011044-TA	Uncharacterized protein.		7091.BGIBMGA000244-TA	Uncharacterized protein.	7091.BGIBMGA004823-TA	PSP domain-containing protein.
7091.BGIBMGA008001-TA	Uncharacterized protein.	7091.BGIBMGA007587-TA	XPGI domain-containing protein.		7091.BGIBMGA000244-TA	Uncharacterized protein.	7091.BGIBMGA009578-TA	Uncharacterized protein.
7091.BGIBMGA011352-TA	N-acetyltransferase domain-containing protein.	7091.BGIBMGA010904-TA	RING-type domain-containing protein.		7091.BGIBMGA000244-TA	Uncharacterized protein.	7091.BGIBMGA012387-TA	Uncharacterized protein.
7091.BGIBMGA000257-TA	Putative cuticle protein.	7091.BGIBMGA011253-TA	Uncharacterized protein.		7091.BGIBMGA000244-TA	Uncharacterized protein.	7091.BGIBMGA007349-TA	Uncharacterized protein; Belongs to the chaperonin (HSP60) family.
7091.BGIBMGA000582-TA	Uncharacterized protein.	7091.BGIBMGA006548-TA	Uncharacterized protein.		7091.BGIBMGA000244-TA	Uncharacterized protein.	7091.BGIBMGA006851-TA	TOG domain-containing protein.
7091.BGIBMGA000306-TA	PBPe domain-containing protein.	7091.BGIBMGA014175-TA	COX6C domain-containing protein.		7091.BGIBMGA000244-TA	Uncharacterized protein.	7091.BGIBMGA012045-TA	Small nuclear ribonucleoprotein protein F; Associated with the spliceosome snRNP U1, U2, U4/U6 and U5. Belongs to the snRNP Sm proteins family.
7091.BGIBMGA006912-TA	PH domain-containing protein.	7091.BGIBMGA012229-TA	ETS domain-containing protein.		7091.BGIBMGA000244-TA	Uncharacterized protein.	7091.BGIBMGA009774-TA	Putative ATP-dependent RNA helicase TDRD12; Probable ATP-binding RNA helicase required during spermatogenesis to repress transposable elements and preventing their mobilization, which is essential for the germline integrity. Acts via the piRNA metabolic process, which mediates the repression of transposable elements during meiosis by forming complexes composed of piRNAs and Piwi proteins and gove…
7091.BGIBMGA007189-TA	Uncharacterized protein.	7091.BGIBMGA006544-TA	G_PROTEIN_RECEP_F1_2 domain-containing protein.		7091.BGIBMGA000244-TA	Uncharacterized protein.	7091.BGIBMGA008914-TA	Uncharacterized protein.
7091.BGIBMGA002487-TA	alpha-1,2-Mannosidase; Belongs to the glycosyl hydrolase 47 family.	7091.BGIBMGA007724-TA	Phosphate transporter; Sodium-phosphate symporter which plays a fundamental housekeeping role in phosphate transport. Belongs to the inorganic phosphate transporter (PiT) (TC 2.A.20) family.		7091.BGIBMGA000244-TA	Uncharacterized protein.	7091.BGIBMGA010333-TA	Uncharacterized protein.
7091.BGIBMGA008688-TA	CYCLIN domain-containing protein; Belongs to the cyclin family.	7091.BGIBMGA008181-TA	Uncharacterized protein.		7091.BGIBMGA000244-TA	Uncharacterized protein.	7091.BGIBMGA003462-TA	Uncharacterized protein.
7091.BGIBMGA013821-TA	Uncharacterized protein.	7091.BGIBMGA013888-TA	Ig-like domain-containing protein.		7091.BGIBMGA000244-TA	Uncharacterized protein.	7091.BGIBMGA006197-TA	Uncharacterized protein.
7091.BGIBMGA011029-TA	Uncharacterized protein; Belongs to the thiolase-like superfamily. Thiolase family.	7091.BGIBMGA000944-TA	Heat shock protein hsp21.4; Belongs to the small heat shock protein (HSP20) family.		7091.BGIBMGA000244-TA	Uncharacterized protein.	7091.BGIBMGA009956-TA	Uncharacterized protein.
7091.BGIBMGA004421-TA	Pept_C1 domain-containing protein; Belongs to the peptidase C1 family.	7091.BGIBMGA011654-TA	Uncharacterized protein.		7091.BGIBMGA000244-TA	Uncharacterized protein.	7091.BGIBMGA008493-TA	Sm domain-containing protein.
7091.BGIBMGA006416-TA	F-BAR domain-containing protein.	7091.BGIBMGA004113-TA	NTPase_I-T domain-containing protein.		7091.BGIBMGA000244-TA	Uncharacterized protein.	7091.BGIBMGA002443-TA	Uncharacterized protein.
7091.BGIBMGA009286-TA	Uncharacterized protein; Belongs to the DEAD box helicase family.	7091.BGIBMGA000582-TA	Uncharacterized protein.		7091.BGIBMGA000244-TA	Uncharacterized protein.	7091.BGIBMGA004573-TA	Small nuclear ribonucleoprotein G.
7091.BGIBMGA000717-TA	Fibrinogen C-terminal domain-containing protein.	7091.BGIBMGA002009-TA	PRKG1_interact domain-containing protein.		7091.BGIBMGA000244-TA	Uncharacterized protein.	7091.BGIBMGA013450-TA	CCHC-type domain-containing protein.
7091.BGIBMGA001033-TA	Tetraspanin.	7091.BGIBMGA013506-TA	Rtf2 domain-containing protein.		7091.BGIBMGA000244-TA	Uncharacterized protein.	7091.BGIBMGA012118-TA	Uncharacterized protein.
7091.BGIBMGA005785-TA	Uncharacterized protein; Belongs to the glycosyl hydrolase 1 family.	7091.BGIBMGA013994-TA	Glutathione peroxidase; Belongs to the glutathione peroxidase family.		7091.BGIBMGA000244-TA	Uncharacterized protein.	7091.BGIBMGA006358-TA	Matrin-type domain-containing protein.
7091.BGIBMGA003562-TA	Uncharacterized protein.	7091.BGIBMGA013558-TA	Uncharacterized protein.		7091.BGIBMGA000244-TA	Uncharacterized protein.	7091.BGIBMGA009903-TA	Uncharacterized protein.
7091.BGIBMGA004772-TA	Uncharacterized protein.	7091.BGIBMGA008240-TA	Protein kinase domain-containing protein.		7091.BGIBMGA000244-TA	Uncharacterized protein.	7091.BGIBMGA011476-TA	FHA domain-containing protein.
7091.BGIBMGA012907-TA	CRAL-TRIO domain-containing protein.	7091.BGIBMGA008382-TA	Lipase domain-containing protein.		7091.BGIBMGA000244-TA	Uncharacterized protein.	7091.BGIBMGA004661-TA	Small nuclear ribonucleoprotein E; Associated with the spliceosome snRNP U1, U2, U4/U6 and U5. Belongs to the snRNP Sm proteins family.
7091.BGIBMGA003703-TA	Uncharacterized protein.	7091.BGIBMGA003279-TA	M16C_associated domain-containing protein.		7091.BGIBMGA000244-TA	Uncharacterized protein.	7091.BGIBMGA005282-TA	RRM domain-containing protein.
7091.BGIBMGA011146-TA	Uncharacterized protein.	7091.BGIBMGA010258-TA	Uncharacterized protein.		7091.BGIBMGA000244-TA	Uncharacterized protein.	7091.BGIBMGA000898-TA	SF3A2 domain-containing protein.
7091.BGIBMGA012580-TA	CCDC50_N domain-containing protein.	7091.BGIBMGA000777-TA	Uncharacterized protein.		7091.BGIBMGA000244-TA	Uncharacterized protein.	7091.BGIBMGA009855-TA	Uncharacterized protein.
7091.BGIBMGA004778-TA	Uncharacterized protein.	7091.BGIBMGA012607-TA	Putative cuticle protein.		7091.BGIBMGA000244-TA	Uncharacterized protein.	7091.BGIBMGA003840-TA	Small nuclear ribonucleoprotein Sm D1; Essential for pre-mRNA splicing. Implicated in the formation of stable, biologically active snRNP structures. Belongs to the snRNP core protein family.
7091.BGIBMGA011645-TA	Uncharacterized protein; Belongs to the peroxisomal membrane protein PXMP2/4 family.	7091.BGIBMGA006637-TA	HECT domain-containing protein.		7091.BGIBMGA000244-TA	Uncharacterized protein.	7091.BGIBMGA000829-TA	CPSF_A domain-containing protein.
7091.BGIBMGA003454-TA	Uncharacterized protein; Belongs to the TRAFAC class myosin-kinesin ATPase superfamily. Myosin family.	7091.BGIBMGA014046-TA	Putative rRNA methyltransferase; Probable methyltransferase involved in the maturation of rRNA and in the biogenesis of ribosomal subunits.		7091.BGIBMGA000273-TA	Uncharacterized protein.	7091.BGIBMGA008333-TA	Putative cuticle protein.
7091.BGIBMGA014554-TA	Uncharacterized protein.	7091.BGIBMGA006640-TA	Dapk.		7091.BGIBMGA000273-TA	Uncharacterized protein.	7091.BGIBMGA012861-TA	Putative cuticle protein.
7091.BGIBMGA008064-TA	Glyco_hydro_20 domain-containing protein.	7091.BGIBMGA003598-TA	GB1/RHD3-type G domain-containing protein.		7091.BGIBMGA000287-TA	Uncharacterized protein.	7091.BGIBMGA013054-TA	YrdC-like domain-containing protein.
7091.BGIBMGA009095-TA	TIL domain-containing protein.	7091.BGIBMGA011938-TA	C3H1-type domain-containing protein.		7091.BGIBMGA000290-TA	FGE-sulfatase domain-containing protein.	7091.BGIBMGA005529-TA	Uncharacterized protein.
7091.BGIBMGA004510-TA	MFS domain-containing protein.	7091.BGIBMGA001957-TA	RanBP2-type domain-containing protein.		7091.BGIBMGA000290-TA	FGE-sulfatase domain-containing protein.	7091.BGIBMGA001098-TA	Sulfatase domain-containing protein.
7091.BGIBMGA003388-TA	Uncharacterized protein; Belongs to the histidine acid phosphatase family.	7091.BGIBMGA007182-TA	Uncharacterized protein.		7091.BGIBMGA000292-TA	Dihydrolipoyl dehydrogenase.	7091.BGIBMGA010687-TA	Isocitrate dehydrogenase [NAD] subunit, mitochondrial.
7091.BGIBMGA000801-TA	TPR_REGION domain-containing protein.	7091.BGIBMGA010976-TA	Carboxylic ester hydrolase; Belongs to the type-B carboxylesterase/lipase family.		7091.BGIBMGA000292-TA	Dihydrolipoyl dehydrogenase.	7091.BGIBMGA011270-TA	WD_REPEATS_REGION domain-containing protein.
7091.BGIBMGA000409-TA	Uncharacterized protein.	7091.BGIBMGA001777-TA	Uncharacterized protein.		7091.BGIBMGA000292-TA	Dihydrolipoyl dehydrogenase.	7091.BGIBMGA009974-TA	Transket_pyr domain-containing protein.
7091.BGIBMGA000374-TA	ULP_PROTEASE domain-containing protein.	7091.BGIBMGA003635-TA	Importin N-terminal domain-containing protein.		7091.BGIBMGA000292-TA	Dihydrolipoyl dehydrogenase.	7091.BGIBMGA008821-TA	Dihydrolipoamide acetyltransferase component of pyruvate dehydrogenase complex.
7091.BGIBMGA005939-TA	Uncharacterized protein.	7091.BGIBMGA004665-TA	Uncharacterized protein.		7091.BGIBMGA000292-TA	Dihydrolipoyl dehydrogenase.	7091.BGIBMGA009515-TA	Pyruvate dehydrogenase E1 component subunit alpha; The pyruvate dehydrogenase complex catalyzes the overall conversion of pyruvate to acetyl-CoA and CO(2).
7091.BGIBMGA007726-TA	Uncharacterized protein; Belongs to the AAA ATPase family.	7091.BGIBMGA007264-TA	7091.BGIBMGA007264-TA		7091.BGIBMGA000292-TA	Dihydrolipoyl dehydrogenase.	7091.BGIBMGA002882-TA	2-oxogl_dehyd_N domain-containing protein.
7091.BGIBMGA007088-TA	Uncharacterized protein.	7091.BGIBMGA001927-TA	Uncharacterized protein.		7091.BGIBMGA000292-TA	Dihydrolipoyl dehydrogenase.	7091.BGIBMGA007161-TA	Iso_dh domain-containing protein.
7091.BGIBMGA008174-TA	Uncharacterized protein.	7091.BGIBMGA006436-TA	FLYWCH-type domain-containing protein.		7091.BGIBMGA000292-TA	Dihydrolipoyl dehydrogenase.	7091.BGIBMGA012780-TA	Succinate--CoA ligase [ADP/GDP-forming] subunit alpha, mitochondrial; Succinyl-CoA synthetase functions in the citric acid cycle (TCA), coupling the hydrolysis of succinyl-CoA to the synthesis of either ATP or GTP and thus represents the only step of substrate-level phosphorylation in the TCA. The alpha subunit of the enzyme binds the substrates coenzyme A and phosphate, while succinate binding a…
7091.BGIBMGA013894-TA	VWFD domain-containing protein.	7091.BGIBMGA005537-TA	Inositol-1-monophosphatase.		7091.BGIBMGA000292-TA	Dihydrolipoyl dehydrogenase.	7091.BGIBMGA010120-TA	7091.BGIBMGA010120-TA
7091.BGIBMGA009228-TA	HMG box domain-containing protein.	7091.BGIBMGA013158-TA	CRAL-TRIO domain-containing protein.		7091.BGIBMGA000292-TA	Dihydrolipoyl dehydrogenase.	7091.BGIBMGA008984-TA	2-oxoacid_dh domain-containing protein.
7091.BGIBMGA001834-TA	RNase III domain-containing protein.	7091.BGIBMGA007424-TA	Amidase domain-containing protein.		7091.BGIBMGA000292-TA	Dihydrolipoyl dehydrogenase.	7091.BGIBMGA010236-TA	Aminomethyltransferase.
7091.BGIBMGA005232-TA	Uncharacterized protein.	7091.BGIBMGA000146-TA	Uncharacterized protein.		7091.BGIBMGA000292-TA	Dihydrolipoyl dehydrogenase.	7091.BGIBMGA005444-TA	Uncharacterized protein.
7091.BGIBMGA013965-TA	ATP synthase subunit gamma.	7091.BGIBMGA008387-TA	Uncharacterized protein.		7091.BGIBMGA000292-TA	Dihydrolipoyl dehydrogenase.	7091.BGIBMGA003865-TA	Glycine cleavage system H protein; The H protein shuttles the methylamine group of glycine from the P protein to the T protein; Belongs to the GcvH family.
7091.BGIBMGA010430-TA	RRM domain-containing protein.	7091.BGIBMGA010651-TA	DUF2052 domain-containing protein.		7091.BGIBMGA000292-TA	Dihydrolipoyl dehydrogenase.	7091.BGIBMGA007449-TA	Uncharacterized protein.
7091.BGIBMGA008898-TA	ATP-dependent DNA helicase PIF1; DNA-dependent ATPase and 5'-3' DNA helicase required for the maintenance of both mitochondrial and nuclear genome stability.	7091.BGIBMGA011746-TA	Uncharacterized protein; Belongs to the DEAD box helicase family.		7091.BGIBMGA000292-TA	Dihydrolipoyl dehydrogenase.	7091.BGIBMGA001853-TA	ATP synthase subunit alpha; Produces ATP from ADP in the presence of a proton gradient across the membrane.
7091.BGIBMGA008510-TA	Uncharacterized protein.	7091.BGIBMGA002465-TA	ANK_REP_REGION domain-containing protein.		7091.BGIBMGA000292-TA	Dihydrolipoyl dehydrogenase.	7091.BGIBMGA011412-TA	Iso_dh domain-containing protein.
7091.BGIBMGA006445-TA	HTH psq-type domain-containing protein.	7091.BGIBMGA011457-TA	Uncharacterized protein.		7091.BGIBMGA000292-TA	Dihydrolipoyl dehydrogenase.	7091.BGIBMGA007391-TA	Aminotran_1_2 domain-containing protein.
7091.BGIBMGA004486-TA	MFS domain-containing protein.	7091.BGIBMGA009396-TA	Uncharacterized protein.		7091.BGIBMGA000292-TA	Dihydrolipoyl dehydrogenase.	7091.BGIBMGA007160-TA	Iso_dh domain-containing protein.
7091.BGIBMGA013178-TA	Uncharacterized protein.	7091.BGIBMGA001157-TA	Uncharacterized protein.		7091.BGIBMGA000292-TA	Dihydrolipoyl dehydrogenase.	7091.BGIBMGA006311-TA	Transket_pyr domain-containing protein.
7091.BGIBMGA005849-TA	Uncharacterized protein.	7091.BGIBMGA004623-TA	MFS domain-containing protein; Belongs to the major facilitator superfamily. Sugar transporter (TC 2.A.1.1) family.		7091.BGIBMGA000292-TA	Dihydrolipoyl dehydrogenase.	7091.BGIBMGA002883-TA	Transket_pyr domain-containing protein.
7091.BGIBMGA014592-TA	Fe-ADH domain-containing protein.	7091.BGIBMGA001739-TA	Signal transducer and activator of transcription.		7091.BGIBMGA000292-TA	Dihydrolipoyl dehydrogenase.	7091.BGIBMGA000518-TA	PPM-type phosphatase domain-containing protein.
7091.BGIBMGA003534-TA	WD_REPEATS_REGION domain-containing protein.	7091.BGIBMGA011444-TA	Uncharacterized protein.		7091.BGIBMGA000292-TA	Dihydrolipoyl dehydrogenase.	7091.BGIBMGA000715-TA	Uncharacterized protein.
7091.BGIBMGA011693-TA	WSC domain-containing protein.	7091.BGIBMGA010794-TA	AAA domain-containing protein; Belongs to the AAA ATPase family.		7091.BGIBMGA000292-TA	Dihydrolipoyl dehydrogenase.	7091.BGIBMGA005113-TA	Uncharacterized protein.
7091.BGIBMGA005140-TA	BZIP domain-containing protein.	7091.BGIBMGA013775-TA	C2 domain-containing protein.		7091.BGIBMGA000292-TA	Dihydrolipoyl dehydrogenase.	7091.BGIBMGA000672-TA	Citrate synthase; Belongs to the citrate synthase family.
7091.BGIBMGA000554-TA	Uncharacterized protein.	7091.BGIBMGA008650-TA	Cyclin-dependent kinases regulatory subunit; Binds to the catalytic subunit of the cyclin dependent kinases and is essential for their biological function.		7091.BGIBMGA000292-TA	Dihydrolipoyl dehydrogenase.	7091.BGIBMGA008076-TA	Transket_pyr domain-containing protein.
7091.BGIBMGA004452-TA	Uncharacterized protein; Belongs to the CDP-alcohol phosphatidyltransferase class-I family.	7091.BGIBMGA000089-TA	Uncharacterized protein.		7091.BGIBMGA000292-TA	Dihydrolipoyl dehydrogenase.	7091.BGIBMGA007159-TA	Iso_dh domain-containing protein.
7091.BGIBMGA000224-TA	MFS domain-containing protein.	7091.BGIBMGA004656-TA	Myosin motor domain-containing protein; Belongs to the TRAFAC class myosin-kinesin ATPase superfamily. Myosin family.		7091.BGIBMGA000292-TA	Dihydrolipoyl dehydrogenase.	7091.BGIBMGA012075-TA	Glycine cleavage system H protein; The H protein shuttles the methylamine group of glycine from the P protein to the T protein; Belongs to the GcvH family.
7091.BGIBMGA012843-TA	Uncharacterized protein.	7091.BGIBMGA004675-TA	Uncharacterized protein.		7091.BGIBMGA000292-TA	Dihydrolipoyl dehydrogenase.	7091.BGIBMGA007079-TA	Serine hydroxymethyltransferase; Interconversion of serine and glycine. Belongs to the SHMT family.
7091.BGIBMGA002147-TA	DHC_N2 domain-containing protein.	7091.BGIBMGA000387-TA	Uncharacterized protein.		7091.BGIBMGA000292-TA	Dihydrolipoyl dehydrogenase.	7091.BGIBMGA002750-TA	Pyruvate dehydrogenase E1 component subunit beta; The pyruvate dehydrogenase complex catalyzes the overall conversion of pyruvate to acetyl-CoA and CO2.
7091.BGIBMGA003409-TA	MFS domain-containing protein.	7091.BGIBMGA006456-TA	COesterase domain-containing protein.		7091.BGIBMGA000292-TA	Dihydrolipoyl dehydrogenase.	7091.BGIBMGA001237-TA	Branched-chain-amino-acid aminotransferase; Belongs to the class-IV pyridoxal-phosphate-dependent aminotransferase family.
7091.BGIBMGA006201-TA	Helicase ATP-binding domain-containing protein.	7091.BGIBMGA008861-TA	Troponin C 25D.		7091.BGIBMGA000292-TA	Dihydrolipoyl dehydrogenase.	7091.BGIBMGA003258-TA	Protein-serine/threonine kinase.
7091.BGIBMGA001164-TA	Uncharacterized protein.	7091.BGIBMGA006227-TA	Uncharacterized protein.		7091.BGIBMGA000292-TA	Dihydrolipoyl dehydrogenase.	7091.BGIBMGA000391-TA	7091.BGIBMGA000391-TA
7091.BGIBMGA009403-TA	Uncharacterized protein.	7091.BGIBMGA008621-TA	Uncharacterized protein; Belongs to the short-chain dehydrogenases/reductases (SDR) family.		7091.BGIBMGA000292-TA	Dihydrolipoyl dehydrogenase.	7091.BGIBMGA008983-TA	Lipoyl-binding domain-containing protein.
7091.BGIBMGA002538-TA	V-type proton ATPase subunit a; Essential component of the vacuolar proton pump (V-ATPase), a multimeric enzyme that catalyzes the translocation of protons across the membranes. Required for assembly and activity of the V-ATPase.	7091.BGIBMGA001438-TA	MFAP1 domain-containing protein.		7091.BGIBMGA000292-TA	Dihydrolipoyl dehydrogenase.	7091.BGIBMGA008214-TA	Lyase_1 domain-containing protein.
7091.BGIBMGA009911-TA	UBA_e1_C domain-containing protein; Belongs to the ubiquitin-activating E1 family.	7091.BGIBMGA003027-TA	Uncharacterized protein.		7091.BGIBMGA000292-TA	Dihydrolipoyl dehydrogenase.	7091.BGIBMGA013340-TA	Dihydrofolate reductase; Belongs to the dihydrofolate reductase family.
7091.BGIBMGA007636-TA	Uncharacterized protein.	7091.BGIBMGA008026-TA	Transporter; Belongs to the sodium:neurotransmitter symporter (SNF) (TC 2.A.22) family.		7091.BGIBMGA000292-TA	Dihydrolipoyl dehydrogenase.	7091.BGIBMGA000236-TA	Isovaleryl Coenzyme A dehydrogenase; Isovaleryl coenzyme A dehydrogenase.
7091.BGIBMGA001493-TA	VWFA domain-containing protein.	7091.BGIBMGA007640-TA	Uncharacterized protein.		7091.BGIBMGA000292-TA	Dihydrolipoyl dehydrogenase.	7091.BGIBMGA013994-TA	Glutathione peroxidase; Belongs to the glutathione peroxidase family.
7091.BGIBMGA008043-TA	Alpha-carbonic anhydrase domain-containing protein; Belongs to the alpha-carbonic anhydrase family.	7091.BGIBMGA005290-TA	WD_REPEATS_REGION domain-containing protein.		7091.BGIBMGA000292-TA	Dihydrolipoyl dehydrogenase.	7091.BGIBMGA011466-TA	Ubiquinone biosynthesis O-methyltransferase, mitochondrial; O-methyltransferase that catalyzes the 2 O-methylation steps in the ubiquinone biosynthetic pathway; Belongs to the class I-like SAM-binding methyltransferase superfamily. UbiG/COQ3 family.
7091.BGIBMGA007963-TA	Raf.	7091.BGIBMGA012659-TA	Thiolase_N domain-containing protein.		7091.BGIBMGA000292-TA	Dihydrolipoyl dehydrogenase.	7091.BGIBMGA007783-TA	Succinate-CoA ligase subunit beta.
7091.BGIBMGA012981-TA	GOLD domain-containing protein.	7091.BGIBMGA003119-TA	Elongation factor Ts, mitochondrial; Associates with the EF-Tu.GDP complex and induces the exchange of GDP to GTP. It remains bound to the aminoacyl-tRNA.EF- Tu.GTP complex up to the GTP hydrolysis stage on the ribosome. Belongs to the EF-Ts family.		7091.BGIBMGA000292-TA	Dihydrolipoyl dehydrogenase.	7091.BGIBMGA003815-TA	Lipoyl-binding domain-containing protein.
7091.BGIBMGA009557-TA	Protein kinase domain-containing protein.	7091.BGIBMGA008433-TA	NAD(P)-bd_dom domain-containing protein.		7091.BGIBMGA000293-TA	Uncharacterized protein.	7091.BGIBMGA013497-TA	Uncharacterized protein.
7091.BGIBMGA005277-TA	Larval cuticle protein LCP-17; Component of the cuticle of the larva of Bombyx mori.	7091.BGIBMGA002761-TA	DC_STAMP domain-containing protein.		7091.BGIBMGA000293-TA	Uncharacterized protein.	7091.BGIBMGA001009-TA	Uncharacterized protein.
7091.BGIBMGA005481-TA	CUE domain-containing protein.	7091.BGIBMGA000164-TA	Uncharacterized protein.		7091.BGIBMGA000293-TA	Uncharacterized protein.	7091.BGIBMGA004078-TA	Uncharacterized protein.
7091.BGIBMGA004346-TA	PIP49_C domain-containing protein.	7091.BGIBMGA009528-TA	Peptidase S1 domain-containing protein.		7091.BGIBMGA000293-TA	Uncharacterized protein.	7091.BGIBMGA006722-TA	Uncharacterized protein.
7091.BGIBMGA012081-TA	Rab-GAP TBC domain-containing protein.	7091.BGIBMGA005443-TA	UDP-glucuronosyltransferase; Belongs to the UDP-glycosyltransferase family.		7091.BGIBMGA000295-TA	Ras-related GTP-binding protein Rab3.	7091.BGIBMGA007808-TA	J domain-containing protein.
7091.BGIBMGA002549-TA	Uncharacterized protein.	7091.BGIBMGA000752-TA	Uncharacterized protein; Belongs to the FPP/GGPP synthase family.		7091.BGIBMGA000295-TA	Ras-related GTP-binding protein Rab3.	7091.BGIBMGA006590-TA	Uncharacterized protein; Belongs to the syntaxin family.
7091.BGIBMGA013547-TA	Ig-like domain-containing protein.	7091.BGIBMGA006632-TA	WD_REPEATS_REGION domain-containing protein.		7091.BGIBMGA000295-TA	Ras-related GTP-binding protein Rab3.	7091.BGIBMGA010643-TA	MFS domain-containing protein.
7091.BGIBMGA014077-TA	FAM91_C domain-containing protein.	7091.BGIBMGA013777-TA	Receptor expression-enhancing protein.		7091.BGIBMGA000295-TA	Ras-related GTP-binding protein Rab3.	7091.BGIBMGA011331-TA	Uncharacterized protein.
7091.BGIBMGA001219-TA	Uncharacterized protein.	7091.BGIBMGA001785-TA	Uncharacterized protein.		7091.BGIBMGA000295-TA	Ras-related GTP-binding protein Rab3.	7091.BGIBMGA001194-TA	UDENN domain-containing protein.
7091.BGIBMGA003504-TA	Uncharacterized protein.	7091.BGIBMGA009609-TA	Dol-P-Glc:Glc(2)Man(9)GlcNAc(2)-PP-Dol alpha-1,2-glucosyltransferase.		7091.BGIBMGA000295-TA	Ras-related GTP-binding protein Rab3.	7091.BGIBMGA007812-TA	Uncharacterized protein.
7091.BGIBMGA001670-TA	Uncharacterized protein.	7091.BGIBMGA000876-TA	Lipase domain-containing protein.		7091.BGIBMGA000295-TA	Ras-related GTP-binding protein Rab3.	7091.BGIBMGA012908-TA	Uncharacterized protein.
7091.BGIBMGA009362-TA	Coronin; Belongs to the WD repeat coronin family.	7091.BGIBMGA001038-TA	Uncharacterized protein.		7091.BGIBMGA000295-TA	Ras-related GTP-binding protein Rab3.	7091.BGIBMGA001566-TA	Uncharacterized protein.
7091.BGIBMGA008012-TA	Uncharacterized protein.	7091.BGIBMGA008501-TA	Serine/threonine-protein phosphatase; Belongs to the PPP phosphatase family.		7091.BGIBMGA000295-TA	Ras-related GTP-binding protein Rab3.	7091.BGIBMGA012877-TA	Uncharacterized protein.
7091.BGIBMGA005389-TA	MFS domain-containing protein.	7091.BGIBMGA009362-TA	Coronin; Belongs to the WD repeat coronin family.		7091.BGIBMGA000295-TA	Ras-related GTP-binding protein Rab3.	7091.BGIBMGA010356-TA	Synaptotagmin I isoform A.
7091.BGIBMGA001330-TA	WW domain-containing protein.	7091.BGIBMGA013425-TA	Uncharacterized protein.		7091.BGIBMGA000295-TA	Ras-related GTP-binding protein Rab3.	7091.BGIBMGA013466-TA	Vesicular acetylcholine transporter.
7091.BGIBMGA012574-TA	Uncharacterized protein; Belongs to the short-chain dehydrogenases/reductases (SDR) family.	7091.BGIBMGA005201-TA	ABC transporter domain-containing protein.		7091.BGIBMGA000300-TA	NTP_transf_3 domain-containing protein.	7091.BGIBMGA004302-TA	S1 motif domain-containing protein.
7091.BGIBMGA010837-TA	Uncharacterized protein.	7091.BGIBMGA014188-TA	Uncharacterized protein; Belongs to the glycosyl hydrolase 1 family.		7091.BGIBMGA000300-TA	NTP_transf_3 domain-containing protein.	7091.BGIBMGA001197-TA	W2 domain-containing protein.
7091.BGIBMGA013675-TA	Uncharacterized protein.	7091.BGIBMGA014538-TA	Uncharacterized protein.		7091.BGIBMGA000300-TA	NTP_transf_3 domain-containing protein.	7091.BGIBMGA002719-TA	Uncharacterized protein; Belongs to the eIF-2B alpha/beta/delta subunits family.
7091.BGIBMGA008838-TA	SET domain-containing protein.	7091.BGIBMGA010954-TA	SAM domain-containing protein.		7091.BGIBMGA000300-TA	NTP_transf_3 domain-containing protein.	7091.BGIBMGA006462-TA	Uncharacterized protein; Belongs to the eIF-2B alpha/beta/delta subunits family.
7091.BGIBMGA007649-TA	Uncharacterized protein.	7091.BGIBMGA003176-TA	Homeobox domain-containing protein.		7091.BGIBMGA000300-TA	NTP_transf_3 domain-containing protein.	7091.BGIBMGA001437-TA	Eukaryotic translation initiation factor 2 subunit 2.
7091.BGIBMGA006714-TA	Uncharacterized protein.	7091.BGIBMGA010276-TA	Peptidase S1 domain-containing protein.		7091.BGIBMGA000300-TA	NTP_transf_3 domain-containing protein.	7091.BGIBMGA012168-TA	Uncharacterized protein; Belongs to the eIF-2B alpha/beta/delta subunits family.
7091.BGIBMGA002486-TA	alpha-1,2-Mannosidase; Belongs to the glycosyl hydrolase 47 family.	7091.BGIBMGA003132-TA	CRAL-TRIO domain-containing protein.		7091.BGIBMGA000300-TA	NTP_transf_3 domain-containing protein.	7091.BGIBMGA011500-TA	Uncharacterized protein.
7091.BGIBMGA002365-TA	P/Homo B domain-containing protein; Belongs to the peptidase S8 family.	7091.BGIBMGA000867-TA	Ribosomal protein S2; Belongs to the universal ribosomal protein uS5 family.		7091.BGIBMGA000304-TA	Uncharacterized protein.	7091.BGIBMGA014476-TA	Uncharacterized protein.
7091.BGIBMGA012142-TA	Uncharacterized protein.	7091.BGIBMGA005001-TA	C2H2-type domain-containing protein.		7091.BGIBMGA000309-TA	Synapsin_C domain-containing protein.	7091.BGIBMGA010356-TA	Synaptotagmin I isoform A.
7091.BGIBMGA008261-TA	Putative cuticle protein.	7091.BGIBMGA003669-TA	Eukaryotic translation initiation factor 3 subunit E; Component of the eukaryotic translation initiation factor 3 (eIF-3) complex, which is involved in protein synthesis of a specialized repertoire of mRNAs and, together with other initiation factors, stimulates binding of mRNA and methionyl-tRNAi to the 40S ribosome. The eIF-3 complex specifically targets and initiates translation of a subset of…		7091.BGIBMGA000311-TA	Fadd.	7091.BGIBMGA004180-TA	Uncharacterized protein.
7091.BGIBMGA007317-TA	Ubiquitin carboxyl-terminal hydrolase.	7091.BGIBMGA008903-TA	Ribosomal protein L37A.		7091.BGIBMGA000311-TA	Fadd.	7091.BGIBMGA011523-TA	Iap2.
7091.BGIBMGA008431-TA	TGF_BETA_2 domain-containing protein.	7091.BGIBMGA005004-TA	Uncharacterized protein.		7091.BGIBMGA000311-TA	Fadd.	7091.BGIBMGA006726-TA	Uncharacterized protein; Belongs to the peptidase C14A family.
7091.BGIBMGA004690-TA	Uncharacterized protein.	7091.BGIBMGA000246-TA	Putative cuticle protein.		7091.BGIBMGA000312-TA	PWI domain-containing protein.	7091.BGIBMGA004823-TA	PSP domain-containing protein.
7091.BGIBMGA004687-TA	Protein kinase domain-containing protein.	7091.BGIBMGA003474-TA	Protein kinase domain-containing protein; Belongs to the protein kinase superfamily.		7091.BGIBMGA000312-TA	PWI domain-containing protein.	7091.BGIBMGA010723-TA	Small nuclear ribonucleoprotein Sm D2.
7091.BGIBMGA003716-TA	Uncharacterized protein.	7091.BGIBMGA009357-TA	Uncharacterized protein.		7091.BGIBMGA000312-TA	PWI domain-containing protein.	7091.BGIBMGA002481-TA	Uncharacterized protein.
7091.BGIBMGA007459-TA	Diphosphomevalonate decarboxylase; Performs the first committed step in the biosynthesis of isoprenes.	7091.BGIBMGA003464-TA	AA_permease domain-containing protein.		7091.BGIBMGA000312-TA	PWI domain-containing protein.	7091.BGIBMGA013096-TA	Uncharacterized protein.
7091.BGIBMGA007595-TA	Uncharacterized protein.	7091.BGIBMGA000545-TA	Uncharacterized protein.		7091.BGIBMGA000312-TA	PWI domain-containing protein.	7091.BGIBMGA005635-TA	RRM domain-containing protein.
7091.BGIBMGA008069-TA	Rab-GAP TBC domain-containing protein.	7091.BGIBMGA011375-TA	Bac_surface_Ag domain-containing protein.		7091.BGIBMGA000312-TA	PWI domain-containing protein.	7091.BGIBMGA010178-TA	Uncharacterized protein.
7091.BGIBMGA009200-TA	MFS domain-containing protein.	7091.BGIBMGA004858-TA	Adenylosuccinate synthetase; Plays an important role in the de novo pathway and in the salvage pathway of purine nucleotide biosynthesis. Catalyzes the first commited step in the biosynthesis of AMP from IMP; Belongs to the adenylosuccinate synthetase family.		7091.BGIBMGA000312-TA	PWI domain-containing protein.	7091.BGIBMGA005438-TA	RRM domain-containing protein.
7091.BGIBMGA012152-TA	Aldo_ket_red domain-containing protein.	7091.BGIBMGA005411-TA	Uncharacterized protein.		7091.BGIBMGA000312-TA	PWI domain-containing protein.	7091.BGIBMGA006708-TA	Cwf21 domain-containing protein.
7091.BGIBMGA010517-TA	Uncharacterized protein.	7091.BGIBMGA012763-TA	Phenoloxidase subunit 1; This is a copper-containing oxidase that functions in the formation of pigments such as melanins and other polyphenolic compounds. Catalyzes the rate-limiting conversions of tyrosine to DOPA, DOPA to DOPA-quinone and possibly 5,6 dihydroxyindole to indole-5'6 quinone.		7091.BGIBMGA000323-TA	ORC_WH_C domain-containing protein.	7091.BGIBMGA006195-TA	Cdc6_C domain-containing protein.
7091.BGIBMGA003732-TA	Uncharacterized protein.	7091.BGIBMGA014071-TA	Uncharacterized protein.		7091.BGIBMGA000323-TA	ORC_WH_C domain-containing protein.	7091.BGIBMGA005151-TA	DNA helicase; Belongs to the MCM family.
7091.BGIBMGA006407-TA	Peptidase S1 domain-containing protein; Belongs to the peptidase S1 family.	7091.BGIBMGA008716-TA	Uncharacterized protein.		7091.BGIBMGA000323-TA	ORC_WH_C domain-containing protein.	7091.BGIBMGA011818-TA	Cdc10 dependent transcript 1.
7091.BGIBMGA001594-TA	PIPK domain-containing protein.	7091.BGIBMGA008967-TA	C3H1-type domain-containing protein.		7091.BGIBMGA000323-TA	ORC_WH_C domain-containing protein.	7091.BGIBMGA003396-TA	DNA polymerase.
7091.BGIBMGA001070-TA	Uncharacterized protein; Belongs to the small GTPase superfamily. Arf family.	7091.BGIBMGA007247-TA	NUDE_C domain-containing protein.		7091.BGIBMGA000323-TA	ORC_WH_C domain-containing protein.	7091.BGIBMGA013590-TA	DNA helicase; Belongs to the MCM family.
7091.BGIBMGA012191-TA	Uncharacterized protein.	7091.BGIBMGA013130-TA	Glucosylceramidase.		7091.BGIBMGA000323-TA	ORC_WH_C domain-containing protein.	7091.BGIBMGA006347-TA	MCM domain-containing protein; Belongs to the MCM family.
7091.BGIBMGA011477-TA	Phosphotransferase.	7091.BGIBMGA003437-TA	Uncharacterized protein.		7091.BGIBMGA000323-TA	ORC_WH_C domain-containing protein.	7091.BGIBMGA003351-TA	DNA replication licensing factor MCM7; Acts as component of the mcm2-7 complex (mcm complex) which is the putative replicative helicase essential for 'once per cell cycle' DNA replication initiation and elongation in eukaryotic cells. The active ATPase sites in the mcm2-7 ring are formed through the interaction surfaces of two neighboring subunits such that a critical structure of a conserved arg…
7091.BGIBMGA012504-TA	Uncharacterized protein; Belongs to the ligand-gated ion channel (TC 1.A.9) family.	7091.BGIBMGA000106-TA	Mitochondrial intermembrane space translocase subunit Tim10.		7091.BGIBMGA000323-TA	ORC_WH_C domain-containing protein.	7091.BGIBMGA013987-TA	DNA polymerase epsilon subunit; Participates in DNA repair and in chromosomal DNA replication; Belongs to the DNA polymerase epsilon subunit B family.
7091.BGIBMGA007822-TA	RRM domain-containing protein.	7091.BGIBMGA012933-TA	CCHC-type domain-containing protein.		7091.BGIBMGA000323-TA	ORC_WH_C domain-containing protein.	7091.BGIBMGA000828-TA	DNA helicase; Belongs to the MCM family.
7091.BGIBMGA010304-TA	TIR domain-containing protein.	7091.BGIBMGA009337-TA	Carboxylic ester hydrolase; Belongs to the type-B carboxylesterase/lipase family.		7091.BGIBMGA000323-TA	ORC_WH_C domain-containing protein.	7091.BGIBMGA007331-TA	Mcm10 domain-containing protein.
7091.BGIBMGA009863-TA	60S ribosomal protein L27; Belongs to the eukaryotic ribosomal protein eL27 family.	7091.BGIBMGA005316-TA	Uncharacterized protein.		7091.BGIBMGA000323-TA	ORC_WH_C domain-containing protein.	7091.BGIBMGA004270-TA	Uncharacterized protein.
7091.BGIBMGA010791-TA	Glutamyl-tRNA(Gln) amidotransferase subunit A, mitochondrial; Allows the formation of correctly charged Gln-tRNA(Gln) through the transamidation of misacylated Glu-tRNA(Gln) in the mitochondria. The reaction takes place in the presence of glutamine and ATP through an activated gamma-phospho-Glu-tRNA(Gln). Belongs to the amidase family. GatA subfamily.	7091.BGIBMGA012953-TA	Uncharacterized protein.		7091.BGIBMGA000323-TA	ORC_WH_C domain-containing protein.	7091.BGIBMGA008625-TA	DNA helicase; Belongs to the MCM family.
7091.BGIBMGA008900-TA	Glyco_18 domain-containing protein; Belongs to the glycosyl hydrolase 18 family.	7091.BGIBMGA008244-TA	Uncharacterized protein.		7091.BGIBMGA000323-TA	ORC_WH_C domain-containing protein.	7091.BGIBMGA012496-TA	Uncharacterized protein.
7091.BGIBMGA010913-TA	Uncharacterized protein.	7091.BGIBMGA008946-TA	Uncharacterized protein.		7091.BGIBMGA000323-TA	ORC_WH_C domain-containing protein.	7091.BGIBMGA005158-TA	DNA polymerase alpha subunit B; Accessory subunit of the DNA polymerase alpha complex (also known as the alpha DNA polymerase-primase complex) which plays an essential role in the initiation of DNA synthesis.
7091.BGIBMGA011671-TA	FHA domain-containing protein.	7091.BGIBMGA006800-TA	Cir_N domain-containing protein.		7091.BGIBMGA000323-TA	ORC_WH_C domain-containing protein.	7091.BGIBMGA002763-TA	MCM domain-containing protein; Belongs to the MCM family.
7091.BGIBMGA008388-TA	DDE Tnp4 domain-containing protein.	7091.BGIBMGA005706-TA	PDZ domain-containing protein.		7091.BGIBMGA000323-TA	ORC_WH_C domain-containing protein.	7091.BGIBMGA009708-TA	Origin recognition complex subunit 4; Component of the origin recognition complex (ORC) that binds origins of replication; Belongs to the ORC4 family.
7091.BGIBMGA007204-TA	MFS domain-containing protein.	7091.BGIBMGA012109-TA	Uncharacterized protein.		7091.BGIBMGA000323-TA	ORC_WH_C domain-containing protein.	7091.BGIBMGA013084-TA	Uncharacterized protein.
7091.BGIBMGA006055-TA	Uncharacterized protein.	7091.BGIBMGA003908-TA	Uncharacterized protein.		7091.BGIBMGA000323-TA	ORC_WH_C domain-containing protein.	7091.BGIBMGA002754-TA	Origin recognition complex subunit 1; Component of the origin recognition complex (ORC) that binds origins of replication. DNA-binding is ATP-dependent, however specific DNA sequences that define origins of replication have not been identified so far. ORC is required to assemble the pre-replication complex necessary to initiate DNA replication.
7091.BGIBMGA010978-TA	Uncharacterized protein.	7091.BGIBMGA010713-TA	Guanylate cyclase domain-containing protein; Belongs to the adenylyl cyclase class-4/guanylyl cyclase family.		7091.BGIBMGA000323-TA	ORC_WH_C domain-containing protein.	7091.BGIBMGA014215-TA	Origin recognition complex subunit 5.
7091.BGIBMGA014134-TA	RNA_pol_Rpb1_5 domain-containing protein.	7091.BGIBMGA013790-TA	RING-CH-type domain-containing protein.		7091.BGIBMGA000349-TA	Probable tRNA N6-adenosine threonylcarbamoyltransferase, mitochondrial; Required for the formation of a threonylcarbamoyl group on adenosine at position 37 (t(6)A37) in mitochondrial tRNAs that read codons beginning with adenine. Probably involved in the transfer of the threonylcarbamoyl moiety of threonylcarbamoyl-AMP (TC-AMP) to the N6 group of A37. Involved in mitochondrial genome maintenance.	7091.BGIBMGA013054-TA	YrdC-like domain-containing protein.
7091.BGIBMGA000484-TA	Coatomer subunit gamma; The coatomer is a cytosolic protein complex that binds to dilysine motifs and reversibly associates with Golgi non-clathrin- coated vesicles, which further mediate biosynthetic protein transport from the ER, via the Golgi up to the trans Golgi network. Coatomer complex is required for budding from Golgi membranes, and is essential for the retrograde Golgi-to-ER transport o…	7091.BGIBMGA006489-TA	DDE-1 domain-containing protein.		7091.BGIBMGA000351-TA	FERM domain-containing protein.	7091.BGIBMGA012092-TA	Uncharacterized protein.
7091.BGIBMGA000721-TA	Uncharacterized protein.	7091.BGIBMGA002313-TA	MIEAP domain-containing protein.		7091.BGIBMGA000354-TA	Uncharacterized protein; Belongs to the protein kinase superfamily. Tyr protein kinase family.	7091.BGIBMGA008817-TA	IRS-type PTB domain-containing protein.
7091.BGIBMGA010353-TA	BHLH domain-containing protein.	7091.BGIBMGA003528-TA	Nt_Gln_amidase domain-containing protein.		7091.BGIBMGA000354-TA	Uncharacterized protein; Belongs to the protein kinase superfamily. Tyr protein kinase family.	7091.BGIBMGA011177-TA	TPR_REGION domain-containing protein.
7091.BGIBMGA001026-TA	PBPe domain-containing protein.	7091.BGIBMGA014054-TA	MFS domain-containing protein.		7091.BGIBMGA000354-TA	Uncharacterized protein; Belongs to the protein kinase superfamily. Tyr protein kinase family.	7091.BGIBMGA001256-TA	Uncharacterized protein.
7091.BGIBMGA005802-TA	Neur_chan_memb domain-containing protein.	7091.BGIBMGA003474-TA	Protein kinase domain-containing protein; Belongs to the protein kinase superfamily.		7091.BGIBMGA000354-TA	Uncharacterized protein; Belongs to the protein kinase superfamily. Tyr protein kinase family.	7091.BGIBMGA013783-TA	Protein Wnt; Ligand for members of the frizzled family of seven transmembrane receptors; Belongs to the Wnt family.
7091.BGIBMGA010683-TA	Uncharacterized protein.	7091.BGIBMGA012876-TA	Uncharacterized protein.		7091.BGIBMGA000354-TA	Uncharacterized protein; Belongs to the protein kinase superfamily. Tyr protein kinase family.	7091.BGIBMGA012189-TA	Uncharacterized protein.
7091.BGIBMGA002322-TA	DHR-2 domain-containing protein; Belongs to the DOCK family.	7091.BGIBMGA013987-TA	DNA polymerase epsilon subunit; Participates in DNA repair and in chromosomal DNA replication; Belongs to the DNA polymerase epsilon subunit B family.		7091.BGIBMGA000355-TA	HTH TFE/IIEalpha-type domain-containing protein.	7091.BGIBMGA010619-TA	TATA-box-binding protein; General transcription factor that functions at the core of the DNA-binding multiprotein factor TFIID. Binding of TFIID to the TATA box is the initial transcriptional step of the pre-initiation complex (PIC), playing a role in the activation of eukaryotic genes transcribed by RNA polymerase II.
7091.BGIBMGA000850-TA	PDZ domain-containing protein.	7091.BGIBMGA000668-TA	4HBT domain-containing protein.		7091.BGIBMGA000355-TA	HTH TFE/IIEalpha-type domain-containing protein.	7091.BGIBMGA005169-TA	Transcription initiation factor IIA subunit 2; TFIIA is a component of the transcription machinery of RNA polymerase II and plays an important role in transcriptional activation; Belongs to the TFIIA subunit 2 family.
7091.BGIBMGA003492-TA	Uncharacterized protein.	7091.BGIBMGA005203-TA	Uncharacterized protein.		7091.BGIBMGA000355-TA	HTH TFE/IIEalpha-type domain-containing protein.	7091.BGIBMGA005878-TA	Transcription initiation factor IIE subunit beta; Recruits TFIIH to the initiation complex and stimulates the RNA polymerase II C-terminal domain kinase and DNA-dependent ATPase activities of TFIIH. Both TFIIH and TFIIE are required for promoter clearance by RNA polymerase.
7091.BGIBMGA001000-TA	BHLH domain-containing protein.	7091.BGIBMGA004859-TA	Uncharacterized protein; Belongs to the DapA family.		7091.BGIBMGA000355-TA	HTH TFE/IIEalpha-type domain-containing protein.	7091.BGIBMGA007191-TA	Helicase ATP-binding domain-containing protein.
7091.BGIBMGA009026-TA	Uncharacterized protein.	7091.BGIBMGA002457-TA	Aldedh domain-containing protein; Belongs to the aldehyde dehydrogenase family.		7091.BGIBMGA000355-TA	HTH TFE/IIEalpha-type domain-containing protein.	7091.BGIBMGA003484-TA	DNA-directed RNA polymerase subunit; DNA-dependent RNA polymerase catalyzes the transcription of DNA into RNA using the four ribonucleoside triphosphates as substrates.
7091.BGIBMGA012819-TA	Acyl_transf_3 domain-containing protein.	7091.BGIBMGA006823-TA	Uncharacterized protein; Belongs to the class-III pyridoxal-phosphate-dependent aminotransferase family.		7091.BGIBMGA000355-TA	HTH TFE/IIEalpha-type domain-containing protein.	7091.BGIBMGA006752-TA	RNA_pol_L_2 domain-containing protein.
7091.BGIBMGA008045-TA	Metallophos domain-containing protein.	7091.BGIBMGA002430-TA	MFS domain-containing protein.		7091.BGIBMGA000355-TA	HTH TFE/IIEalpha-type domain-containing protein.	7091.BGIBMGA003166-TA	General transcription factor IIF subunit 2; TFIIF is a general transcription initiation factor that binds to RNA polymerase II and helps to recruit it to the initiation complex in collaboration with TFIIB. It promotes transcription elongation. This subunit shows ATP-dependent DNA-helicase activity.
7091.BGIBMGA011824-TA	N-acetyltransferase domain-containing protein.	7091.BGIBMGA014071-TA	Uncharacterized protein.		7091.BGIBMGA000355-TA	HTH TFE/IIEalpha-type domain-containing protein.	7091.BGIBMGA004994-TA	DNA-directed RNA polymerase II polypeptide.
7091.BGIBMGA013073-TA	Uncharacterized protein.	7091.BGIBMGA002556-TA	Uncharacterized protein.		7091.BGIBMGA000355-TA	HTH TFE/IIEalpha-type domain-containing protein.	7091.BGIBMGA007940-TA	DNA-directed RNA polymerase subunit; DNA-dependent RNA polymerase catalyzes the transcription of DNA into RNA using the four ribonucleoside triphosphates as substrates. Belongs to the archaeal rpoM/eukaryotic RPA12/RPB9/RPC11 RNA polymerase family.
7091.BGIBMGA013917-TA	TIMELESS-interacting protein; Plays an important role in the control of DNA replication and the maintenance of replication fork stability. Belongs to the CSM3 family.	7091.BGIBMGA000885-TA	LITAF domain-containing protein.		7091.BGIBMGA000355-TA	HTH TFE/IIEalpha-type domain-containing protein.	7091.BGIBMGA011737-TA	Uncharacterized protein.
7091.BGIBMGA003749-TA	Ig-like domain-containing protein.	7091.BGIBMGA002225-TA	Mitochondrial pyruvate carrier; Mediates the uptake of pyruvate into mitochondria. Belongs to the mitochondrial pyruvate carrier (MPC) (TC 2.A.105) family.		7091.BGIBMGA000355-TA	HTH TFE/IIEalpha-type domain-containing protein.	7091.BGIBMGA013786-TA	MAT1 domain-containing protein.
7091.BGIBMGA013547-TA	Ig-like domain-containing protein.	7091.BGIBMGA006678-TA	Uncharacterized protein.		7091.BGIBMGA000355-TA	HTH TFE/IIEalpha-type domain-containing protein.	7091.BGIBMGA005377-TA	C1_4 domain-containing protein.
7091.BGIBMGA011674-TA	Aminopeptidase.	7091.BGIBMGA005727-TA	Uncharacterized protein.		7091.BGIBMGA000355-TA	HTH TFE/IIEalpha-type domain-containing protein.	7091.BGIBMGA003018-TA	DNA-directed RNA polymerase subunit beta; DNA-dependent RNA polymerase catalyzes the transcription of DNA into RNA using the four ribonucleoside triphosphates as substrates.
7091.BGIBMGA004517-TA	SprT-like domain-containing protein.	7091.BGIBMGA001131-TA	RNase_PH domain-containing protein.		7091.BGIBMGA000355-TA	HTH TFE/IIEalpha-type domain-containing protein.	7091.BGIBMGA005469-TA	RPOL4c domain-containing protein.
7091.BGIBMGA004097-TA	Uncharacterized protein; Belongs to the cytochrome P450 family.	7091.BGIBMGA005931-TA	Uncharacterized protein; Belongs to the carnitine/choline acetyltransferase family.		7091.BGIBMGA000355-TA	HTH TFE/IIEalpha-type domain-containing protein.	7091.BGIBMGA001550-TA	Cyclin dependent kinase 7.
7091.BGIBMGA007387-TA	Uncharacterized protein.	7091.BGIBMGA004251-TA	Ornithine decarboxylase; Belongs to the Orn/Lys/Arg decarboxylase class-II family.		7091.BGIBMGA000355-TA	HTH TFE/IIEalpha-type domain-containing protein.	7091.BGIBMGA008671-TA	CYCLIN domain-containing protein; Belongs to the cyclin family.
7091.BGIBMGA001682-TA	7091.BGIBMGA001682-TA	7091.BGIBMGA011153-TA	Uncharacterized protein; Belongs to the CD36 family.		7091.BGIBMGA000355-TA	HTH TFE/IIEalpha-type domain-containing protein.	7091.BGIBMGA011797-TA	Helicase ATP-binding domain-containing protein.
7091.BGIBMGA007482-TA	Uncharacterized protein.	7091.BGIBMGA014413-TA	AB hydrolase-1 domain-containing protein.		7091.BGIBMGA000355-TA	HTH TFE/IIEalpha-type domain-containing protein.	7091.BGIBMGA012623-TA	General transcription factor IIH subunit 4; Component of the general transcription and DNA repair factor IIH (TFIIH) core complex which is involved in general and transcription-coupled nucleotide excision repair (NER) of damaged DNA. Belongs to the TFB2 family.
7091.BGIBMGA009837-TA	PRELI/MSF1 domain-containing protein.	7091.BGIBMGA011215-TA	Uncharacterized protein.		7091.BGIBMGA000355-TA	HTH TFE/IIEalpha-type domain-containing protein.	7091.BGIBMGA001898-TA	Uncharacterized protein.
7091.BGIBMGA005312-TA	WD_REPEATS_REGION domain-containing protein.	7091.BGIBMGA013138-TA	Uncharacterized protein.		7091.BGIBMGA000355-TA	HTH TFE/IIEalpha-type domain-containing protein.	7091.BGIBMGA013113-TA	DUF2236 domain-containing protein.
7091.BGIBMGA001434-TA	Peptidase M12B domain-containing protein.	7091.BGIBMGA011710-TA	Ubiquinol-cytochrome c reductase core protein II.		7091.BGIBMGA000355-TA	HTH TFE/IIEalpha-type domain-containing protein.	7091.BGIBMGA010697-TA	Uncharacterized protein.
7091.BGIBMGA001062-TA	Protein yippee-like; Belongs to the yippee family.	7091.BGIBMGA004032-TA	G_PROTEIN_RECEP_F1_2 domain-containing protein.		7091.BGIBMGA000355-TA	HTH TFE/IIEalpha-type domain-containing protein.	7091.BGIBMGA010089-TA	7091.BGIBMGA010089-TA
7091.BGIBMGA009844-TA	Uncharacterized protein.	7091.BGIBMGA002649-TA	TIP120 domain-containing protein.		7091.BGIBMGA000355-TA	HTH TFE/IIEalpha-type domain-containing protein.	7091.BGIBMGA003305-TA	Transcription initiation factor IIF subunit alpha; TFIIF is a general transcription initiation factor that binds to RNA polymerase II and helps to recruit it to the initiation complex in collaboration with TFIIB. It promotes transcription elongation. Belongs to the TFIIF alpha subunit family.
7091.BGIBMGA009152-TA	Uncharacterized protein.	7091.BGIBMGA000155-TA	Uncharacterized protein.		7091.BGIBMGA000355-TA	HTH TFE/IIEalpha-type domain-containing protein.	7091.BGIBMGA010234-TA	Uncharacterized protein.
7091.BGIBMGA007901-TA	Uncharacterized protein.	7091.BGIBMGA000500-TA	CUB domain-containing protein.		7091.BGIBMGA000355-TA	HTH TFE/IIEalpha-type domain-containing protein.	7091.BGIBMGA005739-TA	Uncharacterized protein.
7091.BGIBMGA003534-TA	WD_REPEATS_REGION domain-containing protein.	7091.BGIBMGA014036-TA	WD_REPEATS_REGION domain-containing protein.		7091.BGIBMGA000355-TA	HTH TFE/IIEalpha-type domain-containing protein.	7091.BGIBMGA006014-TA	TFIIB-type domain-containing protein.
7091.BGIBMGA012031-TA	Carboxylesterase.	7091.BGIBMGA007532-TA	Uncharacterized protein.		7091.BGIBMGA000358-TA	Uncharacterized protein.	7091.BGIBMGA008304-TA	Non-specific serine/threonine protein kinase; Belongs to the protein kinase superfamily.
7091.BGIBMGA011600-TA	Uncharacterized protein; Belongs to the class-III pyridoxal-phosphate-dependent aminotransferase family.	7091.BGIBMGA010880-TA	Uncharacterized protein.		7091.BGIBMGA000358-TA	Uncharacterized protein.	7091.BGIBMGA005290-TA	WD_REPEATS_REGION domain-containing protein.
7091.BGIBMGA006521-TA	Uncharacterized protein.	7091.BGIBMGA013613-TA	TPR_REGION domain-containing protein.		7091.BGIBMGA000358-TA	Uncharacterized protein.	7091.BGIBMGA007908-TA	Uncharacterized protein.
7091.BGIBMGA010752-TA	Tak1.	7091.BGIBMGA001212-TA	Uncharacterized protein.		7091.BGIBMGA000358-TA	Uncharacterized protein.	7091.BGIBMGA008952-TA	Uncharacterized protein; Belongs to the PI3/PI4-kinase family.
7091.BGIBMGA009760-TA	Coatomer subunit zeta; The zeta subunit may be involved in regulating the coat assembly and, hence, the rate of biosynthetic protein transport due to its association-dissociation properties with the coatomer complex.	7091.BGIBMGA012985-TA	Uncharacterized protein.		7091.BGIBMGA000358-TA	Uncharacterized protein.	7091.BGIBMGA008924-TA	Serine/threonine-protein kinase TOR; Belongs to the PI3/PI4-kinase family.
7091.BGIBMGA008076-TA	Transket_pyr domain-containing protein.	7091.BGIBMGA004195-TA	PH domain-containing protein.		7091.BGIBMGA000358-TA	Uncharacterized protein.	7091.BGIBMGA006807-TA	p70S6K.
7091.BGIBMGA006339-TA	Ig-like domain-containing protein.	7091.BGIBMGA000131-TA	Uncharacterized protein; Belongs to the class-I aminoacyl-tRNA synthetase family.		7091.BGIBMGA000359-TA	RICTOR_V domain-containing protein.	7091.BGIBMGA006807-TA	p70S6K.
7091.BGIBMGA007767-TA	GP-PDE domain-containing protein.	7091.BGIBMGA003490-TA	Uncharacterized protein.		7091.BGIBMGA000359-TA	RICTOR_V domain-containing protein.	7091.BGIBMGA008924-TA	Serine/threonine-protein kinase TOR; Belongs to the PI3/PI4-kinase family.
7091.BGIBMGA000971-TA	Uncharacterized protein.	7091.BGIBMGA000724-TA	Uncharacterized protein.		7091.BGIBMGA000359-TA	RICTOR_V domain-containing protein.	7091.BGIBMGA008952-TA	Uncharacterized protein; Belongs to the PI3/PI4-kinase family.
7091.BGIBMGA007543-TA	Peptidyl-prolyl cis-trans isomerase.	7091.BGIBMGA000994-TA	Uncharacterized protein; Belongs to the LDH/MDH superfamily.		7091.BGIBMGA000359-TA	RICTOR_V domain-containing protein.	7091.BGIBMGA005290-TA	WD_REPEATS_REGION domain-containing protein.
7091.BGIBMGA005897-TA	PABS domain-containing protein; Belongs to the spermidine/spermine synthase family.	7091.BGIBMGA004473-TA	Uncharacterized protein.		7091.BGIBMGA000359-TA	RICTOR_V domain-containing protein.	7091.BGIBMGA007908-TA	Uncharacterized protein.
7091.BGIBMGA006559-TA	Lipase_3 domain-containing protein.	7091.BGIBMGA008712-TA	Uncharacterized protein.		7091.BGIBMGA000359-TA	RICTOR_V domain-containing protein.	7091.BGIBMGA008304-TA	Non-specific serine/threonine protein kinase; Belongs to the protein kinase superfamily.
7091.BGIBMGA012762-TA	Dynein light chain.	7091.BGIBMGA001598-TA	Uncharacterized protein.		7091.BGIBMGA000360-TA	U1-type domain-containing protein.	7091.BGIBMGA012163-TA	Uncharacterized protein.
7091.BGIBMGA001973-TA	acidPPc domain-containing protein.	7091.BGIBMGA005193-TA	Uncharacterized protein.		7091.BGIBMGA000360-TA	U1-type domain-containing protein.	7091.BGIBMGA002014-TA	Protein kinase domain-containing protein.
7091.BGIBMGA013496-TA	Uncharacterized protein.	7091.BGIBMGA009608-TA	acidPPc domain-containing protein.		7091.BGIBMGA000360-TA	U1-type domain-containing protein.	7091.BGIBMGA013450-TA	CCHC-type domain-containing protein.
7091.BGIBMGA002065-TA	DUF1053 domain-containing protein.	7091.BGIBMGA004349-TA	Requiem_N domain-containing protein.		7091.BGIBMGA000360-TA	U1-type domain-containing protein.	7091.BGIBMGA005838-TA	Uncharacterized protein.
7091.BGIBMGA006657-TA	Lig_chan-Glu_bd domain-containing protein.	7091.BGIBMGA006496-TA	WD_REPEATS_REGION domain-containing protein.		7091.BGIBMGA000360-TA	U1-type domain-containing protein.	7091.BGIBMGA009307-TA	Thioredoxin-like protein; Plays role in pre-mRNA splicing. Belongs to the DIM1 family.
7091.BGIBMGA007430-TA	PBPe domain-containing protein.	7091.BGIBMGA012254-TA	DH domain-containing protein.		7091.BGIBMGA000360-TA	U1-type domain-containing protein.	7091.BGIBMGA013100-TA	Small nuclear ribonucleoprotein Sm D3.
7091.BGIBMGA010037-TA	G_PROTEIN_RECEP_F1_2 domain-containing protein; Belongs to the G-protein coupled receptor 1 family.	7091.BGIBMGA002269-TA	Uncharacterized protein.		7091.BGIBMGA000364-TA	Uncharacterized protein.	7091.BGIBMGA006945-TA	Uncharacterized protein.
7091.BGIBMGA004683-TA	Carboxylic ester hydrolase; Belongs to the type-B carboxylesterase/lipase family.	7091.BGIBMGA005801-TA	Uncharacterized protein; Belongs to the ligand-gated ion channel (TC 1.A.9) family.		7091.BGIBMGA000367-TA	Eukaryotic translation initiation factor 3 subunit G; RNA-binding component of the eukaryotic translation initiation factor 3 (eIF-3) complex, which is involved in protein synthesis of a specialized repertoire of mRNAs and, together with other initiation factors, stimulates binding of mRNA and methionyl-tRNAi to the 40S ribosome. The eIF-3 complex specifically targets and initiates translation of…	7091.BGIBMGA001483-TA	Uncharacterized protein.
7091.BGIBMGA011964-TA	Aminotran_1_2 domain-containing protein.	7091.BGIBMGA008769-TA	Uncharacterized protein.		7091.BGIBMGA000367-TA	Eukaryotic translation initiation factor 3 subunit G; RNA-binding component of the eukaryotic translation initiation factor 3 (eIF-3) complex, which is involved in protein synthesis of a specialized repertoire of mRNAs and, together with other initiation factors, stimulates binding of mRNA and methionyl-tRNAi to the 40S ribosome. The eIF-3 complex specifically targets and initiates translation of…	7091.BGIBMGA008209-TA	Eukaryotic translation initiation factor 3 subunit F; Component of the eukaryotic translation initiation factor 3 (eIF-3) complex, which is involved in protein synthesis of a specialized repertoire of mRNAs and, together with other initiation factors, stimulates binding of mRNA and methionyl-tRNAi to the 40S ribosome. The eIF-3 complex specifically targets and initiates translation of a subset of…
7091.BGIBMGA012938-TA	Uncharacterized protein.	7091.BGIBMGA011704-TA	C2 domain-containing protein.		7091.BGIBMGA000367-TA	Eukaryotic translation initiation factor 3 subunit G; RNA-binding component of the eukaryotic translation initiation factor 3 (eIF-3) complex, which is involved in protein synthesis of a specialized repertoire of mRNAs and, together with other initiation factors, stimulates binding of mRNA and methionyl-tRNAi to the 40S ribosome. The eIF-3 complex specifically targets and initiates translation of…	7091.BGIBMGA011500-TA	Uncharacterized protein.
7091.BGIBMGA013109-TA	Uncharacterized protein.	7091.BGIBMGA007918-TA	PLD phosphodiesterase domain-containing protein.		7091.BGIBMGA000367-TA	Eukaryotic translation initiation factor 3 subunit G; RNA-binding component of the eukaryotic translation initiation factor 3 (eIF-3) complex, which is involved in protein synthesis of a specialized repertoire of mRNAs and, together with other initiation factors, stimulates binding of mRNA and methionyl-tRNAi to the 40S ribosome. The eIF-3 complex specifically targets and initiates translation of…	7091.BGIBMGA010867-TA	40S ribosomal protein S4; Belongs to the eukaryotic ribosomal protein eS4 family.
7091.BGIBMGA004286-TA	Uncharacterized protein.	7091.BGIBMGA001829-TA	Exonuclease domain-containing protein.		7091.BGIBMGA000367-TA	Eukaryotic translation initiation factor 3 subunit G; RNA-binding component of the eukaryotic translation initiation factor 3 (eIF-3) complex, which is involved in protein synthesis of a specialized repertoire of mRNAs and, together with other initiation factors, stimulates binding of mRNA and methionyl-tRNAi to the 40S ribosome. The eIF-3 complex specifically targets and initiates translation of…	7091.BGIBMGA011416-TA	40S ribosomal protein S3a; Belongs to the eukaryotic ribosomal protein eS1 family.
7091.BGIBMGA000139-TA	Protein kinase domain-containing protein.	7091.BGIBMGA000309-TA	Synapsin_C domain-containing protein.		7091.BGIBMGA000367-TA	Eukaryotic translation initiation factor 3 subunit G; RNA-binding component of the eukaryotic translation initiation factor 3 (eIF-3) complex, which is involved in protein synthesis of a specialized repertoire of mRNAs and, together with other initiation factors, stimulates binding of mRNA and methionyl-tRNAi to the 40S ribosome. The eIF-3 complex specifically targets and initiates translation of…	7091.BGIBMGA001471-TA	Ribosomal protein S15; Belongs to the universal ribosomal protein uS19 family.
7091.BGIBMGA007917-TA	Homeobox domain-containing protein.	7091.BGIBMGA009453-TA	AN1-type domain-containing protein.		7091.BGIBMGA000367-TA	Eukaryotic translation initiation factor 3 subunit G; RNA-binding component of the eukaryotic translation initiation factor 3 (eIF-3) complex, which is involved in protein synthesis of a specialized repertoire of mRNAs and, together with other initiation factors, stimulates binding of mRNA and methionyl-tRNAi to the 40S ribosome. The eIF-3 complex specifically targets and initiates translation of…	7091.BGIBMGA009130-TA	Ribosomal protein S20.
7091.BGIBMGA013041-TA	SMB domain-containing protein.	7091.BGIBMGA001208-TA	Uncharacterized protein.		7091.BGIBMGA000367-TA	Eukaryotic translation initiation factor 3 subunit G; RNA-binding component of the eukaryotic translation initiation factor 3 (eIF-3) complex, which is involved in protein synthesis of a specialized repertoire of mRNAs and, together with other initiation factors, stimulates binding of mRNA and methionyl-tRNAi to the 40S ribosome. The eIF-3 complex specifically targets and initiates translation of…	7091.BGIBMGA003397-TA	40S ribosomal protein S8; Belongs to the eukaryotic ribosomal protein eS8 family.
7091.BGIBMGA009132-TA	Tubulin beta chain; Tubulin is the major constituent of microtubules. It binds two moles of GTP, one at an exchangeable site on the beta chain and one at a non-exchangeable site on the alpha chain.	7091.BGIBMGA005162-TA	Uncharacterized protein; Belongs to the universal ribosomal protein uL11 family.		7091.BGIBMGA000367-TA	Eukaryotic translation initiation factor 3 subunit G; RNA-binding component of the eukaryotic translation initiation factor 3 (eIF-3) complex, which is involved in protein synthesis of a specialized repertoire of mRNAs and, together with other initiation factors, stimulates binding of mRNA and methionyl-tRNAi to the 40S ribosome. The eIF-3 complex specifically targets and initiates translation of…	7091.BGIBMGA005592-TA	Eukaryotic translation initiation factor 3 subunit D; mRNA cap-binding component of the eukaryotic translation initiation factor 3 (eIF-3) complex, which is involved in protein synthesis of a specialized repertoire of mRNAs and, together with other initiation factors, stimulates binding of mRNA and methionyl-tRNAi to the 40S ribosome. The eIF-3 complex specifically targets and initiates translati…
7091.BGIBMGA000597-TA	Uncharacterized protein.	7091.BGIBMGA007631-TA	CBF domain-containing protein.		7091.BGIBMGA000367-TA	Eukaryotic translation initiation factor 3 subunit G; RNA-binding component of the eukaryotic translation initiation factor 3 (eIF-3) complex, which is involved in protein synthesis of a specialized repertoire of mRNAs and, together with other initiation factors, stimulates binding of mRNA and methionyl-tRNAi to the 40S ribosome. The eIF-3 complex specifically targets and initiates translation of…	7091.BGIBMGA013025-TA	Eukaryotic translation initiation factor 3 subunit A; RNA-binding component of the eukaryotic translation initiation factor 3 (eIF-3) complex, which is involved in protein synthesis of a specialized repertoire of mRNAs and, together with other initiation factors, stimulates binding of mRNA and methionyl-tRNAi to the 40S ribosome. The eIF-3 complex specifically targets and initiates translation of…
7091.BGIBMGA004527-TA	MFS domain-containing protein.	7091.BGIBMGA006131-TA	Uncharacterized protein; Belongs to the peptidase C14A family.		7091.BGIBMGA000367-TA	Eukaryotic translation initiation factor 3 subunit G; RNA-binding component of the eukaryotic translation initiation factor 3 (eIF-3) complex, which is involved in protein synthesis of a specialized repertoire of mRNAs and, together with other initiation factors, stimulates binding of mRNA and methionyl-tRNAi to the 40S ribosome. The eIF-3 complex specifically targets and initiates translation of…	7091.BGIBMGA001437-TA	Eukaryotic translation initiation factor 2 subunit 2.
7091.BGIBMGA006681-TA	Protein kinase domain-containing protein; Belongs to the protein kinase superfamily.	7091.BGIBMGA011073-TA	SET domain-containing protein.		7091.BGIBMGA000367-TA	Eukaryotic translation initiation factor 3 subunit G; RNA-binding component of the eukaryotic translation initiation factor 3 (eIF-3) complex, which is involved in protein synthesis of a specialized repertoire of mRNAs and, together with other initiation factors, stimulates binding of mRNA and methionyl-tRNAi to the 40S ribosome. The eIF-3 complex specifically targets and initiates translation of…	7091.BGIBMGA009319-TA	Ribosomal protein S3; Belongs to the universal ribosomal protein uS3 family.
7091.BGIBMGA010179-TA	Uncharacterized protein.	7091.BGIBMGA002327-TA	G_PROTEIN_RECEP_F1_2 domain-containing protein.		7091.BGIBMGA000367-TA	Eukaryotic translation initiation factor 3 subunit G; RNA-binding component of the eukaryotic translation initiation factor 3 (eIF-3) complex, which is involved in protein synthesis of a specialized repertoire of mRNAs and, together with other initiation factors, stimulates binding of mRNA and methionyl-tRNAi to the 40S ribosome. The eIF-3 complex specifically targets and initiates translation of…	7091.BGIBMGA006141-TA	Eukaryotic translation initiation factor 3 subunit H; Component of the eukaryotic translation initiation factor 3 (eIF-3) complex, which is involved in protein synthesis of a specialized repertoire of mRNAs and, together with other initiation factors, stimulates binding of mRNA and methionyl-tRNAi to the 40S ribosome. The eIF-3 complex specifically targets and initiates translation of a subset of…
7091.BGIBMGA004538-TA	MFS domain-containing protein.	7091.BGIBMGA008025-TA	B30.2/SPRY domain-containing protein.		7091.BGIBMGA000367-TA	Eukaryotic translation initiation factor 3 subunit G; RNA-binding component of the eukaryotic translation initiation factor 3 (eIF-3) complex, which is involved in protein synthesis of a specialized repertoire of mRNAs and, together with other initiation factors, stimulates binding of mRNA and methionyl-tRNAi to the 40S ribosome. The eIF-3 complex specifically targets and initiates translation of…	7091.BGIBMGA003197-TA	Uncharacterized protein; Belongs to the universal ribosomal protein uS13 family.
7091.BGIBMGA012287-TA	Uncharacterized protein.	7091.BGIBMGA013191-TA	Uncharacterized protein.		7091.BGIBMGA000367-TA	Eukaryotic translation initiation factor 3 subunit G; RNA-binding component of the eukaryotic translation initiation factor 3 (eIF-3) complex, which is involved in protein synthesis of a specialized repertoire of mRNAs and, together with other initiation factors, stimulates binding of mRNA and methionyl-tRNAi to the 40S ribosome. The eIF-3 complex specifically targets and initiates translation of…	7091.BGIBMGA002405-TA	40S ribosomal protein S14; Belongs to the universal ribosomal protein uS11 family.
7091.BGIBMGA004898-TA	Uncharacterized protein.	7091.BGIBMGA008442-TA	Pyruvate carboxylase; Catalyzes a 2-step reaction, involving the ATP-dependent carboxylation of the covalently attached biotin in the first step and the transfer of the carboxyl group to pyruvate in the second.		7091.BGIBMGA000367-TA	Eukaryotic translation initiation factor 3 subunit G; RNA-binding component of the eukaryotic translation initiation factor 3 (eIF-3) complex, which is involved in protein synthesis of a specialized repertoire of mRNAs and, together with other initiation factors, stimulates binding of mRNA and methionyl-tRNAi to the 40S ribosome. The eIF-3 complex specifically targets and initiates translation of…	7091.BGIBMGA004302-TA	S1 motif domain-containing protein.
7091.BGIBMGA014515-TA	Uncharacterized protein.	7091.BGIBMGA014036-TA	WD_REPEATS_REGION domain-containing protein.		7091.BGIBMGA000367-TA	Eukaryotic translation initiation factor 3 subunit G; RNA-binding component of the eukaryotic translation initiation factor 3 (eIF-3) complex, which is involved in protein synthesis of a specialized repertoire of mRNAs and, together with other initiation factors, stimulates binding of mRNA and methionyl-tRNAi to the 40S ribosome. The eIF-3 complex specifically targets and initiates translation of…	7091.BGIBMGA012851-TA	Eukaryotic translation initiation factor 3 subunit C; Component of the eukaryotic translation initiation factor 3 (eIF-3) complex, which is involved in protein synthesis of a specialized repertoire of mRNAs and, together with other initiation factors, stimulates binding of mRNA and methionyl-tRNAi to the 40S ribosome. The eIF-3 complex specifically targets and initiates translation of a subset of…
7091.BGIBMGA011175-TA	Uncharacterized protein.	7091.BGIBMGA011920-TA	Uncharacterized protein.		7091.BGIBMGA000367-TA	Eukaryotic translation initiation factor 3 subunit G; RNA-binding component of the eukaryotic translation initiation factor 3 (eIF-3) complex, which is involved in protein synthesis of a specialized repertoire of mRNAs and, together with other initiation factors, stimulates binding of mRNA and methionyl-tRNAi to the 40S ribosome. The eIF-3 complex specifically targets and initiates translation of…	7091.BGIBMGA011282-TA	Ribosomal protein S13; Belongs to the universal ribosomal protein uS15 family.
7091.BGIBMGA002178-TA	Uncharacterized protein; Belongs to the cytochrome P450 family.	7091.BGIBMGA003341-TA	Uncharacterized protein.		7091.BGIBMGA000367-TA	Eukaryotic translation initiation factor 3 subunit G; RNA-binding component of the eukaryotic translation initiation factor 3 (eIF-3) complex, which is involved in protein synthesis of a specialized repertoire of mRNAs and, together with other initiation factors, stimulates binding of mRNA and methionyl-tRNAi to the 40S ribosome. The eIF-3 complex specifically targets and initiates translation of…	7091.BGIBMGA001243-TA	S10_plectin domain-containing protein.
7091.BGIBMGA012578-TA	CHK domain-containing protein.	7091.BGIBMGA006238-TA	Uncharacterized protein.		7091.BGIBMGA000367-TA	Eukaryotic translation initiation factor 3 subunit G; RNA-binding component of the eukaryotic translation initiation factor 3 (eIF-3) complex, which is involved in protein synthesis of a specialized repertoire of mRNAs and, together with other initiation factors, stimulates binding of mRNA and methionyl-tRNAi to the 40S ribosome. The eIF-3 complex specifically targets and initiates translation of…	7091.BGIBMGA009411-TA	Uncharacterized protein; Belongs to the universal ribosomal protein uS9 family.
7091.BGIBMGA001857-TA	Chitin-binding type-2 domain-containing protein.	7091.BGIBMGA006982-TA	RRM domain-containing protein.		7091.BGIBMGA000367-TA	Eukaryotic translation initiation factor 3 subunit G; RNA-binding component of the eukaryotic translation initiation factor 3 (eIF-3) complex, which is involved in protein synthesis of a specialized repertoire of mRNAs and, together with other initiation factors, stimulates binding of mRNA and methionyl-tRNAi to the 40S ribosome. The eIF-3 complex specifically targets and initiates translation of…	7091.BGIBMGA012626-TA	Ribosomal protein S9; Belongs to the universal ribosomal protein uS4 family.
7091.BGIBMGA007800-TA	RING-type domain-containing protein.	7091.BGIBMGA000430-TA	Putative cuticle protein.		7091.BGIBMGA000367-TA	Eukaryotic translation initiation factor 3 subunit G; RNA-binding component of the eukaryotic translation initiation factor 3 (eIF-3) complex, which is involved in protein synthesis of a specialized repertoire of mRNAs and, together with other initiation factors, stimulates binding of mRNA and methionyl-tRNAi to the 40S ribosome. The eIF-3 complex specifically targets and initiates translation of…	7091.BGIBMGA010139-TA	40S ribosomal protein S27.
7091.BGIBMGA006924-TA	HAP1 N-terminal domain-containing protein.	7091.BGIBMGA011549-TA	Juvenile hormone-binding protein; Prevents juvenile hormone from being hydrolyzed by general esterases by combining with it specifically.		7091.BGIBMGA000367-TA	Eukaryotic translation initiation factor 3 subunit G; RNA-binding component of the eukaryotic translation initiation factor 3 (eIF-3) complex, which is involved in protein synthesis of a specialized repertoire of mRNAs and, together with other initiation factors, stimulates binding of mRNA and methionyl-tRNAi to the 40S ribosome. The eIF-3 complex specifically targets and initiates translation of…	7091.BGIBMGA004175-TA	Eukaryotic translation initiation factor 3 subunit J; Component of the eukaryotic translation initiation factor 3 (eIF-3) complex, which is involved in protein synthesis of a specialized repertoire of mRNAs and, together with other initiation factors, stimulates binding of mRNA and methionyl-tRNAi to the 40S ribosome. The eIF-3 complex specifically targets and initiates translation of a subset of…
7091.BGIBMGA007741-TA	Uncharacterized protein.	7091.BGIBMGA013740-TA	Acyl_transf_3 domain-containing protein.		7091.BGIBMGA000367-TA	Eukaryotic translation initiation factor 3 subunit G; RNA-binding component of the eukaryotic translation initiation factor 3 (eIF-3) complex, which is involved in protein synthesis of a specialized repertoire of mRNAs and, together with other initiation factors, stimulates binding of mRNA and methionyl-tRNAi to the 40S ribosome. The eIF-3 complex specifically targets and initiates translation of…	7091.BGIBMGA007477-TA	WD_REPEATS_REGION domain-containing protein.
7091.BGIBMGA008614-TA	PX domain-containing protein.	7091.BGIBMGA013921-TA	Uncharacterized protein.		7091.BGIBMGA000367-TA	Eukaryotic translation initiation factor 3 subunit G; RNA-binding component of the eukaryotic translation initiation factor 3 (eIF-3) complex, which is involved in protein synthesis of a specialized repertoire of mRNAs and, together with other initiation factors, stimulates binding of mRNA and methionyl-tRNAi to the 40S ribosome. The eIF-3 complex specifically targets and initiates translation of…	7091.BGIBMGA007114-TA	Eukaryotic translation initiation factor 3 subunit B; RNA-binding component of the eukaryotic translation initiation factor 3 (eIF-3) complex, which is involved in protein synthesis of a specialized repertoire of mRNAs and, together with other initiation factors, stimulates binding of mRNA and methionyl-tRNAi to the 40S ribosome. The eIF-3 complex specifically targets and initiates translation of…
7091.BGIBMGA013159-TA	CRAL-TRIO domain-containing protein.	7091.BGIBMGA007372-TA	BTB domain-containing protein.		7091.BGIBMGA000367-TA	Eukaryotic translation initiation factor 3 subunit G; RNA-binding component of the eukaryotic translation initiation factor 3 (eIF-3) complex, which is involved in protein synthesis of a specialized repertoire of mRNAs and, together with other initiation factors, stimulates binding of mRNA and methionyl-tRNAi to the 40S ribosome. The eIF-3 complex specifically targets and initiates translation of…	7091.BGIBMGA010129-TA	Uncharacterized protein.
7091.BGIBMGA006839-TA	Uncharacterized protein.	7091.BGIBMGA014573-TA	Uncharacterized protein.		7091.BGIBMGA000367-TA	Eukaryotic translation initiation factor 3 subunit G; RNA-binding component of the eukaryotic translation initiation factor 3 (eIF-3) complex, which is involved in protein synthesis of a specialized repertoire of mRNAs and, together with other initiation factors, stimulates binding of mRNA and methionyl-tRNAi to the 40S ribosome. The eIF-3 complex specifically targets and initiates translation of…	7091.BGIBMGA007645-TA	Uncharacterized protein; Belongs to the universal ribosomal protein uS12 family.
7091.BGIBMGA008769-TA	Uncharacterized protein.	7091.BGIBMGA013893-TA	Vitellogenin domain-containing protein.		7091.BGIBMGA000367-TA	Eukaryotic translation initiation factor 3 subunit G; RNA-binding component of the eukaryotic translation initiation factor 3 (eIF-3) complex, which is involved in protein synthesis of a specialized repertoire of mRNAs and, together with other initiation factors, stimulates binding of mRNA and methionyl-tRNAi to the 40S ribosome. The eIF-3 complex specifically targets and initiates translation of…	7091.BGIBMGA001363-TA	40S ribosomal protein S21; Belongs to the eukaryotic ribosomal protein eS21 family.
7091.BGIBMGA010703-TA	Uncharacterized protein; Belongs to the peroxisomal membrane protein PXMP2/4 family.	7091.BGIBMGA000820-TA	Uncharacterized protein.		7091.BGIBMGA000367-TA	Eukaryotic translation initiation factor 3 subunit G; RNA-binding component of the eukaryotic translation initiation factor 3 (eIF-3) complex, which is involved in protein synthesis of a specialized repertoire of mRNAs and, together with other initiation factors, stimulates binding of mRNA and methionyl-tRNAi to the 40S ribosome. The eIF-3 complex specifically targets and initiates translation of…	7091.BGIBMGA004838-TA	S5 DRBM domain-containing protein; Belongs to the universal ribosomal protein uS5 family.
7091.BGIBMGA008727-TA	Uncharacterized protein.	7091.BGIBMGA010093-TA	Uncharacterized protein; Belongs to the GST superfamily.		7091.BGIBMGA000367-TA	Eukaryotic translation initiation factor 3 subunit G; RNA-binding component of the eukaryotic translation initiation factor 3 (eIF-3) complex, which is involved in protein synthesis of a specialized repertoire of mRNAs and, together with other initiation factors, stimulates binding of mRNA and methionyl-tRNAi to the 40S ribosome. The eIF-3 complex specifically targets and initiates translation of…	7091.BGIBMGA010671-TA	Eukaryotic translation initiation factor 3 subunit K; Component of the eukaryotic translation initiation factor 3 (eIF-3) complex, which is involved in protein synthesis of a specialized repertoire of mRNAs and, together with other initiation factors, stimulates binding of mRNA and methionyl-tRNAi to the 40S ribosome. The eIF-3 complex specifically targets and initiates translation of a subset of…
7091.BGIBMGA010384-TA	TGF_BETA_2 domain-containing protein.	7091.BGIBMGA007935-TA	Phosphoribosylaminoimidazole carboxylase.		7091.BGIBMGA000367-TA	Eukaryotic translation initiation factor 3 subunit G; RNA-binding component of the eukaryotic translation initiation factor 3 (eIF-3) complex, which is involved in protein synthesis of a specialized repertoire of mRNAs and, together with other initiation factors, stimulates binding of mRNA and methionyl-tRNAi to the 40S ribosome. The eIF-3 complex specifically targets and initiates translation of…	7091.BGIBMGA003923-TA	40S ribosomal protein S24; Belongs to the eukaryotic ribosomal protein eS24 family.
7091.BGIBMGA004378-TA	CRAL-TRIO domain-containing protein.	7091.BGIBMGA000147-TA	Uncharacterized protein.		7091.BGIBMGA000367-TA	Eukaryotic translation initiation factor 3 subunit G; RNA-binding component of the eukaryotic translation initiation factor 3 (eIF-3) complex, which is involved in protein synthesis of a specialized repertoire of mRNAs and, together with other initiation factors, stimulates binding of mRNA and methionyl-tRNAi to the 40S ribosome. The eIF-3 complex specifically targets and initiates translation of…	7091.BGIBMGA000903-TA	Eukaryotic translation initiation factor 3 subunit M; Component of the eukaryotic translation initiation factor 3 (eIF-3) complex, which is involved in protein synthesis of a specialized repertoire of mRNAs and, together with other initiation factors, stimulates binding of mRNA and methionyl-tRNAi to the 40S ribosome. The eIF-3 complex specifically targets and initiates translation of a subset of…
7091.BGIBMGA002352-TA	Uncharacterized protein.	7091.BGIBMGA014058-TA	WD_REPEATS_REGION domain-containing protein.		7091.BGIBMGA000367-TA	Eukaryotic translation initiation factor 3 subunit G; RNA-binding component of the eukaryotic translation initiation factor 3 (eIF-3) complex, which is involved in protein synthesis of a specialized repertoire of mRNAs and, together with other initiation factors, stimulates binding of mRNA and methionyl-tRNAi to the 40S ribosome. The eIF-3 complex specifically targets and initiates translation of…	7091.BGIBMGA003805-TA	SUI1 domain-containing protein.
7091.BGIBMGA000603-TA	Uncharacterized protein.	7091.BGIBMGA009720-TA	Uncharacterized protein; Belongs to the chorion protein family.		7091.BGIBMGA000367-TA	Eukaryotic translation initiation factor 3 subunit G; RNA-binding component of the eukaryotic translation initiation factor 3 (eIF-3) complex, which is involved in protein synthesis of a specialized repertoire of mRNAs and, together with other initiation factors, stimulates binding of mRNA and methionyl-tRNAi to the 40S ribosome. The eIF-3 complex specifically targets and initiates translation of…	7091.BGIBMGA004911-TA	40S ribosomal protein S29.
7091.BGIBMGA007635-TA	Calponin-homology (CH) domain-containing protein.	7091.BGIBMGA001333-TA	Uricase; Catalyzes the oxidation of uric acid to 5-hydroxyisourate, which is further processed to form (S)-allantoin. Belongs to the uricase family.		7091.BGIBMGA000367-TA	Eukaryotic translation initiation factor 3 subunit G; RNA-binding component of the eukaryotic translation initiation factor 3 (eIF-3) complex, which is involved in protein synthesis of a specialized repertoire of mRNAs and, together with other initiation factors, stimulates binding of mRNA and methionyl-tRNAi to the 40S ribosome. The eIF-3 complex specifically targets and initiates translation of…	7091.BGIBMGA012126-TA	Eukaryotic translation initiation factor 3 subunit L; Component of the eukaryotic translation initiation factor 3 (eIF-3) complex, which is involved in protein synthesis of a specialized repertoire of mRNAs and, together with other initiation factors, stimulates binding of mRNA and methionyl-tRNAi to the 40S ribosome. The eIF-3 complex specifically targets and initiates translation of a subset of…
7091.BGIBMGA009901-TA	Uncharacterized protein.	7091.BGIBMGA003263-TA	R3H domain-containing protein.		7091.BGIBMGA000367-TA	Eukaryotic translation initiation factor 3 subunit G; RNA-binding component of the eukaryotic translation initiation factor 3 (eIF-3) complex, which is involved in protein synthesis of a specialized repertoire of mRNAs and, together with other initiation factors, stimulates binding of mRNA and methionyl-tRNAi to the 40S ribosome. The eIF-3 complex specifically targets and initiates translation of…	7091.BGIBMGA008226-TA	W2 domain-containing protein.
7091.BGIBMGA005387-TA	ANK_REP_REGION domain-containing protein.	7091.BGIBMGA002432-TA	V-type proton ATPase subunit a; Essential component of the vacuolar proton pump (V-ATPase), a multimeric enzyme that catalyzes the translocation of protons across the membranes. Required for assembly and activity of the V-ATPase.		7091.BGIBMGA000367-TA	Eukaryotic translation initiation factor 3 subunit G; RNA-binding component of the eukaryotic translation initiation factor 3 (eIF-3) complex, which is involved in protein synthesis of a specialized repertoire of mRNAs and, together with other initiation factors, stimulates binding of mRNA and methionyl-tRNAi to the 40S ribosome. The eIF-3 complex specifically targets and initiates translation of…	7091.BGIBMGA007363-TA	40S ribosomal protein S26; Belongs to the eukaryotic ribosomal protein eS26 family.
7091.BGIBMGA008670-TA	Uncharacterized protein.	7091.BGIBMGA010466-TA	Neutral ceramidase.		7091.BGIBMGA000367-TA	Eukaryotic translation initiation factor 3 subunit G; RNA-binding component of the eukaryotic translation initiation factor 3 (eIF-3) complex, which is involved in protein synthesis of a specialized repertoire of mRNAs and, together with other initiation factors, stimulates binding of mRNA and methionyl-tRNAi to the 40S ribosome. The eIF-3 complex specifically targets and initiates translation of…	7091.BGIBMGA007571-TA	Uncharacterized protein.
7091.BGIBMGA013001-TA	Uncharacterized protein.	7091.BGIBMGA012047-TA	Uncharacterized protein.		7091.BGIBMGA000367-TA	Eukaryotic translation initiation factor 3 subunit G; RNA-binding component of the eukaryotic translation initiation factor 3 (eIF-3) complex, which is involved in protein synthesis of a specialized repertoire of mRNAs and, together with other initiation factors, stimulates binding of mRNA and methionyl-tRNAi to the 40S ribosome. The eIF-3 complex specifically targets and initiates translation of…	7091.BGIBMGA006463-TA	RRM domain-containing protein.
7091.BGIBMGA002465-TA	ANK_REP_REGION domain-containing protein.	7091.BGIBMGA014524-TA	Serine protease.		7091.BGIBMGA000367-TA	Eukaryotic translation initiation factor 3 subunit G; RNA-binding component of the eukaryotic translation initiation factor 3 (eIF-3) complex, which is involved in protein synthesis of a specialized repertoire of mRNAs and, together with other initiation factors, stimulates binding of mRNA and methionyl-tRNAi to the 40S ribosome. The eIF-3 complex specifically targets and initiates translation of…	7091.BGIBMGA006840-TA	Eukaryotic translation initiation factor 1A; Seems to be required for maximal rate of protein biosynthesis. Enhances ribosome dissociation into subunits and stabilizes the binding of the initiator Met-tRNA(I) to 40 S ribosomal subunits.
7091.BGIBMGA000910-TA	Uncharacterized protein.	7091.BGIBMGA013026-TA	Chitin-binding type-4 domain-containing protein.		7091.BGIBMGA000367-TA	Eukaryotic translation initiation factor 3 subunit G; RNA-binding component of the eukaryotic translation initiation factor 3 (eIF-3) complex, which is involved in protein synthesis of a specialized repertoire of mRNAs and, together with other initiation factors, stimulates binding of mRNA and methionyl-tRNAi to the 40S ribosome. The eIF-3 complex specifically targets and initiates translation of…	7091.BGIBMGA007311-TA	40S ribosomal protein SA; Required for the assembly and/or stability of the 40S ribosomal subunit. Required for the processing of the 20S rRNA- precursor to mature 18S rRNA in a late step of the maturation of 40S ribosomal subunits.
7091.BGIBMGA012729-TA	Carboxylic ester hydrolase; Belongs to the type-B carboxylesterase/lipase family.	7091.BGIBMGA007508-TA	FMN hydroxy acid dehydrogenase domain-containing protein.		7091.BGIBMGA000367-TA	Eukaryotic translation initiation factor 3 subunit G; RNA-binding component of the eukaryotic translation initiation factor 3 (eIF-3) complex, which is involved in protein synthesis of a specialized repertoire of mRNAs and, together with other initiation factors, stimulates binding of mRNA and methionyl-tRNAi to the 40S ribosome. The eIF-3 complex specifically targets and initiates translation of…	7091.BGIBMGA013792-TA	Uncharacterized protein; Belongs to the universal ribosomal protein uS17 family.
7091.BGIBMGA008877-TA	Guanylate kinase-like domain-containing protein.	7091.BGIBMGA003461-TA	Uncharacterized protein; Belongs to the peptidase S1 family.		7091.BGIBMGA000367-TA	Eukaryotic translation initiation factor 3 subunit G; RNA-binding component of the eukaryotic translation initiation factor 3 (eIF-3) complex, which is involved in protein synthesis of a specialized repertoire of mRNAs and, together with other initiation factors, stimulates binding of mRNA and methionyl-tRNAi to the 40S ribosome. The eIF-3 complex specifically targets and initiates translation of…	7091.BGIBMGA011948-TA	40S ribosomal protein S28; Belongs to the eukaryotic ribosomal protein eS28 family.
7091.BGIBMGA006828-TA	RNA-splicing ligase RtcB homolog; Catalytic subunit of the tRNA-splicing ligase complex that acts by directly joining spliced tRNA halves to mature-sized tRNAs by incorporating the precursor-derived splice junction phosphate into the mature tRNA as a canonical 3',5'-phosphodiester. May act as an RNA ligase with broad substrate specificity, and may function toward other RNAs; Belongs to the RtcB f…	7091.BGIBMGA008205-TA	Uncharacterized protein.		7091.BGIBMGA000367-TA	Eukaryotic translation initiation factor 3 subunit G; RNA-binding component of the eukaryotic translation initiation factor 3 (eIF-3) complex, which is involved in protein synthesis of a specialized repertoire of mRNAs and, together with other initiation factors, stimulates binding of mRNA and methionyl-tRNAi to the 40S ribosome. The eIF-3 complex specifically targets and initiates translation of…	7091.BGIBMGA001265-TA	Tr-type G domain-containing protein.
7091.BGIBMGA002789-TA	LIM zinc-binding domain-containing protein.	7091.BGIBMGA005120-TA	MYND-type domain-containing protein.		7091.BGIBMGA000367-TA	Eukaryotic translation initiation factor 3 subunit G; RNA-binding component of the eukaryotic translation initiation factor 3 (eIF-3) complex, which is involved in protein synthesis of a specialized repertoire of mRNAs and, together with other initiation factors, stimulates binding of mRNA and methionyl-tRNAi to the 40S ribosome. The eIF-3 complex specifically targets and initiates translation of…	7091.BGIBMGA007710-TA	Ribosomal protein S5; Belongs to the universal ribosomal protein uS7 family.
7091.BGIBMGA002369-TA	PHD-type domain-containing protein.	7091.BGIBMGA011381-TA	Uncharacterized protein.		7091.BGIBMGA000367-TA	Eukaryotic translation initiation factor 3 subunit G; RNA-binding component of the eukaryotic translation initiation factor 3 (eIF-3) complex, which is involved in protein synthesis of a specialized repertoire of mRNAs and, together with other initiation factors, stimulates binding of mRNA and methionyl-tRNAi to the 40S ribosome. The eIF-3 complex specifically targets and initiates translation of…	7091.BGIBMGA003186-TA	Eukaryotic translation initiation factor 4A; Belongs to the DEAD box helicase family.
7091.BGIBMGA004718-TA	Uncharacterized protein; Belongs to the cytochrome P450 family.	7091.BGIBMGA009825-TA	Uncharacterized protein.		7091.BGIBMGA000367-TA	Eukaryotic translation initiation factor 3 subunit G; RNA-binding component of the eukaryotic translation initiation factor 3 (eIF-3) complex, which is involved in protein synthesis of a specialized repertoire of mRNAs and, together with other initiation factors, stimulates binding of mRNA and methionyl-tRNAi to the 40S ribosome. The eIF-3 complex specifically targets and initiates translation of…	7091.BGIBMGA003669-TA	Eukaryotic translation initiation factor 3 subunit E; Component of the eukaryotic translation initiation factor 3 (eIF-3) complex, which is involved in protein synthesis of a specialized repertoire of mRNAs and, together with other initiation factors, stimulates binding of mRNA and methionyl-tRNAi to the 40S ribosome. The eIF-3 complex specifically targets and initiates translation of a subset of…
7091.BGIBMGA007942-TA	Casein kinase II subunit beta; Plays a complex role in regulating the basal catalytic activity of the alpha subunit; Belongs to the casein kinase 2 subunit beta family.	7091.BGIBMGA006392-TA	Homeobox domain-containing protein.		7091.BGIBMGA000367-TA	Eukaryotic translation initiation factor 3 subunit G; RNA-binding component of the eukaryotic translation initiation factor 3 (eIF-3) complex, which is involved in protein synthesis of a specialized repertoire of mRNAs and, together with other initiation factors, stimulates binding of mRNA and methionyl-tRNAi to the 40S ribosome. The eIF-3 complex specifically targets and initiates translation of…	7091.BGIBMGA004356-TA	40S ribosomal protein S7; Belongs to the eukaryotic ribosomal protein eS7 family.
7091.BGIBMGA001516-TA	Uncharacterized protein.	7091.BGIBMGA002757-TA	Uncharacterized protein.		7091.BGIBMGA000367-TA	Eukaryotic translation initiation factor 3 subunit G; RNA-binding component of the eukaryotic translation initiation factor 3 (eIF-3) complex, which is involved in protein synthesis of a specialized repertoire of mRNAs and, together with other initiation factors, stimulates binding of mRNA and methionyl-tRNAi to the 40S ribosome. The eIF-3 complex specifically targets and initiates translation of…	7091.BGIBMGA007889-TA	Eukaryotic translation initiation factor 3 subunit I; Component of the eukaryotic translation initiation factor 3 (eIF-3) complex, which is involved in protein synthesis of a specialized repertoire of mRNAs and, together with other initiation factors, stimulates binding of mRNA and methionyl-tRNAi to the 40S ribosome. The eIF-3 complex specifically targets and initiates translation of a subset of…
7091.BGIBMGA005535-TA	Uncharacterized protein; Belongs to the TRAFAC class myosin-kinesin ATPase superfamily. Myosin family.	7091.BGIBMGA003421-TA	WD_REPEATS_REGION domain-containing protein.		7091.BGIBMGA000367-TA	Eukaryotic translation initiation factor 3 subunit G; RNA-binding component of the eukaryotic translation initiation factor 3 (eIF-3) complex, which is involved in protein synthesis of a specialized repertoire of mRNAs and, together with other initiation factors, stimulates binding of mRNA and methionyl-tRNAi to the 40S ribosome. The eIF-3 complex specifically targets and initiates translation of…	7091.BGIBMGA006867-TA	Ribosomal protein S15A; Belongs to the universal ribosomal protein uS8 family.
7091.BGIBMGA003099-TA	Phosphodiesterase.	7091.BGIBMGA004387-TA	Uncharacterized protein.		7091.BGIBMGA000367-TA	Eukaryotic translation initiation factor 3 subunit G; RNA-binding component of the eukaryotic translation initiation factor 3 (eIF-3) complex, which is involved in protein synthesis of a specialized repertoire of mRNAs and, together with other initiation factors, stimulates binding of mRNA and methionyl-tRNAi to the 40S ribosome. The eIF-3 complex specifically targets and initiates translation of…	7091.BGIBMGA001501-TA	40S ribosomal protein S6; Belongs to the eukaryotic ribosomal protein eS6 family.
7091.BGIBMGA004247-TA	Uncharacterized protein.	7091.BGIBMGA005037-TA	Protein kinase domain-containing protein.		7091.BGIBMGA000367-TA	Eukaryotic translation initiation factor 3 subunit G; RNA-binding component of the eukaryotic translation initiation factor 3 (eIF-3) complex, which is involved in protein synthesis of a specialized repertoire of mRNAs and, together with other initiation factors, stimulates binding of mRNA and methionyl-tRNAi to the 40S ribosome. The eIF-3 complex specifically targets and initiates translation of…	7091.BGIBMGA004905-TA	AAA domain-containing protein.
7091.BGIBMGA003760-TA	Uncharacterized protein.	7091.BGIBMGA008611-TA	Uncharacterized protein.		7091.BGIBMGA000367-TA	Eukaryotic translation initiation factor 3 subunit G; RNA-binding component of the eukaryotic translation initiation factor 3 (eIF-3) complex, which is involved in protein synthesis of a specialized repertoire of mRNAs and, together with other initiation factors, stimulates binding of mRNA and methionyl-tRNAi to the 40S ribosome. The eIF-3 complex specifically targets and initiates translation of…	7091.BGIBMGA000867-TA	Ribosomal protein S2; Belongs to the universal ribosomal protein uS5 family.
7091.BGIBMGA004231-TA	Uncharacterized protein.	7091.BGIBMGA009150-TA	Hr1 domain-containing protein.		7091.BGIBMGA000368-TA	Cyp302a1; Cytochrome P450; Belongs to the cytochrome P450 family.	7091.BGIBMGA001678-TA	Rieske domain-containing protein.
7091.BGIBMGA007625-TA	Innexin; Structural component of the gap junctions. Belongs to the pannexin family.	7091.BGIBMGA000340-TA	Uncharacterized protein.		7091.BGIBMGA000368-TA	Cyp302a1; Cytochrome P450; Belongs to the cytochrome P450 family.	7091.BGIBMGA006936-TA	Cytochrome P450.
7091.BGIBMGA011259-TA	Uncharacterized protein.	7091.BGIBMGA000382-TA	CS domain-containing protein.		7091.BGIBMGA000368-TA	Cyp302a1; Cytochrome P450; Belongs to the cytochrome P450 family.	7091.BGIBMGA005496-TA	Uncharacterized protein.
7091.BGIBMGA010477-TA	Uncharacterized protein; Belongs to the CD36 family.	7091.BGIBMGA010437-TA	C-CAP/cofactor C-like domain-containing protein.		7091.BGIBMGA000374-TA	ULP_PROTEASE domain-containing protein.	7091.BGIBMGA011581-TA	Small ubiquitin-related modifier.
7091.BGIBMGA001147-TA	MFS domain-containing protein; Belongs to the major facilitator superfamily. Sugar transporter (TC 2.A.1.1) family.	7091.BGIBMGA011960-TA	C-type lectin domain-containing protein.		7091.BGIBMGA000379-TA	Uncharacterized protein.	7091.BGIBMGA012295-TA	Uncharacterized protein.
7091.BGIBMGA005527-TA	Raptor_N domain-containing protein.	7091.BGIBMGA002788-TA	Uncharacterized protein.		7091.BGIBMGA000381-TA	Nudc_N domain-containing protein.	7091.BGIBMGA005503-TA	WD_REPEATS_REGION domain-containing protein.
7091.BGIBMGA000406-TA	7091.BGIBMGA000406-TA	7091.BGIBMGA007550-TA	Uncharacterized protein.		7091.BGIBMGA000382-TA	CS domain-containing protein.	7091.BGIBMGA005503-TA	WD_REPEATS_REGION domain-containing protein.
7091.BGIBMGA003220-TA	Uncharacterized protein.	7091.BGIBMGA006720-TA	Uncharacterized protein.		7091.BGIBMGA000390-TA	7091.BGIBMGA000390-TA	7091.BGIBMGA002462-TA	MGS domain-containing protein.
7091.BGIBMGA013474-TA	RRM domain-containing protein.	7091.BGIBMGA004062-TA	Uncharacterized protein; Belongs to the FGGY kinase family.		7091.BGIBMGA000390-TA	7091.BGIBMGA000390-TA	7091.BGIBMGA007119-TA	Adenylosuccinate lyase; Belongs to the lyase 1 family. Adenylosuccinate lyase subfamily.
7091.BGIBMGA013567-TA	Uncharacterized protein; Belongs to the universal ribosomal protein uL3 family.	7091.BGIBMGA003655-TA	Death domain-containing protein.		7091.BGIBMGA000390-TA	7091.BGIBMGA000390-TA	7091.BGIBMGA014118-TA	ATP-grasp domain-containing protein.
7091.BGIBMGA004139-TA	WW domain-containing protein.	7091.BGIBMGA001033-TA	Tetraspanin.		7091.BGIBMGA000390-TA	7091.BGIBMGA000390-TA	7091.BGIBMGA006816-TA	Uncharacterized protein.
7091.BGIBMGA003805-TA	SUI1 domain-containing protein.	7091.BGIBMGA005695-TA	Acid lipase-1.		7091.BGIBMGA000390-TA	7091.BGIBMGA000390-TA	7091.BGIBMGA007647-TA	Amidophosphoribosyltransferase; In the C-terminal section; belongs to the purine/pyrimidine phosphoribosyltransferase family.
7091.BGIBMGA000125-TA	Exonuclease domain-containing protein.	7091.BGIBMGA009027-TA	Silkworm storage protein.		7091.BGIBMGA000390-TA	7091.BGIBMGA000390-TA	7091.BGIBMGA007935-TA	Phosphoribosylaminoimidazole carboxylase.
7091.BGIBMGA001688-TA	Uncharacterized protein.	7091.BGIBMGA010430-TA	RRM domain-containing protein.		7091.BGIBMGA000390-TA	7091.BGIBMGA000390-TA	7091.BGIBMGA014119-TA	GARS_C domain-containing protein.
7091.BGIBMGA009257-TA	7091.BGIBMGA009257-TA	7091.BGIBMGA006882-TA	Uncharacterized protein.		7091.BGIBMGA000391-TA	7091.BGIBMGA000391-TA	7091.BGIBMGA007079-TA	Serine hydroxymethyltransferase; Interconversion of serine and glycine. Belongs to the SHMT family.
7091.BGIBMGA003932-TA	Uncharacterized protein.	7091.BGIBMGA014054-TA	MFS domain-containing protein.		7091.BGIBMGA000391-TA	7091.BGIBMGA000391-TA	7091.BGIBMGA010236-TA	Aminomethyltransferase.
7091.BGIBMGA000979-TA	Gamma-tubulin complex component.	7091.BGIBMGA004102-TA	Peptidylprolyl isomerase.		7091.BGIBMGA000391-TA	7091.BGIBMGA000391-TA	7091.BGIBMGA012075-TA	Glycine cleavage system H protein; The H protein shuttles the methylamine group of glycine from the P protein to the T protein; Belongs to the GcvH family.
7091.BGIBMGA004601-TA	Homeobox domain-containing protein.	7091.BGIBMGA008813-TA	Uncharacterized protein.		7091.BGIBMGA000391-TA	7091.BGIBMGA000391-TA	7091.BGIBMGA003865-TA	Glycine cleavage system H protein; The H protein shuttles the methylamine group of glycine from the P protein to the T protein; Belongs to the GcvH family.
7091.BGIBMGA002407-TA	Rhodanese domain-containing protein.	7091.BGIBMGA009986-TA	Nudix hydrolase domain-containing protein.		7091.BGIBMGA000391-TA	7091.BGIBMGA000391-TA	7091.BGIBMGA005681-TA	Beta_elim_lyase domain-containing protein.
7091.BGIBMGA003996-TA	Beta-hexosaminidase.	7091.BGIBMGA007155-TA	BTB domain-containing protein.		7091.BGIBMGA000391-TA	7091.BGIBMGA000391-TA	7091.BGIBMGA013705-TA	Methyltransf_25 domain-containing protein; Belongs to the class I-like SAM-binding methyltransferase superfamily. Glycine N-methyltransferase family.
7091.BGIBMGA005268-TA	Uncharacterized protein.	7091.BGIBMGA009473-TA	Uncharacterized protein.		7091.BGIBMGA000391-TA	7091.BGIBMGA000391-TA	7091.BGIBMGA003684-TA	ANK_REP_REGION domain-containing protein.
7091.BGIBMGA001101-TA	Rab-GAP TBC domain-containing protein.	7091.BGIBMGA010978-TA	Uncharacterized protein.		7091.BGIBMGA000391-TA	7091.BGIBMGA000391-TA	7091.BGIBMGA008010-TA	5-aminolevulinate synthase; Belongs to the class-II pyridoxal-phosphate-dependent aminotransferase family.
7091.BGIBMGA007093-TA	7091.BGIBMGA007093-TA	7091.BGIBMGA000681-TA	DM5 domain-containing protein.		7091.BGIBMGA000391-TA	7091.BGIBMGA000391-TA	7091.BGIBMGA011600-TA	Uncharacterized protein; Belongs to the class-III pyridoxal-phosphate-dependent aminotransferase family.
7091.BGIBMGA001534-TA	Uncharacterized protein.	7091.BGIBMGA014430-TA	Peptidase S1 domain-containing protein; Belongs to the peptidase S1 family.		7091.BGIBMGA000391-TA	7091.BGIBMGA000391-TA	7091.BGIBMGA002020-TA	Uncharacterized protein.
7091.BGIBMGA008427-TA	Uncharacterized protein.	7091.BGIBMGA014379-TA	RING-type domain-containing protein.		7091.BGIBMGA000391-TA	7091.BGIBMGA000391-TA	7091.BGIBMGA014119-TA	GARS_C domain-containing protein.
7091.BGIBMGA007918-TA	PLD phosphodiesterase domain-containing protein.	7091.BGIBMGA002392-TA	Uncharacterized protein.		7091.BGIBMGA000391-TA	7091.BGIBMGA000391-TA	7091.BGIBMGA007848-TA	Uncharacterized protein.
7091.BGIBMGA005759-TA	UBP-type domain-containing protein.	7091.BGIBMGA010632-TA	Uncharacterized protein.		7091.BGIBMGA000391-TA	7091.BGIBMGA000391-TA	7091.BGIBMGA000292-TA	Dihydrolipoyl dehydrogenase.
7091.BGIBMGA013109-TA	Uncharacterized protein.	7091.BGIBMGA005091-TA	P/Homo B domain-containing protein.		7091.BGIBMGA000391-TA	7091.BGIBMGA000391-TA	7091.BGIBMGA004950-TA	Uncharacterized protein.
7091.BGIBMGA009197-TA	Uncharacterized protein.	7091.BGIBMGA004822-TA	eIF4AIII protein; Belongs to the DEAD box helicase family.		7091.BGIBMGA000391-TA	7091.BGIBMGA000391-TA	7091.BGIBMGA007190-TA	DAO domain-containing protein.
7091.BGIBMGA002581-TA	Uncharacterized protein.	7091.BGIBMGA002219-TA	Trafficking protein particle complex subunit; Belongs to the TRAPP small subunits family.		7091.BGIBMGA000391-TA	7091.BGIBMGA000391-TA	7091.BGIBMGA001137-TA	Thymidylate synthase.
7091.BGIBMGA013917-TA	TIMELESS-interacting protein; Plays an important role in the control of DNA replication and the maintenance of replication fork stability. Belongs to the CSM3 family.	7091.BGIBMGA012338-TA	Uncharacterized protein.		7091.BGIBMGA000391-TA	7091.BGIBMGA000391-TA	7091.BGIBMGA013340-TA	Dihydrofolate reductase; Belongs to the dihydrofolate reductase family.
7091.BGIBMGA008158-TA	DH domain-containing protein.	7091.BGIBMGA003511-TA	Uncharacterized protein.		7091.BGIBMGA000391-TA	7091.BGIBMGA000391-TA	7091.BGIBMGA013706-TA	Methyltransf_25 domain-containing protein; Belongs to the class I-like SAM-binding methyltransferase superfamily. Glycine N-methyltransferase family.
7091.BGIBMGA000078-TA	TMC domain-containing protein.	7091.BGIBMGA009933-TA	Uncharacterized protein.		7091.BGIBMGA000391-TA	7091.BGIBMGA000391-TA	7091.BGIBMGA007601-TA	Delta-1-pyrroline-5-carboxylate dehydrogenase; Belongs to the aldehyde dehydrogenase family.
7091.BGIBMGA011458-TA	Juvenile hormone binding protein.	7091.BGIBMGA011811-TA	Rad51 domain-containing protein.		7091.BGIBMGA000391-TA	7091.BGIBMGA000391-TA	7091.BGIBMGA005458-TA	Aminotran_5 domain-containing protein.
7091.BGIBMGA002719-TA	Uncharacterized protein; Belongs to the eIF-2B alpha/beta/delta subunits family.	7091.BGIBMGA001341-TA	Uncharacterized protein.		7091.BGIBMGA000391-TA	7091.BGIBMGA000391-TA	7091.BGIBMGA002355-TA	5,10-methylenetetrahydrofolate dehydrogenase.
7091.BGIBMGA005663-TA	Uncharacterized protein.	7091.BGIBMGA007992-TA	SH2 domain-containing protein.		7091.BGIBMGA000394-TA	7091.BGIBMGA000394-TA	7091.BGIBMGA013083-TA	Uncharacterized protein.
7091.BGIBMGA000381-TA	Nudc_N domain-containing protein.	7091.BGIBMGA009056-TA	MAGE domain-containing protein.		7091.BGIBMGA000397-TA	7091.BGIBMGA000397-TA	7091.BGIBMGA008051-TA	Myosin motor domain-containing protein; Belongs to the TRAFAC class myosin-kinesin ATPase superfamily. Myosin family.
7091.BGIBMGA005261-TA	VOC domain-containing protein.	7091.BGIBMGA003387-TA	C-type lectin domain-containing protein; Belongs to the mitochondrial carrier (TC 2.A.29) family.		7091.BGIBMGA000398-TA	7091.BGIBMGA000398-TA	7091.BGIBMGA011029-TA	Uncharacterized protein; Belongs to the thiolase-like superfamily. Thiolase family.
7091.BGIBMGA008072-TA	Alpha-carbonic anhydrase domain-containing protein; Belongs to the alpha-carbonic anhydrase family.	7091.BGIBMGA014158-TA	MBD domain-containing protein.		7091.BGIBMGA000398-TA	7091.BGIBMGA000398-TA	7091.BGIBMGA004001-TA	3-hydroxy-3-methylglutaryl coenzyme A synthase; This enzyme condenses acetyl-CoA with acetoacetyl-CoA to form HMG-CoA, which is the substrate for HMG-CoA reductase.
7091.BGIBMGA004117-TA	Uncharacterized protein.	7091.BGIBMGA004042-TA	Antennal-specific protein 3c; Chemosensory protein 6; Chemosensory protein7.		7091.BGIBMGA000398-TA	7091.BGIBMGA000398-TA	7091.BGIBMGA007047-TA	Short-chain dehydrogenase/reductase; Belongs to the short-chain dehydrogenases/reductases (SDR) family.
7091.BGIBMGA005016-TA	Uncharacterized protein.	7091.BGIBMGA004130-TA	Uncharacterized protein.		7091.BGIBMGA000398-TA	7091.BGIBMGA000398-TA	7091.BGIBMGA012661-TA	Uncharacterized protein; Belongs to the thiolase-like superfamily. Thiolase family.
7091.BGIBMGA009302-TA	Guanylate cyclase domain-containing protein; Belongs to the adenylyl cyclase class-4/guanylyl cyclase family.	7091.BGIBMGA011143-TA	PP1c_bdg domain-containing protein.		7091.BGIBMGA000398-TA	7091.BGIBMGA000398-TA	7091.BGIBMGA014181-TA	Uncharacterized protein; Belongs to the thiolase-like superfamily. Thiolase family.
7091.BGIBMGA001344-TA	Protein kinase domain-containing protein; Belongs to the protein kinase superfamily.	7091.BGIBMGA007890-TA	Uncharacterized protein.		7091.BGIBMGA000398-TA	7091.BGIBMGA000398-TA	7091.BGIBMGA007361-TA	3HCDH domain-containing protein.
7091.BGIBMGA004970-TA	Uncharacterized protein.	7091.BGIBMGA012782-TA	TRAF-type domain-containing protein.		7091.BGIBMGA000398-TA	7091.BGIBMGA000398-TA	7091.BGIBMGA012660-TA	Uncharacterized protein; Belongs to the thiolase-like superfamily. Thiolase family.
7091.BGIBMGA008877-TA	Guanylate kinase-like domain-containing protein.	7091.BGIBMGA005758-TA	CULLIN_2 domain-containing protein; Belongs to the cullin family.		7091.BGIBMGA000398-TA	7091.BGIBMGA000398-TA	7091.BGIBMGA002650-TA	Pyruvate carboxyltransferase domain-containing protein.
7091.BGIBMGA005487-TA	Uncharacterized protein.	7091.BGIBMGA004675-TA	Uncharacterized protein.		7091.BGIBMGA000398-TA	7091.BGIBMGA000398-TA	7091.BGIBMGA012659-TA	Thiolase_N domain-containing protein.
7091.BGIBMGA007574-TA	Uncharacterized protein.	7091.BGIBMGA003888-TA	Uncharacterized protein.		7091.BGIBMGA000398-TA	7091.BGIBMGA000398-TA	7091.BGIBMGA007783-TA	Succinate-CoA ligase subunit beta.
7091.BGIBMGA002282-TA	Peptidase S1 domain-containing protein.	7091.BGIBMGA008906-TA	Runt.		7091.BGIBMGA000398-TA	7091.BGIBMGA000398-TA	7091.BGIBMGA007409-TA	Uncharacterized protein.
7091.BGIBMGA003217-TA	Uncharacterized protein.	7091.BGIBMGA008443-TA	Uncharacterized protein.		7091.BGIBMGA000399-TA	7091.BGIBMGA000399-TA	7091.BGIBMGA010316-TA	Uncharacterized protein.
7091.BGIBMGA005560-TA	Proteasome 26S non-ATPase subunit 4.	7091.BGIBMGA001960-TA	Uncharacterized protein.		7091.BGIBMGA000399-TA	7091.BGIBMGA000399-TA	7091.BGIBMGA006975-TA	60S ribosomal protein L7/l12.
7091.BGIBMGA007957-TA	Innexin; Structural component of the gap junctions. Belongs to the pannexin family.	7091.BGIBMGA010560-TA	DDHD domain-containing protein.		7091.BGIBMGA000399-TA	7091.BGIBMGA000399-TA	7091.BGIBMGA000882-TA	Uncharacterized protein.
7091.BGIBMGA004456-TA	Uncharacterized protein.	7091.BGIBMGA005588-TA	UBIQUITIN_CONJUGAT_2 domain-containing protein.		7091.BGIBMGA000399-TA	7091.BGIBMGA000399-TA	7091.BGIBMGA010173-TA	Uncharacterized protein.
7091.BGIBMGA012234-TA	Uncharacterized protein.	7091.BGIBMGA001930-TA	Uncharacterized protein.		7091.BGIBMGA000399-TA	7091.BGIBMGA000399-TA	7091.BGIBMGA005162-TA	Uncharacterized protein; Belongs to the universal ribosomal protein uL11 family.
7091.BGIBMGA000666-TA	CRAL-TRIO domain-containing protein.	7091.BGIBMGA005456-TA	Uncharacterized protein.		7091.BGIBMGA000399-TA	7091.BGIBMGA000399-TA	7091.BGIBMGA001474-TA	Mitochondrial ribosomal protein L23.
7091.BGIBMGA006905-TA	Fucosidase_C domain-containing protein; Belongs to the glycosyl hydrolase 29 family.	7091.BGIBMGA011620-TA	60S ribosomal protein L18.		7091.BGIBMGA000399-TA	7091.BGIBMGA000399-TA	7091.BGIBMGA006919-TA	Ribosomal_L16 domain-containing protein; Belongs to the universal ribosomal protein uL16 family.
7091.BGIBMGA006006-TA	Homeobox domain-containing protein.	7091.BGIBMGA007579-TA	TAF6_C domain-containing protein.		7091.BGIBMGA000399-TA	7091.BGIBMGA000399-TA	7091.BGIBMGA010789-TA	Uncharacterized protein.
7091.BGIBMGA013530-TA	SH3 domain-containing protein.	7091.BGIBMGA000367-TA	Eukaryotic translation initiation factor 3 subunit G; RNA-binding component of the eukaryotic translation initiation factor 3 (eIF-3) complex, which is involved in protein synthesis of a specialized repertoire of mRNAs and, together with other initiation factors, stimulates binding of mRNA and methionyl-tRNAi to the 40S ribosome. The eIF-3 complex specifically targets and initiates translation of…		7091.BGIBMGA000399-TA	7091.BGIBMGA000399-TA	7091.BGIBMGA003309-TA	60S acidic ribosomal protein P0; Ribosomal protein P0 is the functional equivalent of E.coli protein L10.
7091.BGIBMGA004026-TA	DUF667 domain-containing protein.	7091.BGIBMGA001011-TA	alpha-1,2-Mannosidase; Belongs to the glycosyl hydrolase 47 family.		7091.BGIBMGA000399-TA	7091.BGIBMGA000399-TA	7091.BGIBMGA004078-TA	Uncharacterized protein.
7091.BGIBMGA001480-TA	Insect intestinal mucin.	7091.BGIBMGA012922-TA	AP complex subunit beta.		7091.BGIBMGA000399-TA	7091.BGIBMGA000399-TA	7091.BGIBMGA007845-TA	Uncharacterized protein.
7091.BGIBMGA002214-TA	Uncharacterized protein.	7091.BGIBMGA000131-TA	Uncharacterized protein; Belongs to the class-I aminoacyl-tRNA synthetase family.		7091.BGIBMGA000399-TA	7091.BGIBMGA000399-TA	7091.BGIBMGA009984-TA	Uncharacterized protein.
7091.BGIBMGA013034-TA	Calponin-homology (CH) domain-containing protein.	7091.BGIBMGA006728-TA	E3 ubiquitin protein ligase.		7091.BGIBMGA000399-TA	7091.BGIBMGA000399-TA	7091.BGIBMGA012537-TA	Uncharacterized protein.
7091.BGIBMGA010616-TA	WW domain-containing protein.	7091.BGIBMGA010365-TA	FA_desaturase domain-containing protein; Belongs to the fatty acid desaturase type 1 family.		7091.BGIBMGA000399-TA	7091.BGIBMGA000399-TA	7091.BGIBMGA004977-TA	RIBOSOMAL_L9 domain-containing protein.
7091.BGIBMGA006833-TA	WD_REPEATS_REGION domain-containing protein.	7091.BGIBMGA008235-TA	GLOBIN domain-containing protein; Belongs to the globin family.		7091.BGIBMGA000399-TA	7091.BGIBMGA000399-TA	7091.BGIBMGA002975-TA	Ribosomal_L18e/L15P domain-containing protein.
7091.BGIBMGA001011-TA	alpha-1,2-Mannosidase; Belongs to the glycosyl hydrolase 47 family.	7091.BGIBMGA008976-TA	Peptidase_M14 domain-containing protein.		7091.BGIBMGA000399-TA	7091.BGIBMGA000399-TA	7091.BGIBMGA001195-TA	Uncharacterized protein.
7091.BGIBMGA008239-TA	Acyltransf_C domain-containing protein.	7091.BGIBMGA011841-TA	Ubiquitin-like domain-containing protein.		7091.BGIBMGA000399-TA	7091.BGIBMGA000399-TA	7091.BGIBMGA002829-TA	Uncharacterized protein.
7091.BGIBMGA013204-TA	DRBM domain-containing protein.	7091.BGIBMGA013719-TA	Uncharacterized protein.		7091.BGIBMGA000399-TA	7091.BGIBMGA000399-TA	7091.BGIBMGA009751-TA	Ribosomal protein L23; Belongs to the universal ribosomal protein uL14 family.
7091.BGIBMGA008952-TA	Uncharacterized protein; Belongs to the PI3/PI4-kinase family.	7091.BGIBMGA007432-TA	UBIQUITIN_CONJUGAT_2 domain-containing protein.		7091.BGIBMGA000399-TA	7091.BGIBMGA000399-TA	7091.BGIBMGA007710-TA	Ribosomal protein S5; Belongs to the universal ribosomal protein uS7 family.
7091.BGIBMGA014287-TA	Uncharacterized protein.	7091.BGIBMGA003151-TA	DNA topoisomerase I; Releases the supercoiling and torsional tension of DNA introduced during the DNA replication and transcription by transiently cleaving and rejoining one strand of the DNA duplex. Introduces a single-strand break via transesterification at the specific target site 5'-[CT]CCTTp site in duplex DNA. The scissile phosphodiester is attacked by the catalytic tyrosine of the enzyme, …		7091.BGIBMGA000399-TA	7091.BGIBMGA000399-TA	7091.BGIBMGA000440-TA	Uncharacterized protein.
7091.BGIBMGA009451-TA	Uncharacterized protein.	7091.BGIBMGA000696-TA	Uncharacterized protein.		7091.BGIBMGA000399-TA	7091.BGIBMGA000399-TA	7091.BGIBMGA009934-TA	Uncharacterized protein.
7091.BGIBMGA002473-TA	Uncharacterized protein.	7091.BGIBMGA011084-TA	TIR domain-containing protein.		7091.BGIBMGA000399-TA	7091.BGIBMGA000399-TA	7091.BGIBMGA008881-TA	Uncharacterized protein; Belongs to the universal ribosomal protein uL5 family.
7091.BGIBMGA010384-TA	TGF_BETA_2 domain-containing protein.	7091.BGIBMGA003283-TA	Uncharacterized protein.		7091.BGIBMGA000399-TA	7091.BGIBMGA000399-TA	7091.BGIBMGA013765-TA	Uncharacterized protein.
7091.BGIBMGA012747-TA	Uncharacterized protein; Belongs to the amiloride-sensitive sodium channel (TC 1.A.6) family.	7091.BGIBMGA005125-TA	UmuC domain-containing protein.		7091.BGIBMGA000399-TA	7091.BGIBMGA000399-TA	7091.BGIBMGA013693-TA	RF_PROK_I domain-containing protein.
7091.BGIBMGA000204-TA	HDAC_interact domain-containing protein.	7091.BGIBMGA010177-TA	KASH domain-containing protein.		7091.BGIBMGA000399-TA	7091.BGIBMGA000399-TA	7091.BGIBMGA005928-TA	Uncharacterized protein.
7091.BGIBMGA012810-TA	Peptidase_S24 domain-containing protein.	7091.BGIBMGA006657-TA	Lig_chan-Glu_bd domain-containing protein.		7091.BGIBMGA000399-TA	7091.BGIBMGA000399-TA	7091.BGIBMGA010571-TA	Ribosomal protein L9.
7091.BGIBMGA004561-TA	MFS domain-containing protein; Belongs to the major facilitator superfamily. Sugar transporter (TC 2.A.1.1) family.	7091.BGIBMGA008815-TA	Uncharacterized protein.		7091.BGIBMGA000399-TA	7091.BGIBMGA000399-TA	7091.BGIBMGA012954-TA	Uncharacterized protein; Belongs to the universal ribosomal protein uS15 family.
7091.BGIBMGA002327-TA	G_PROTEIN_RECEP_F1_2 domain-containing protein.	7091.BGIBMGA007452-TA	Uncharacterized protein.		7091.BGIBMGA000399-TA	7091.BGIBMGA000399-TA	7091.BGIBMGA003155-TA	Uncharacterized protein.
7091.BGIBMGA013151-TA	Uncharacterized protein.	7091.BGIBMGA001148-TA	Achaete-scute-like protein ASH2.		7091.BGIBMGA000399-TA	7091.BGIBMGA000399-TA	7091.BGIBMGA013923-TA	KOW domain-containing protein; Belongs to the universal ribosomal protein uL24 family.
7091.BGIBMGA014040-TA	Collagen IV NC1 domain-containing protein.	7091.BGIBMGA008248-TA	Mitochondrial ribosomal protein S12; Belongs to the universal ribosomal protein uS12 family.		7091.BGIBMGA000399-TA	7091.BGIBMGA000399-TA	7091.BGIBMGA013884-TA	Uncharacterized protein.
7091.BGIBMGA005062-TA	Uncharacterized protein.	7091.BGIBMGA013235-TA	Proline dehydrogenase; Converts proline to delta-1-pyrroline-5-carboxylate.		7091.BGIBMGA000399-TA	7091.BGIBMGA000399-TA	7091.BGIBMGA010569-TA	Nudix hydrolase domain-containing protein.
7091.BGIBMGA001129-TA	Glucosylceramidase.	7091.BGIBMGA003065-TA	Putative cuticle protein.		7091.BGIBMGA000399-TA	7091.BGIBMGA000399-TA	7091.BGIBMGA010653-TA	Ribosomal_S10 domain-containing protein.
7091.BGIBMGA008727-TA	Uncharacterized protein.	7091.BGIBMGA001953-TA	KH_dom_type_1 domain-containing protein.		7091.BGIBMGA000399-TA	7091.BGIBMGA000399-TA	7091.BGIBMGA006835-TA	Uncharacterized protein; Belongs to the universal ribosomal protein uL23 family.
7091.BGIBMGA014378-TA	AB hydrolase-1 domain-containing protein.	7091.BGIBMGA005989-TA	LIM zinc-binding domain-containing protein.		7091.BGIBMGA000399-TA	7091.BGIBMGA000399-TA	7091.BGIBMGA004112-TA	Leuk-A4-hydro_C domain-containing protein.
7091.BGIBMGA010322-TA	Uncharacterized protein.	7091.BGIBMGA012965-TA	Uncharacterized protein.		7091.BGIBMGA000399-TA	7091.BGIBMGA000399-TA	7091.BGIBMGA008301-TA	Uncharacterized protein.
7091.BGIBMGA003463-TA	Uncharacterized protein.	7091.BGIBMGA012323-TA	Uncharacterized protein.		7091.BGIBMGA000399-TA	7091.BGIBMGA000399-TA	7091.BGIBMGA008477-TA	Uncharacterized protein.
7091.BGIBMGA005154-TA	Aldo_ket_red domain-containing protein.	7091.BGIBMGA004601-TA	Homeobox domain-containing protein.		7091.BGIBMGA000399-TA	7091.BGIBMGA000399-TA	7091.BGIBMGA012200-TA	L51_S25_CI-B8 domain-containing protein.
7091.BGIBMGA013997-TA	ATP-dependent DNA helicase; Belongs to the helicase family.	7091.BGIBMGA011785-TA	Uncharacterized protein.		7091.BGIBMGA000399-TA	7091.BGIBMGA000399-TA	7091.BGIBMGA001500-TA	Ribosomal_L2_C domain-containing protein.
7091.BGIBMGA007750-TA	Uncharacterized protein.	7091.BGIBMGA007045-TA	Uncharacterized protein.		7091.BGIBMGA000399-TA	7091.BGIBMGA000399-TA	7091.BGIBMGA002208-TA	Uncharacterized protein.
7091.BGIBMGA009062-TA	Uncharacterized protein.	7091.BGIBMGA003055-TA	Aamy domain-containing protein.		7091.BGIBMGA000399-TA	7091.BGIBMGA000399-TA	7091.BGIBMGA000924-TA	Uncharacterized protein; Belongs to the universal ribosomal protein uL22 family.
7091.BGIBMGA011492-TA	Putative cuticle protein.	7091.BGIBMGA000267-TA	Putative cuticle protein.		7091.BGIBMGA000401-TA	7091.BGIBMGA000401-TA	7091.BGIBMGA010135-TA	PBPe domain-containing protein; Belongs to the glutamate-gated ion channel (TC 1.A.10.1) family.
7091.BGIBMGA010823-TA	Uncharacterized protein.	7091.BGIBMGA002351-TA	Uncharacterized protein.		7091.BGIBMGA000402-TA	7091.BGIBMGA000402-TA	7091.BGIBMGA013244-TA	Phosphoglycerate mutase; Belongs to the phosphoglycerate mutase family. BPG- dependent PGAM subfamily.
7091.BGIBMGA013795-TA	Uncharacterized protein.	7091.BGIBMGA006788-TA	Bin3-type SAM domain-containing protein.		7091.BGIBMGA000402-TA	7091.BGIBMGA000402-TA	7091.BGIBMGA007362-TA	Kinase; Belongs to the inositol phosphokinase (IPK) family.
7091.BGIBMGA007160-TA	Iso_dh domain-containing protein.	7091.BGIBMGA000457-TA	Uncharacterized protein.		7091.BGIBMGA000402-TA	7091.BGIBMGA000402-TA	7091.BGIBMGA008484-TA	Uncharacterized protein.
7091.BGIBMGA011658-TA	Omega-class glutathione S-transferase; Belongs to the GST superfamily.	7091.BGIBMGA004019-TA	Ku domain-containing protein.		7091.BGIBMGA000408-TA	Ca2+/calmodulin-dependent protein kinase II.	7091.BGIBMGA005190-TA	Phosphoinositide phospholipase C.
7091.BGIBMGA001751-TA	EF-hand domain-containing protein.	7091.BGIBMGA004892-TA	Uncharacterized protein.		7091.BGIBMGA000408-TA	Ca2+/calmodulin-dependent protein kinase II.	7091.BGIBMGA001318-TA	EF-hand domain-containing protein; Belongs to the calmodulin family.
7091.BGIBMGA004908-TA	AAA domain-containing protein; Belongs to the AAA ATPase family.	7091.BGIBMGA010090-TA	Uncharacterized protein.		7091.BGIBMGA000408-TA	Ca2+/calmodulin-dependent protein kinase II.	7091.BGIBMGA010135-TA	PBPe domain-containing protein; Belongs to the glutamate-gated ion channel (TC 1.A.10.1) family.
7091.BGIBMGA004537-TA	Uncharacterized protein.	7091.BGIBMGA007152-TA	Uncharacterized protein.		7091.BGIBMGA000408-TA	Ca2+/calmodulin-dependent protein kinase II.	7091.BGIBMGA002917-TA	Protein lin-7 homolog; Plays a role in establishing and maintaining the asymmetric distribution of channels and receptors at the plasma membrane of polarized cells; Belongs to the lin-7 family.
7091.BGIBMGA000122-TA	Uncharacterized protein.	7091.BGIBMGA003318-TA	Replication factor C subunit 1.		7091.BGIBMGA000408-TA	Ca2+/calmodulin-dependent protein kinase II.	7091.BGIBMGA001319-TA	Uncharacterized protein; Belongs to the calmodulin family.
7091.BGIBMGA009671-TA	Isochorismatase domain-containing protein.	7091.BGIBMGA002804-TA	Uncharacterized protein.		7091.BGIBMGA000408-TA	Ca2+/calmodulin-dependent protein kinase II.	7091.BGIBMGA008283-TA	Phosphoinositide phospholipase C.
7091.BGIBMGA007055-TA	Uncharacterized protein.	7091.BGIBMGA005639-TA	CIDE-N domain-containing protein.		7091.BGIBMGA000419-TA	Uncharacterized protein.	7091.BGIBMGA005154-TA	Aldo_ket_red domain-containing protein.
7091.BGIBMGA011500-TA	Uncharacterized protein.	7091.BGIBMGA010291-TA	Uncharacterized protein; Belongs to the 5'-nucleotidase family.		7091.BGIBMGA000419-TA	Uncharacterized protein.	7091.BGIBMGA005656-TA	Uncharacterized protein; Belongs to the enoyl-CoA hydratase/isomerase family.
7091.BGIBMGA011274-TA	Bms1-type G domain-containing protein.	7091.BGIBMGA001869-TA	Uncharacterized protein.		7091.BGIBMGA000419-TA	Uncharacterized protein.	7091.BGIBMGA002967-TA	Uncharacterized protein.
7091.BGIBMGA005238-TA	F-box domain-containing protein.	7091.BGIBMGA001245-TA	Uncharacterized protein.		7091.BGIBMGA000419-TA	Uncharacterized protein.	7091.BGIBMGA009103-TA	Uncharacterized protein; Belongs to the thiolase-like superfamily. Thiolase family.
7091.BGIBMGA010844-TA	Uncharacterized protein.	7091.BGIBMGA013755-TA	Uncharacterized protein.		7091.BGIBMGA000420-TA	Protein kinase domain-containing protein; Belongs to the protein kinase superfamily.	7091.BGIBMGA004612-TA	Heat shock protein 83; Molecular chaperone that promotes the maturation, structural maintenance and proper regulation of specific target proteins involved for instance in cell cycle control and signal transduction. Undergoes a functional cycle that is linked to its ATPase activity. This cycle probably induces conformational changes in the client proteins, thereby causing their activation. Interac…
7091.BGIBMGA004392-TA	Uncharacterized protein.	7091.BGIBMGA014049-TA	Uncharacterized protein.		7091.BGIBMGA000420-TA	Protein kinase domain-containing protein; Belongs to the protein kinase superfamily.	7091.BGIBMGA012313-TA	Uncharacterized protein.
7091.BGIBMGA010874-TA	Uncharacterized protein.	7091.BGIBMGA014191-TA	Uncharacterized protein; Belongs to the glycosyl hydrolase 1 family.		7091.BGIBMGA000420-TA	Protein kinase domain-containing protein; Belongs to the protein kinase superfamily.	7091.BGIBMGA003184-TA	Uncharacterized protein.
7091.BGIBMGA005742-TA	GBP domain-containing protein.	7091.BGIBMGA013279-TA	PKS_AT domain-containing protein.		7091.BGIBMGA000420-TA	Protein kinase domain-containing protein; Belongs to the protein kinase superfamily.	7091.BGIBMGA010505-TA	Protein kinase domain-containing protein; Belongs to the type-B carboxylesterase/lipase family.
7091.BGIBMGA012549-TA	ATP synthase subunit beta; Produces ATP from ADP in the presence of a proton gradient across the membrane.	7091.BGIBMGA000496-TA	Uncharacterized protein.		7091.BGIBMGA000420-TA	Protein kinase domain-containing protein; Belongs to the protein kinase superfamily.	7091.BGIBMGA005686-TA	Rap-GAP domain-containing protein.
7091.BGIBMGA002092-TA	Uncharacterized protein.	7091.BGIBMGA007310-TA	Uncharacterized protein.		7091.BGIBMGA000425-TA	PlsC domain-containing protein.	7091.BGIBMGA010829-TA	PlsC domain-containing protein; Belongs to the GPAT/DAPAT family.
7091.BGIBMGA000916-TA	Cytochrome b561 domain-containing protein.	7091.BGIBMGA002448-TA	Uncharacterized protein.		7091.BGIBMGA000425-TA	PlsC domain-containing protein.	7091.BGIBMGA009608-TA	acidPPc domain-containing protein.
7091.BGIBMGA003987-TA	Uncharacterized protein.	7091.BGIBMGA012431-TA	CRAL-TRIO domain-containing protein.		7091.BGIBMGA000425-TA	PlsC domain-containing protein.	7091.BGIBMGA007838-TA	1-acyl-sn-glycerol-3-phosphate acyltransferase; Belongs to the 1-acyl-sn-glycerol-3-phosphate acyltransferase family.
7091.BGIBMGA003675-TA	Uncharacterized protein; Belongs to the NDK family.	7091.BGIBMGA012181-TA	Uncharacterized protein.		7091.BGIBMGA000425-TA	PlsC domain-containing protein.	7091.BGIBMGA010462-TA	Uncharacterized protein.
7091.BGIBMGA012121-TA	GFO_IDH_MocA domain-containing protein.	7091.BGIBMGA010405-TA	Uncharacterized protein.		7091.BGIBMGA000425-TA	PlsC domain-containing protein.	7091.BGIBMGA007880-TA	PlsC domain-containing protein.
7091.BGIBMGA005096-TA	Uncharacterized protein.	7091.BGIBMGA010458-TA	Fatty acyl-CoA reductase; Catalyzes the reduction of fatty acyl-CoA to fatty alcohols.		7091.BGIBMGA000425-TA	PlsC domain-containing protein.	7091.BGIBMGA007242-TA	Uncharacterized protein; Belongs to the membrane-bound acyltransferase family.
7091.BGIBMGA006107-TA	PHR domain-containing protein.	7091.BGIBMGA005956-TA	CRAL-TRIO domain-containing protein.		7091.BGIBMGA000425-TA	PlsC domain-containing protein.	7091.BGIBMGA005057-TA	PlsC domain-containing protein.
7091.BGIBMGA005650-TA	RNA_bind domain-containing protein.	7091.BGIBMGA014133-TA	DNA-directed RNA polymerase subunit; DNA-dependent RNA polymerase catalyzes the transcription of DNA into RNA using the four ribonucleoside triphosphates as substrates.		7091.BGIBMGA000425-TA	PlsC domain-containing protein.	7091.BGIBMGA002643-TA	LNS2 domain-containing protein.
7091.BGIBMGA001062-TA	Protein yippee-like; Belongs to the yippee family.	7091.BGIBMGA006973-TA	Cytosolic Fe-S cluster assembly factor NUBP2 homolog; Component of the cytosolic iron-sulfur (Fe/S) protein assembly (CIA) machinery. Required for maturation of extramitochondrial Fe-S proteins. The NUBP1-NUBP2 heterotetramer forms a Fe-S scaffold complex, mediating the de novo assembly of an Fe-S cluster and its transfer to target apoproteins; Belongs to the Mrp/NBP35 ATP-binding proteins family…		7091.BGIBMGA000425-TA	PlsC domain-containing protein.	7091.BGIBMGA012695-TA	Uncharacterized protein.
7091.BGIBMGA007935-TA	Phosphoribosylaminoimidazole carboxylase.	7091.BGIBMGA003572-TA	Uncharacterized protein.		7091.BGIBMGA000425-TA	PlsC domain-containing protein.	7091.BGIBMGA007839-TA	PlsC domain-containing protein.
7091.BGIBMGA003940-TA	Uncharacterized protein; Belongs to the short-chain dehydrogenases/reductases (SDR) family.	7091.BGIBMGA005650-TA	RNA_bind domain-containing protein.		7091.BGIBMGA000440-TA	Uncharacterized protein.	7091.BGIBMGA004078-TA	Uncharacterized protein.
7091.BGIBMGA010332-TA	Uncharacterized protein.	7091.BGIBMGA000834-TA	Uncharacterized protein.		7091.BGIBMGA000440-TA	Uncharacterized protein.	7091.BGIBMGA010593-TA	Uncharacterized protein.
7091.BGIBMGA006677-TA	Protein kinase domain-containing protein.	7091.BGIBMGA012786-TA	Peptidase S1 domain-containing protein.		7091.BGIBMGA000440-TA	Uncharacterized protein.	7091.BGIBMGA001474-TA	Mitochondrial ribosomal protein L23.
7091.BGIBMGA005693-TA	Uncharacterized protein.	7091.BGIBMGA001755-TA	Uncharacterized protein.		7091.BGIBMGA000440-TA	Uncharacterized protein.	7091.BGIBMGA000399-TA	7091.BGIBMGA000399-TA
7091.BGIBMGA005260-TA	Protein kinase domain-containing protein.	7091.BGIBMGA012938-TA	Uncharacterized protein.		7091.BGIBMGA000440-TA	Uncharacterized protein.	7091.BGIBMGA010789-TA	Uncharacterized protein.
7091.BGIBMGA005930-TA	WD40 protein.	7091.BGIBMGA012305-TA	IGF-like peptide.		7091.BGIBMGA000440-TA	Uncharacterized protein.	7091.BGIBMGA006919-TA	Ribosomal_L16 domain-containing protein; Belongs to the universal ribosomal protein uL16 family.
7091.BGIBMGA007677-TA	Uncharacterized protein.	7091.BGIBMGA013314-TA	UBA domain-containing protein.		7091.BGIBMGA000440-TA	Uncharacterized protein.	7091.BGIBMGA001805-TA	MRP-S28 domain-containing protein.
7091.BGIBMGA005484-TA	Cnd1 domain-containing protein.	7091.BGIBMGA011948-TA	40S ribosomal protein S28; Belongs to the eukaryotic ribosomal protein eS28 family.		7091.BGIBMGA000440-TA	Uncharacterized protein.	7091.BGIBMGA010173-TA	Uncharacterized protein.
[truncated: 51,537 more rows]

## Sheet: S_Table 2
Supplementary Table 2 Positive and negative PPIs of P. vannamei
[truncated: 54,549 more rows]

## Sheet: S_Table 3
Supplementary Table 3 Positive and negative PPIs of A. vulgare
[truncated: 46,967 more rows]

[truncated: 3 more sheets: S_Table 4, S_Table 5, S_Table 6]
