# Supplementary material for: Reconstruction of Eriocheir sinensis Protein–Protein Interaction Network Based on DGO-SVM Method
Source: Curr Issues Mol Biol. 2024 Jul 12;46(7):7353–72. doi: 10.3390/cimb46070436 (PMC11276262; doi:10.3390/cimb46070436)
Supplement: Supplementary file 1 [file cimb-46-00436-s001.zip › Supplementary file 2.xlsx]

## Sheet: GO annotations
level 1			level 2			level 3			level 4			level 5			level 6
GO ID	GO annotation		GO ID	GO annotation		GO ID	GO annotation		GO ID	GO annotation		GO ID	GO annotation		GO ID	GO annotation
GO:0003674	molecular_function		GO:0000003	reproduction		GO:0000035	acyl binding		GO:0000015	phosphopyruvate hydratase complex		GO:0000022	mitotic spindle elongation		GO:0000010	trans-hexaprenyltranstransferase activity
GO:0005575	cellular_component		GO:0002376	immune system process		GO:0000128	flocculation		GO:0000036	acyl carrier activity		GO:0000034	adenine deaminase activity		GO:0000016	lactase activity
GO:0008150	biological_process		GO:0003774	cytoskeletal motor activity		GO:0000133	polarisome		GO:0000054	ribosomal subunit export from nucleus		GO:0000048	peptidyltransferase activity		GO:0000018	regulation of DNA recombination
			GO:0003824	catalytic activity		GO:0000146	microfilament motor activity		GO:0000062	fatty-acyl-CoA binding		GO:0000050	urea cycle		GO:0000023	maltose metabolic process
			GO:0005198	structural molecule activity		GO:0000155	phosphorelay sensor kinase activity		GO:0000109	nucleotide-excision repair complex		GO:0000053	argininosuccinate metabolic process		GO:0000030	mannosyltransferase activity
			GO:0005215	transporter activity		GO:0000156	phosphorelay response regulator activity		GO:0000118	histone deacetylase complex		GO:0000055	ribosomal large subunit export from nucleus		GO:0000031	mannosylphosphate transferase activity
			GO:0005488	binding		GO:0000242	pericentriolar material		GO:0000120	RNA polymerase I transcription regulator complex		GO:0000056	ribosomal small subunit export from nucleus		GO:0000038	very long-chain fatty acid metabolic process
			GO:0006791	sulfur utilization		GO:0000399	cellular bud neck septin structure		GO:0000123	histone acetyltransferase complex		GO:0000070	mitotic sister chromatid segregation		GO:0000049	tRNA binding
			GO:0006794	phosphorus utilization		GO:0000407	phagophore assembly site		GO:0000131	incipient cellular bud site		GO:0000073	initial mitotic spindle pole body separation		GO:0000052	citrulline metabolic process
			GO:0007610	behavior		GO:0000408	EKC/KEOPS complex		GO:0000136	mannan polymerase complex		GO:0000075	cell cycle checkpoint signaling		GO:0000064	L-ornithine transmembrane transporter activity
			GO:0008152	metabolic process		GO:0000417	HIR complex		GO:0000144	cellular bud neck septin ring		GO:0000080	mitotic G1 phase		GO:0000077	DNA damage checkpoint signaling
			GO:0009758	carbohydrate utilization		GO:0000444	MIS12/MIND type complex		GO:0000145	exocyst		GO:0000083	obsolete regulation of transcription involved in G1/S transition of mitotic cell cycle		GO:0000079	regulation of cyclin-dependent protein serine/threonine kinase activity
			GO:0009987	cellular process		GO:0000497	DNA template activity		GO:0000149	SNARE binding		GO:0000084	mitotic S phase		GO:0000082	G1/S transition of mitotic cell cycle
			GO:0015976	carbon utilization		GO:0000742	karyogamy involved in conjugation with cellular fusion		GO:0000151	ubiquitin ligase complex		GO:0000085	mitotic G2 phase		GO:0000086	G2/M transition of mitotic cell cycle
			GO:0016032	viral process		GO:0000743	nuclear migration involved in conjugation with cellular fusion		GO:0000152	nuclear ubiquitin ligase complex		GO:0000087	mitotic M phase		GO:0000091	mitotic anaphase A
			GO:0016209	antioxidant activity		GO:0000752	agglutination involved in conjugation with cellular fusion		GO:0000153	cytoplasmic ubiquitin ligase complex		GO:0000088	mitotic prophase		GO:0000092	mitotic anaphase B
			GO:0019740	nitrogen utilization		GO:0000771	obsolete agglutination involved in conjugation		GO:0000164	protein phosphatase type 1 complex		GO:0000089	mitotic metaphase		GO:0000097	sulfur amino acid biosynthetic process
			GO:0022414	reproductive process		GO:0000785	chromatin		GO:0000166	nucleotide binding		GO:0000090	mitotic anaphase		GO:0000098	sulfur amino acid catabolic process
			GO:0022610	obsolete biological adhesion		GO:0000800	lateral element		GO:0000170	sphingosine hydroxylase activity		GO:0000093	mitotic telophase		GO:0000101	sulfur amino acid transport
			GO:0023052	signaling		GO:0000801	central element		GO:0000176	nuclear exosome (RNase complex)		GO:0000095	S-adenosyl-L-methionine transmembrane transporter activity		GO:0000102	L-methionine secondary active transmembrane transporter activity
			GO:0031386	protein tag activity		GO:0000802	transverse filament		GO:0000177	cytoplasmic exosome (RNase complex)		GO:0000096	sulfur amino acid metabolic process		GO:0000105	histidine biosynthetic process
			GO:0032501	multicellular organismal process		GO:0000808	origin recognition complex		GO:0000178	exosome (RNase complex)		GO:0000099	sulfur amino acid transmembrane transporter activity		GO:0000107	imidazoleglycerol-phosphate synthase activity
			GO:0032502	developmental process		GO:0000920	septum digestion after cytokinesis		GO:0000196	cell wall integrity MAPK cascade		GO:0000100	S-methylmethionine transmembrane transporter activity		GO:0000132	establishment of mitotic spindle orientation
			GO:0032991	protein-containing complex		GO:0000922	spindle pole		GO:0000212	meiotic spindle organization		GO:0000103	sulfate assimilation		GO:0000137	Golgi cis cisterna
			GO:0038024	cargo receptor activity		GO:0000930	gamma-tubulin complex		GO:0000214	tRNA-intron endonuclease complex		GO:0000104	succinate dehydrogenase activity		GO:0000138	Golgi trans cisterna
			GO:0040007	growth		GO:0000939	inner kinetochore		GO:0000226	microtubule cytoskeleton organization		GO:0000110	nucleotide-excision repair factor 1 complex		GO:0000140	acylglycerone-phosphate reductase activity
			GO:0040011	locomotion		GO:0000940	outer kinetochore		GO:0000278	mitotic cell cycle		GO:0000111	nucleotide-excision repair factor 2 complex		GO:0000147	actin cortical patch assembly
			GO:0043473	pigmentation		GO:0000943	retrotransposon nucleocapsid		GO:0000279	M phase		GO:0000112	nucleotide-excision repair factor 3 complex		GO:0000161	osmosensory signaling MAPK cascade
			GO:0044183	protein folding chaperone		GO:0000974	Prp19 complex		GO:0000308	cytoplasmic cyclin-dependent protein kinase holoenzyme complex		GO:0000113	nucleotide-excision repair factor 4 complex		GO:0000183	rDNA heterochromatin formation
			GO:0044419	biological process involved in interspecies interaction between organisms		GO:0000995	RNA polymerase III general transcription initiation factor activity		GO:0000313	organellar ribosome		GO:0000117	obsolete regulation of transcription involved in G2/M transition of mitotic cell cycle		GO:0000215	tRNA 2'-phosphotransferase activity
			GO:0044423	virion component		GO:0001070	RNA-binding transcription regulator activity		GO:0000320	re-entry into mitotic cell cycle		GO:0000124	SAGA complex		GO:0000217	DNA secondary structure binding
			GO:0044848	biological phase		GO:0001072	transcription antitermination factor activity, RNA binding		GO:0000332	template for synthesis of G-rich strand of telomere DNA activity		GO:0000126	transcription factor TFIIIB complex		GO:0000220	vacuolar proton-transporting V-type ATPase, V0 domain
			GO:0045182	translation regulator activity		GO:0001073	transcription antitermination factor activity, DNA binding		GO:0000345	cytosolic DNA-directed RNA polymerase complex		GO:0000127	transcription factor TFIIIC complex		GO:0000221	vacuolar proton-transporting V-type ATPase, V1 domain
			GO:0045735	nutrient reservoir activity		GO:0001114	protein-DNA-RNA complex		GO:0000346	transcription export complex		GO:0000139	Golgi membrane		GO:0000224	peptide-N4-(N-acetyl-beta-glucosaminyl)asparagine amidase activity
			GO:0048511	rhythmic process		GO:0001181	RNA polymerase I general transcription initiation factor activity		GO:0000347	THO complex		GO:0000142	cellular bud neck contractile ring		GO:0000227	oxaloacetate secondary active transmembrane transporter activity
			GO:0050789	regulation of biological process		GO:0001400	mating projection base		GO:0000502	proteasome complex		GO:0000148	1,3-beta-D-glucan synthase complex		GO:0000237	leptotene
			GO:0050896	response to stimulus		GO:0001503	ossification		GO:0000506	glycosylphosphatidylinositol-N-acetylglucosaminyltransferase (GPI-GnT) complex		GO:0000150	DNA strand exchange activity		GO:0000238	zygotene
			GO:0051179	localization		GO:0001534	radial spoke		GO:0000706	meiotic DNA double-strand break processing		GO:0000159	protein phosphatase type 2A complex		GO:0000239	pachytene
			GO:0051703	biological process involved in intraspecies interaction between organisms		GO:0001535	radial spoke head		GO:0000709	meiotic joint molecule formation		GO:0000160	phosphorelay signal transduction system		GO:0000240	diplotene
			GO:0060089	molecular transducer activity		GO:0001536	radial spoke stalk		GO:0000746	obsolete conjugation		GO:0000165	MAPK cascade		GO:0000241	diakinesis
			GO:0060090	molecular adaptor activity		GO:0001545	primary ovarian follicle growth		GO:0000747	conjugation with cellular fusion		GO:0000172	ribonuclease MRP complex		GO:0000243	commitment complex
			GO:0065007	biological regulation		GO:0001546	preantral ovarian follicle growth		GO:0000753	cell morphogenesis involved in conjugation with cellular fusion		GO:0000222	plasma membrane proton-transporting V-type ATPase, V0 domain		GO:0000246	delta24(24-1) sterol reductase activity
			GO:0090729	toxin activity		GO:0001550	ovarian cumulus expansion		GO:0000755	cytogamy		GO:0000223	plasma membrane proton-transporting V-type ATPase, V1 domain		GO:0000247	C-8 sterol isomerase activity
			GO:0098754	detoxification		GO:0001650	fibrillar center		GO:0000756	response to pheromone regulating conjugation with mutual genetic exchange		GO:0000225	N-acetylglucosaminylphosphatidylinositol deacetylase activity		GO:0000248	C-5 sterol desaturase activity
			GO:0098772	molecular function regulator activity		GO:0001651	dense fibrillar component		GO:0000758	agglutination involved in conjugation with mutual genetic exchange		GO:0000235	astral microtubule		GO:0000249	C-22 sterol desaturase activity
			GO:0110148	obsolete biomineralization		GO:0001652	granular component		GO:0000761	conjugant formation		GO:0000236	mitotic prometaphase		GO:0000250	lanosterol synthase activity
			GO:0110165	cellular anatomical entity		GO:0001750	photoreceptor outer segment		GO:0000768	syncytium formation by plasma membrane fusion		GO:0000255	allantoin metabolic process		GO:0000252	C-3 sterol dehydrogenase (C-4 sterol decarboxylase) activity
			GO:0140104	molecular carrier activity		GO:0001763	morphogenesis of a branching structure		GO:0000769	syncytium formation by mitosis without cytokinesis		GO:0000262	mitochondrial chromosome		GO:0000253	3-keto sterol reductase activity
			GO:0140110	transcription regulator activity		GO:0001772	immunological synapse		GO:0000774	adenyl-nucleotide exchange factor activity		GO:0000269	toxin export channel activity		GO:0000254	C-4 methylsterol oxidase activity
			GO:0140223	general transcription initiation factor activity		GO:0001775	cell activation		GO:0000775	chromosome, centromeric region		GO:0000274	mitochondrial proton-transporting ATP synthase, stator stalk		GO:0000256	allantoin catabolic process
			GO:0140299	small molecule sensor activity		GO:0001776	leukocyte homeostasis		GO:0000776	kinetochore		GO:0000275	mitochondrial proton-transporting ATP synthase complex, catalytic sector F(1)		GO:0000257	nitrilase activity
			GO:0140313	molecular sequestering activity		GO:0001816	cytokine production		GO:0000781	chromosome, telomeric region		GO:0000276	mitochondrial proton-transporting ATP synthase complex, coupling factor F(o)		GO:0000268	peroxisome targeting sequence binding
			GO:0140489	molecular template activity		GO:0001891	phagocytic cup		GO:0000782	telomere cap complex		GO:0000281	mitotic cytokinesis		GO:0000271	polysaccharide biosynthetic process
			GO:0140522	fusogenic activity		GO:0001906	cell killing		GO:0000783	nuclear telomere cap complex		GO:0000282	cellular bud site selection		GO:0000272	polysaccharide catabolic process
			GO:0140657	ATP-dependent activity		GO:0001917	photoreceptor inner segment		GO:0000786	nucleosome		GO:0000286	alanine dehydrogenase activity		GO:0000277	[cytochrome c]-lysine N-methyltransferase activity
			GO:0140691	RNA folding chaperone		GO:0002021	response to dietary excess		GO:0000791	euchromatin		GO:0000293	ferric-chelate reductase activity		GO:0000287	magnesium ion binding
						GO:0002077	acrosome matrix dispersal		GO:0000792	heterochromatin		GO:0000297	spermine transmembrane transporter activity		GO:0000303	response to superoxide
						GO:0002096	polkadots		GO:0000795	synaptonemal complex		GO:0000302	response to reactive oxygen species		GO:0000316	sulfite transport
						GO:0002118	aggressive behavior		GO:0000796	condensin complex		GO:0000304	response to singlet oxygen		GO:0000324	fungal-type vacuole
						GO:0002133	polycystin complex		GO:0000798			GO:0000305	response to oxygen radical		GO:0000326	protein storage vacuole
						GO:0002139	stereocilia coupling link		GO:0000809	cytoplasmic origin of replication recognition complex		GO:0000306	obsolete extrinsic component of vacuolar membrane		GO:0000327	lytic vacuole within protein storage vacuole
						GO:0002142	stereocilia ankle link complex		GO:0000813	ESCRT I complex		GO:0000311	plastid large ribosomal subunit		GO:0000328	fungal-type vacuole lumen
						GO:0002144	cytosolic tRNA wobble base thiouridylase complex		GO:0000814	ESCRT II complex		GO:0000312	plastid small ribosomal subunit		GO:0000330	plant-type vacuole lumen
						GO:0002167	VRK3/VHR/ERK complex		GO:0000815	ESCRT III complex		GO:0000314	organellar small ribosomal subunit		GO:0000334	3-hydroxyanthranilate 3,4-dioxygenase activity
						GO:0002177	manchette		GO:0000817	COMA complex		GO:0000315	organellar large ribosomal subunit		GO:0000335	obsolete negative regulation of transposition, DNA-mediated
						GO:0002193	MAML1-RBP-Jkappa- ICN1 complex		GO:0000818			GO:0000319	sulfite transmembrane transporter activity		GO:0000336	obsolete positive regulation of transposition, DNA-mediated
						GO:0002199	zona pellucida receptor complex		GO:0000835	ER ubiquitin ligase complex		GO:0000321	re-entry into mitotic cell cycle after pheromone arrest		GO:0000339	RNA cap binding
						GO:0002200	somatic diversification of immune receptors		GO:0000900	mRNA regulatory element binding translation repressor activity		GO:0000322	storage vacuole		GO:0000343	plastid-encoded plastid RNA polymerase complex A
						GO:0002209	behavioral defense response		GO:0000901	translation repressor activity, non-nucleic acid binding		GO:0000323	lytic vacuole		GO:0000344	plastid-encoded plastid RNA polymerase complex B
						GO:0002210	behavioral response to wounding		GO:0000902	cell morphogenesis		GO:0000325	plant-type vacuole		GO:0000421	autophagosome membrane
						GO:0002252	immune effector process		GO:0000905	sporocarp development involved in asexual reproduction		GO:0000331	contractile vacuole		GO:0000423	mitophagy
						GO:0002253	activation of immune response		GO:0000909	sporocarp development involved in sexual reproduction		GO:0000333	telomerase catalytic core complex		GO:0000424	micromitophagy
						GO:0002262	myeloid cell homeostasis		GO:0000910	cytokinesis		GO:0000337	obsolete regulation of transposition, DNA-mediated		GO:0000425	pexophagy
						GO:0002339	B cell selection		GO:0000913	preprophase band assembly		GO:0000384	first spliceosomal transesterification activity		GO:0000426	micropexophagy
						GO:0002404	antigen sampling in mucosal-associated lymphoid tissue		GO:0000919	cell plate assembly		GO:0000386	second spliceosomal transesterification activity		GO:0000438	core TFIIH complex portion of holo TFIIH complex
						GO:0002440	production of molecular mediator of immune response		GO:0000923	equatorial microtubule organizing center		GO:0000418	RNA polymerase IV complex		GO:0000440	core TFIIH complex portion of NEF3 complex
						GO:0002507	tolerance induction		GO:0000931	gamma-tubulin ring complex		GO:0000419	RNA polymerase V complex		GO:0000700	mismatch base pair DNA N-glycosylase activity
						GO:0002520	immune system development		GO:0000933	adventitious septum		GO:0000422	autophagy of mitochondrion		GO:0000702	oxidized base lesion DNA N-glycosylase activity
						GO:0002532	production of molecular mediator involved in inflammatory response		GO:0000934	porous cell septum		GO:0000427	plastid-encoded plastid RNA polymerase complex		GO:0000704	pyrimidine dimer DNA N-glycosylase activity
						GO:0002682	regulation of immune system process		GO:0000935	division septum		GO:0000428	DNA-directed RNA polymerase complex		GO:0000705	achiasmate meiosis I
						GO:0002929	MECO complex		GO:0000938	GARP complex		GO:0000439	transcription factor TFIIH core complex		GO:0000721	(R,R)-butanediol dehydrogenase activity
						GO:0003006	developmental process involved in reproduction		GO:0000981	DNA-binding transcription factor activity, RNA polymerase II-specific		GO:0000445	THO complex part of transcription export complex		GO:0000723	telomere maintenance
						GO:0003008	system process		GO:0001010	RNA polymerase II sequence-specific DNA-binding transcription factor recruiting activity		GO:0000446	nucleoplasmic THO complex		GO:0000729	DNA double-strand break processing
						GO:0003053	circadian regulation of heart rate		GO:0001092	TFIIA-class transcription factor complex binding		GO:0000500	RNA polymerase I upstream activating factor complex		GO:0000732	DNA strand displacement
						GO:0003682	chromatin binding		GO:0001094	TFIID-class transcription factor complex binding		GO:0000578	embryonic axis specification		GO:0000735	removal of nonhomologous ends
						GO:0003700	DNA-binding transcription factor activity		GO:0001095	TFIIE-class transcription factor complex binding		GO:0000707	meiotic DNA recombinase assembly		GO:0000744	karyogamy involved in conjugation with mutual genetic exchange
						GO:0003711	transcription elongation factor activity		GO:0001096	TFIIF-class transcription factor complex binding		GO:0000708	meiotic strand invasion		GO:0000745	nuclear migration involved in conjugation with mutual genetic exchange
						GO:0003712	transcription coregulator activity		GO:0001097	TFIIH-class transcription factor complex binding		GO:0000710	meiotic mismatch repair		GO:0000754	adaptation of signaling pathway by response to pheromone involved in conjugation with cellular fusion
						GO:0003735	structural constituent of ribosome		GO:0001098	basal transcription machinery binding		GO:0000711	meiotic DNA repair synthesis		GO:0000762	pheromone-induced unidirectional conjugation
						GO:0003777	microtubule motor activity		GO:0001101	response to acid chemical		GO:0000712	resolution of meiotic recombination intermediates		GO:0000765	response to pheromone regulating pheromone-induced unidirectional conjugation
						GO:0003823	antigen binding		GO:0001216	DNA-binding transcription activator activity		GO:0000713	meiotic heteroduplex formation		GO:0000770	peptide pheromone export
						GO:0003925	G protein activity		GO:0001217	DNA-binding transcription repressor activity		GO:0000714	meiotic strand displacement		GO:0000772	mating pheromone activity
						GO:0004133	glycogen debranching enzyme activity		GO:0001306	obsolete age-dependent response to oxidative stress		GO:0000748	conjugation with mutual genetic exchange		GO:0000820	regulation of glutamine family amino acid metabolic process
						GO:0004176	ATP-dependent peptidase activity		GO:0001402	signal transduction involved in filamentous growth		GO:0000750	pheromone-dependent signal transduction involved in conjugation with cellular fusion		GO:0000827	inositol-1,3,4,5,6-pentakisphosphate kinase activity
						GO:0004362	glutathione-disulfide reductase (NADP) activity		GO:0001411	hyphal tip		GO:0000760	adaptation to pheromone regulating conjugation with mutual genetic exchange		GO:0000828	inositol hexakisphosphate kinase activity
						GO:0004386	helicase activity		GO:0001502	cartilage condensation		GO:0000767	obsolete cell morphogenesis involved in conjugation		GO:0000829	inositol heptakisphosphate kinase activity
						GO:0004601	peroxidase activity		GO:0001505	obsolete regulation of neurotransmitter levels		GO:0000779	condensed chromosome, centromeric region		GO:0000838	Hrd1p ubiquitin ligase ERAD-M complex
						GO:0004694	eukaryotic translation initiation factor 2alpha kinase activity		GO:0001525	angiogenesis		GO:0000811	GINS complex		GO:0000839	Hrd1p ubiquitin ligase ERAD-L complex
						GO:0004784	superoxide dismutase activity		GO:0001530	lipopolysaccharide binding		GO:0000812	Swr1 complex		GO:0000907	sulfonate dioxygenase activity
						GO:0004791	thioredoxin-disulfide reductase (NADP) activity		GO:0001539	cilium or flagellum-dependent cell motility		GO:0000819	sister chromatid segregation		GO:0000908	taurine dioxygenase activity
						GO:0004873	asialoglycoprotein receptor activity		GO:0001542	ovulation from ovarian follicle		GO:0000822	inositol hexakisphosphate binding		GO:0000914	phragmoplast assembly
						GO:0004998	transferrin receptor activity		GO:0001543	ovarian follicle rupture		GO:0000836	Hrd1p ubiquitin ligase complex		GO:0000917	division septum assembly
						GO:0005034	osmosensor activity		GO:0001544	initiation of primordial ovarian follicle growth		GO:0000837	Doa10p ubiquitin ligase complex		GO:0000947	amino acid catabolic process to alcohol via Ehrlich pathway
						GO:0005044	scavenger receptor activity		GO:0001547	antral ovarian follicle growth		GO:0000904	obsolete cell morphogenesis involved in differentiation		GO:0000951	methionine catabolic process to 3-methylthiopropanol
						GO:0005199	structural constituent of cell wall		GO:0001548	follicular fluid formation in ovarian follicle antrum		GO:0000906	6,7-dimethyl-8-ribityllumazine synthase activity		GO:0000954	methionine catabolic process to 3-methylthiopropanoate
						GO:0005200	structural constituent of cytoskeleton		GO:0001549	cumulus cell differentiation		GO:0000911	cytokinesis by cell plate formation		GO:0000955	amino acid catabolic process via Ehrlich pathway
						GO:0005201	extracellular matrix structural constituent		GO:0001551	ovarian follicle endowment		GO:0000912	assembly of actomyosin apparatus involved in cytokinesis		GO:0000960	regulation of mitochondrial RNA catabolic process
						GO:0005212	structural constituent of eye lens		GO:0001552	ovarian follicle atresia		GO:0000915	actomyosin contractile ring assembly		GO:0000976	transcription cis-regulatory region binding
						GO:0005213	structural constituent of egg chorion		GO:0001553	luteinization		GO:0000916	actomyosin contractile ring contraction		GO:0000993	RNA polymerase II complex binding
						GO:0005319	lipid transporter activity		GO:0001554	luteolysis		GO:0000918	division septum site selection		GO:0001025	RNA polymerase III general transcription initiation factor binding
						GO:0005344	oxygen carrier activity		GO:0001555	oocyte growth		GO:0000932	P-body		GO:0001050	single-subunit type RNA polymerase binding
						GO:0005515	protein binding		GO:0001556	oocyte maturation		GO:0000936	primary cell septum		GO:0001069	regulatory region RNA binding
						GO:0005549	odorant binding		GO:0001558	regulation of cell growth		GO:0000937	dolipore septum		GO:0001080	nitrogen catabolite activation of transcription from RNA polymerase II promoter
						GO:0005576	extracellular region		GO:0001562	response to protozoan		GO:0001067	transcription regulatory region nucleic acid binding		GO:0001081	nitrogen catabolite repression of transcription from RNA polymerase II promoter
						GO:0005577	fibrinogen complex		GO:0001565	phorbol ester receptor activity		GO:0001079	nitrogen catabolite regulation of transcription from RNA polymerase II promoter		GO:0001091	RNA polymerase II general transcription initiation factor binding
						GO:0005581	collagen trimer		GO:0001568	blood vessel development		GO:0001099	basal RNA polymerase II transcription machinery binding		GO:0001115	protein-DNA-RNA complex organization
						GO:0005601	classical-complement-pathway C3/C5 convertase complex		GO:0001618	virus receptor activity		GO:0001108	bacterial-type RNA polymerase holo enzyme binding		GO:0001179	RNA polymerase I general transcription initiation factor binding
						GO:0005602	complement component C1 complex		GO:0001649	osteoblast differentiation		GO:0001177	regulation of transcription open complex formation at RNA polymerase II promoter		GO:0001222	transcription corepressor binding
						GO:0005615	extracellular space		GO:0001653	peptide receptor activity		GO:0001221	transcription coregulator binding		GO:0001223	transcription coactivator binding
						GO:0005616	larval serum protein complex		GO:0001659	temperature homeostasis		GO:0001227	DNA-binding transcription repressor activity, RNA polymerase II-specific		GO:0001325	formation of extrachromosomal circular DNA
						GO:0005621	cellular bud scar		GO:0001661	conditioned taste aversion		GO:0001228	DNA-binding transcription activator activity, RNA polymerase II-specific		GO:0001401	SAM complex
						GO:0005622	intracellular anatomical structure		GO:0001662	behavioral fear response		GO:0001301	obsolete progressive alteration of chromatin involved in cell aging		GO:0001407	glycerophosphodiester transmembrane transport
						GO:0005630	dityrosine layer of spore wall		GO:0001666	response to hypoxia		GO:0001315	obsolete age-dependent response to reactive oxygen species		GO:0001507	acetylcholine catabolic process in synaptic cleft
						GO:0005631	chitosan layer of spore wall		GO:0001671	ATPase activator activity		GO:0001405	PAM complex, Tim23 associated import motor		GO:0001515	opioid peptide activity
						GO:0005632	inner layer of spore wall		GO:0001675	acrosome assembly		GO:0001406	glycerophosphodiester transmembrane transporter activity		GO:0001517	N-acetylglucosamine 6-O-sulfotransferase activity
						GO:0005652	nuclear lamina		GO:0001704	formation of primary germ layer		GO:0001410	chlamydospore formation		GO:0001531	interleukin-21 receptor binding
						GO:0005654	nucleoplasm		GO:0001708	cell fate specification		GO:0001501	skeletal system development		GO:0001532	interleukin-21 receptor activity
						GO:0005657	replication fork		GO:0001709	cell fate determination		GO:0001504	neurotransmitter uptake		GO:0001537	N-acetylgalactosamine 4-O-sulfotransferase activity
						GO:0005663	DNA replication factor C complex		GO:0001725	stress fiber		GO:0001508	action potential		GO:0001579	medium-chain fatty acid transport
						GO:0005667	transcription regulator complex		GO:0001726	ruffle		GO:0001510	RNA methylation		GO:0001595	angiotensin receptor activity
						GO:0005702	polytene chromosome weak point		GO:0001748	insect visual primordium development		GO:0001512	dihydronicotinamide riboside quinone reductase activity		GO:0001604	urotensin II receptor activity
						GO:0005706	polytene chromosome ectopic fiber		GO:0001756	somitogenesis		GO:0001518	voltage-gated sodium channel complex		GO:0001608	G protein-coupled nucleotide receptor activity
						GO:0005712	chiasma		GO:0001759	organ induction		GO:0001527	microfibril		GO:0001609	G protein-coupled adenosine receptor activity
						GO:0005713	recombination nodule		GO:0001780	neutrophil homeostasis		GO:0001533	cornified envelope		GO:0001614	purinergic nucleotide receptor activity
						GO:0005726	perichromatin fibrils		GO:0001786	phosphatidylserine binding		GO:0001540	amyloid-beta binding		GO:0001616	growth hormone secretagogue receptor activity
						GO:0005737	cytoplasm		GO:0001817	regulation of cytokine production		GO:0001541	ovarian follicle development		GO:0001634	pituitary adenylate cyclase-activating polypeptide receptor activity
						GO:0005815	microtubule organizing center		GO:0001824	blastocyst development		GO:0001560	regulation of cell growth by extracellular stimulus		GO:0001637	G protein-coupled chemoattractant receptor activity
						GO:0005821	intermediate layer of spindle pole body		GO:0001825	blastocyst formation		GO:0001563	detection of protozoan		GO:0001647	G protein-coupled cytokinin receptor activity
						GO:0005822	inner plaque of spindle pole body		GO:0001832	blastocyst growth		GO:0001566	non-kinase phorbol ester receptor activity		GO:0001648	proteinase-activated receptor activity
						GO:0005823	central plaque of spindle pole body		GO:0001833	inner cell mass cell proliferation		GO:0001567	cholesterol 25-hydroxylase activity		GO:0001654	eye development
						GO:0005824	outer plaque of spindle pole body		GO:0001834	trophectodermal cell proliferation		GO:0001569	branching involved in blood vessel morphogenesis		GO:0001656	metanephros development
						GO:0005825	half bridge of spindle pole body		GO:0001842	neural fold formation		GO:0001570	vasculogenesis		GO:0001657	ureteric bud development
						GO:0005829	cytosol		GO:0001846	opsonin binding		GO:0001571	non-tyrosine kinase fibroblast growth factor receptor activity		GO:0001658	branching involved in ureteric bud morphogenesis
						GO:0005831	steroid hormone aporeceptor complex		GO:0001848	complement binding		GO:0001578	microtubule bundle formation		GO:0001660	fever generation
						GO:0005833	hemoglobin complex		GO:0001849	complement component C1q complex binding		GO:0001655	urogenital system development		GO:0001665	alpha-N-acetylgalactosaminide alpha-2,6-sialyltransferase activity
						GO:0005835	fatty acid synthase complex		GO:0001880	Mullerian duct regression		GO:0001664	G protein-coupled receptor binding		GO:0001672
						GO:0005838	proteasome regulatory particle		GO:0001882	nucleoside binding		GO:0001667	ameboidal-type cell migration		GO:0001676	long-chain fatty acid metabolic process
						GO:0005839	proteasome core complex		GO:0001887	selenium compound metabolic process		GO:0001669	acrosomal vesicle		GO:0001691	pseudophosphatase activity
						GO:0005850	eukaryotic translation initiation factor 2 complex		GO:0001892	embryonic placenta development		GO:0001677	formation of translation initiation ternary complex		GO:0001694	histamine biosynthetic process
						GO:0005851	eukaryotic translation initiation factor 2B complex		GO:0001893	maternal placenta development		GO:0001678	intracellular glucose homeostasis		GO:0001695	histamine catabolic process
						GO:0005852	eukaryotic translation initiation factor 3 complex		GO:0001894	tissue homeostasis		GO:0001692	histamine metabolic process		GO:0001697	histamine-induced gastric acid secretion
						GO:0005853	eukaryotic translation elongation factor 1 complex		GO:0001898	obsolete regulation of cytolysis by symbiont of host cells		GO:0001696	gastric acid secretion		GO:0001698	gastrin-induced gastric acid secretion
						GO:0005854	nascent polypeptide-associated complex		GO:0001899	obsolete negative regulation of cytolysis by symbiont of host cells		GO:0001705	ectoderm formation		GO:0001699	acetylcholine-induced gastric acid secretion
						GO:0005861	troponin complex		GO:0001900	obsolete positive regulation of cytolysis by symbiont of host cells		GO:0001706	endoderm formation		GO:0001700	embryonic development via the syncytial blastoderm
						GO:0005862	muscle thin filament tropomyosin		GO:0001909	leukocyte mediated cytotoxicity		GO:0001707	mesoderm formation		GO:0001702	gastrulation with mouth forming second
						GO:0005875	microtubule associated complex		GO:0001918	farnesylated protein binding		GO:0001713	ectodermal cell fate determination		GO:0001703	gastrulation with mouth forming first
						GO:0005885	Arp2/3 protein complex		GO:0001919	regulation of receptor recycling		GO:0001714	endodermal cell fate specification		GO:0001710	mesodermal cell fate commitment
						GO:0005930	axoneme		GO:0001927	exocyst assembly		GO:0001715	ectodermal cell fate specification		GO:0001711	endodermal cell fate commitment
						GO:0005931	axonemal nexin link		GO:0001931	uropod		GO:0001736	establishment of planar polarity		GO:0001712	ectodermal cell fate commitment
						GO:0005933	cellular bud		GO:0001942	hair follicle development		GO:0001737	establishment of imaginal disc-derived wing hair orientation		GO:0001716	L-amino-acid oxidase activity
						GO:0006276	plasmid maintenance		GO:0001945	lymph vessel development		GO:0001739	sex chromatin		GO:0001727	lipid kinase activity
						GO:0006457	protein folding		GO:0001946	lymphangiogenesis		GO:0001742	oenocyte differentiation		GO:0001731	formation of translation preinitiation complex
						GO:0006734	NADH metabolic process		GO:0001964	startle response		GO:0001743	lens placode formation		GO:0001732	formation of cytoplasmic translation initiation complex
						GO:0006739	NADP metabolic process		GO:0001965	G-protein alpha-subunit binding		GO:0001744	insect visual primordium formation		GO:0001735	prenylcysteine oxidase activity
						GO:0006792	regulation of sulfur utilization		GO:0001966	thigmotaxis		GO:0001757	somite specification		GO:0001738	morphogenesis of a polarized epithelium
						GO:0006795	regulation of phosphorus utilization		GO:0001967	suckling behavior		GO:0001764	neuron migration		GO:0001755	neural crest cell migration
						GO:0006807	nitrogen compound metabolic process		GO:0001968	fibronectin binding		GO:0001767	establishment of lymphocyte polarity		GO:0001758	retinal dehydrogenase activity
						GO:0006808	regulation of nitrogen utilization		GO:0001974	blood vessel remodeling		GO:0001771	immunological synapse formation		GO:0001760	aminocarboxymuconate-semialdehyde decarboxylase activity
						GO:0006903	vesicle targeting		GO:0002022	detection of dietary excess		GO:0001773	myeloid dendritic cell activation		GO:0001768	establishment of T cell polarity
						GO:0006928	obsolete movement of cell or subcellular component		GO:0002023	reduction of food intake in response to dietary excess		GO:0001774	microglial cell activation		GO:0001769	establishment of B cell polarity
						GO:0006949	syncytium formation		GO:0002024	diet induced thermogenesis		GO:0001781	neutrophil apoptotic process		GO:0001770	establishment of natural killer cell polarity
						GO:0006950	response to stress		GO:0002026	regulation of the force of heart contraction		GO:0001782	B cell homeostasis		GO:0001777	T cell homeostatic proliferation
						GO:0006955	immune response		GO:0002027	regulation of heart rate		GO:0001788	antibody-dependent cellular cytotoxicity		GO:0001778	plasma membrane repair
						GO:0007017	microtubule-based process		GO:0002039	p53 binding		GO:0001790	polymeric immunoglobulin binding		GO:0001779	natural killer cell differentiation
						GO:0007049	cell cycle		GO:0002046	opsin binding		GO:0001791	IgM binding		GO:0001784	phosphotyrosine residue binding
						GO:0007059	chromosome segregation		GO:0002054	nucleobase binding		GO:0001818	negative regulation of cytokine production		GO:0001787	natural killer cell proliferation
						GO:0007117	budding cell bud growth		GO:0002078	membrane fusion involved in acrosome reaction		GO:0001819	positive regulation of cytokine production		GO:0001792	polymeric immunoglobulin receptor activity
						GO:0007154	cell communication		GO:0002088	lens development in camera-type eye		GO:0001820	serotonin secretion		GO:0001793	IgM receptor activity
						GO:0007155	cell adhesion		GO:0002089	lens morphogenesis in camera-type eye		GO:0001822	kidney development		GO:0001802	type III hypersensitivity
						GO:0007163	establishment or maintenance of cell polarity		GO:0002111	BRCA2-BRAF35 complex		GO:0001826	inner cell mass cell differentiation		GO:0001813	regulation of antibody-dependent cellular cytotoxicity
						GO:0007165	signal transduction		GO:0002116	semaphorin receptor complex		GO:0001827	inner cell mass cell fate commitment		GO:0001821	histamine secretion
						GO:0007267	cell-cell signaling		GO:0002121	inter-male aggressive behavior		GO:0001828	inner cell mass cellular morphogenesis		GO:0001823	mesonephros development
						GO:0007272	ensheathment of neurons		GO:0002122	fear-induced aggressive behavior		GO:0001829	trophectodermal cell differentiation		GO:0001837	epithelial to mesenchymal transition
						GO:0007275	multicellular organism development		GO:0002123	irritable aggressive behavior		GO:0001830	trophectodermal cell fate commitment		GO:0001838	embryonic epithelial tube formation
						GO:0007300	ovarian nurse cell to oocyte transport		GO:0002124	territorial aggressive behavior		GO:0001831	trophectodermal cellular morphogenesis		GO:0001839	neural plate morphogenesis
						GO:0007316	pole plasm RNA localization		GO:0002125	maternal aggressive behavior		GO:0001835	blastocyst hatching		GO:0001840	neural plate development
						GO:0007318	pole plasm protein localization		GO:0002126	instrumental aggressive behavior		GO:0001836	release of cytochrome c from mitochondria		GO:0001841	neural tube formation
						GO:0007340	acrosome reaction		GO:0002140	stereocilia tip link		GO:0001847	opsonin receptor activity		GO:0001843	neural tube closure
						GO:0007343	egg activation		GO:0002141	stereocilia ankle link		GO:0001850	complement component C3a binding		GO:0001844	obsolete protein insertion into mitochondrial membrane involved in apoptotic signaling pathway
						GO:0007344	pronuclear fusion		GO:0002162	dystroglycan binding		GO:0001851	complement component C3b binding		GO:0001857	complement component C1q receptor activity
						GO:0007389	pattern specification process		GO:0002164	larval development		GO:0001852	complement component iC3b binding		GO:0001858	complement component iC3b receptor activity
						GO:0007534	gene conversion at mating-type locus		GO:0002165	instar larval or pupal development		GO:0001853	complement component C3dg binding		GO:0001859	complement component C3dg receptor activity
						GO:0007543	sex determination, somatic-gonadal interaction		GO:0002169	3-methylcrotonyl-CoA carboxylase complex, mitochondrial		GO:0001854	complement component C3d binding		GO:0001860	complement component C3d receptor activity
						GO:0007566	embryo implantation		GO:0002174	mammary stem cell proliferation		GO:0001855	complement component C4b binding		GO:0001861	complement component C4b receptor activity
						GO:0007568	obsolete aging		GO:0002180	5-lipoxygenase complex		GO:0001856	complement component C5a binding		GO:0001863	collectin receptor activity
						GO:0007571	obsolete age-dependent general metabolic decline		GO:0002186	cytosolic creatine kinase complex		GO:0001862	collectin binding		GO:0001868	regulation of complement activation, lectin pathway
						GO:0007585	respiratory gaseous exchange by respiratory system		GO:0002187	mitochondrial creatine kinase complex		GO:0001864	pentraxin binding		GO:0001874	(1->3)-beta-D-glucan immune receptor activity
						GO:0007586	digestion		GO:0002201	somatic diversification of DSCAM-based immune receptors		GO:0001867	complement activation, lectin pathway		GO:0001876	lipoarabinomannan binding
						GO:0007611	learning or memory		GO:0002202	somatic diversification of variable lymphocyte receptors of jawless fish		GO:0001872	(1->3)-beta-D-glucan binding		GO:0001879	detection of yeast
						GO:0007622	rhythmic behavior		GO:0002211	behavioral defense response to insect		GO:0001873	polysaccharide immune receptor activity		GO:0001881	receptor recycling
						GO:0007623	circadian rhythm		GO:0002212	behavioral defense response to nematode		GO:0001875	lipopolysaccharide immune receptor activity		GO:0001885	endothelial cell development
						GO:0007624	ultradian rhythm		GO:0002218	activation of innate immune response		GO:0001877	lipoarabinomannan immune receptor activity		GO:0001889	liver development
						GO:0007625	grooming behavior		GO:0002239	response to oomycetes		GO:0001878	response to yeast		GO:0001897	cytolysis by symbiont of host cells
						GO:0007626	locomotory behavior		GO:0002247	clearance of damaged tissue involved in inflammatory response wound healing		GO:0001883	purine nucleoside binding		GO:0001911	negative regulation of leukocyte mediated cytotoxicity
						GO:0007631	feeding behavior		GO:0002249	lymphocyte anergy		GO:0001884	pyrimidine nucleoside binding		GO:0001912	positive regulation of leukocyte mediated cytotoxicity
						GO:0007632	visual behavior		GO:0002250	adaptive immune response		GO:0001890	placenta development		GO:0001914	regulation of T cell mediated cytotoxicity
						GO:0007635	chemosensory behavior		GO:0002251	organ or tissue specific immune response		GO:0001895	retina homeostasis		GO:0001922	B-1 B cell homeostasis
						GO:0007638	mechanosensory behavior		GO:0002254	kinin cascade		GO:0001896	autolysis		GO:0001929	negative regulation of exocyst assembly
						GO:0008037	cell recognition		GO:0002260	lymphocyte homeostasis		GO:0001905	activation of membrane attack complex		GO:0001930	positive regulation of exocyst assembly
						GO:0008074	guanylate cyclase complex, soluble		GO:0002263	cell activation involved in immune response		GO:0001907	killing by symbiont of host cells		GO:0001936	regulation of endothelial cell proliferation
						GO:0008091	spectrin		GO:0002266	follicular dendritic cell activation		GO:0001910	regulation of leukocyte mediated cytotoxicity		GO:0001941	postsynaptic membrane organization
						GO:0008094	ATP-dependent activity, acting on DNA		GO:0002269	leukocyte activation involved in inflammatory response		GO:0001913	T cell mediated cytotoxicity		GO:0001947	heart looping
						GO:0008147	structural constituent of bone		GO:0002270	plasmacytoid dendritic cell activation		GO:0001920	negative regulation of receptor recycling		GO:0001952	regulation of cell-matrix adhesion
						GO:0008186	ATP-dependent activity, acting on RNA		GO:0002274	myeloid leukocyte activation		GO:0001921	positive regulation of receptor recycling		GO:0001956	positive regulation of neurotransmitter secretion
						GO:0008196	vitellogenin receptor activity		GO:0002330	pre-B cell receptor expression		GO:0001928	regulation of exocyst assembly		GO:0001960	negative regulation of cytokine-mediated signaling pathway
						GO:0008219	cell death		GO:0002340	central B cell selection		GO:0001935	endothelial cell proliferation		GO:0001961	positive regulation of cytokine-mediated signaling pathway
						GO:0008278	cohesin complex		GO:0002343	peripheral B cell selection		GO:0001944	vasculature development		GO:0001969	regulation of activation of membrane attack complex
						GO:0008283	cell population proliferation		GO:0002346	B cell positive selection		GO:0001955	blood vessel maturation		GO:0001973	G protein-coupled adenosine receptor signaling pathway
						GO:0008289	lipid binding		GO:0002347	response to tumor cell		GO:0001957	intramembranous ossification		GO:0001978	regulation of systemic arterial blood pressure by carotid sinus baroreceptor feedback
						GO:0008290	F-actin capping protein complex		GO:0002349	histamine production involved in inflammatory response		GO:0001958	endochondral ossification		GO:0001979	regulation of systemic arterial blood pressure by chemoreceptor signaling
						GO:0008307	structural constituent of muscle		GO:0002351	serotonin production involved in inflammatory response		GO:0001959	regulation of cytokine-mediated signaling pathway		GO:0001980	regulation of systemic arterial blood pressure by ischemic conditions
						GO:0008316	structural constituent of vitelline membrane		GO:0002352	B cell negative selection		GO:0001972	retinoic acid binding		GO:0001981	baroreceptor detection of arterial stretch
						GO:0008340	determination of adult lifespan		GO:0002366	leukocyte activation involved in immune response		GO:0001976	nervous system process involved in regulation of systemic arterial blood pressure		GO:0001985	negative regulation of heart rate involved in baroreceptor response to increased systemic arterial blood pressure
						GO:0008430	selenium binding		GO:0002367	cytokine production involved in immune response		GO:0001977	renal system process involved in regulation of blood volume		GO:0001988	positive regulation of heart rate involved in baroreceptor response to decreased systemic arterial blood pressure
						GO:0008537	proteasome activator complex		GO:0002377	immunoglobulin production		GO:0001990	regulation of systemic arterial blood pressure by hormone		GO:0001992	regulation of systemic arterial blood pressure by vasopressin
						GO:0008540	proteasome regulatory particle, base subcomplex		GO:0002387	immune response in gut-associated lymphoid tissue		GO:0002001	renin secretion into blood stream		GO:0001996	positive regulation of heart rate by epinephrine-norepinephrine
						GO:0008541	proteasome regulatory particle, lid subcomplex		GO:0002391	platelet activating factor production involved in inflammatory response		GO:0002002	regulation of angiotensin levels in blood		GO:0001999	renal response to blood flow involved in circulatory renin-angiotensin regulation of systemic arterial blood pressure
						GO:0008568	microtubule severing ATPase activity		GO:0002393	lysosomal enzyme production involved in inflammatory response		GO:0002003	angiotensin maturation		GO:0002000	detection of renal blood flow
						GO:0009056	catabolic process		GO:0002405	antigen sampling by dendritic cells in mucosal-associated lymphoid tissue		GO:0002007	detection of hypoxic conditions in blood by chemoreceptor signaling		GO:0002008	excitation of vasomotor center by chemoreceptor signaling
						GO:0009058	biosynthetic process		GO:0002406	antigen sampling by M cells in mucosal-associated lymphoid tissue		GO:0002009	morphogenesis of an epithelium		GO:0002010	excitation of vasomotor center by baroreceptor signaling
						GO:0009295	nucleoid		GO:0002412	antigen transcytosis by M cells in mucosal-associated lymphoid tissue		GO:0002020	protease binding		GO:0002011	morphogenesis of an epithelial sheet
						GO:0009330	DNA topoisomerase type II (double strand cut, ATP-hydrolyzing) complex		GO:0002414	immunoglobulin transcytosis in epithelial cells		GO:0002040	sprouting angiogenesis		GO:0002013	detection of carbon dioxide by vasomotor center
						GO:0009344	nitrite reductase complex [NAD(P)H]		GO:0002418	immune response to tumor cell		GO:0002041	intussusceptive angiogenesis		GO:0002015	regulation of systemic arterial blood pressure by atrial baroreceptor feedback
						GO:0009368	endopeptidase Clp complex		GO:0002432	granuloma formation		GO:0002045	regulation of cell adhesion involved in intussusceptive angiogenesis		GO:0002017	regulation of blood volume by renal aldosterone
						GO:0009407	toxin catabolic process		GO:0002433	immune response-regulating cell surface receptor signaling pathway involved in phagocytosis		GO:0002047	phenazine biosynthetic process		GO:0002018	renin-angiotensin regulation of aldosterone production
						GO:0009418	pilus shaft		GO:0002434	immune complex clearance		GO:0002048	pyoverdine metabolic process		GO:0002035	brain renin-angiotensin system
						GO:0009419	pilus tip		GO:0002437	inflammatory response to antigenic stimulus		GO:0002051	osteoblast fate commitment		GO:0002042	cell migration involved in sprouting angiogenesis
						GO:0009420	bacterial-type flagellum filament		GO:0002443	leukocyte mediated immunity		GO:0002060	purine nucleobase binding		GO:0002043	blood vessel endothelial cell proliferation involved in sprouting angiogenesis
						GO:0009421	bacterial-type flagellum filament cap		GO:0002450	B cell antigen processing and presentation		GO:0002061	pyrimidine nucleobase binding		GO:0002044	blood vessel endothelial cell migration involved in intussusceptive angiogenesis
						GO:0009422	bacterial-type flagellum hook-filament junction		GO:0002457	T cell antigen processing and presentation		GO:0002062	chondrocyte differentiation		GO:0002049	pyoverdine biosynthetic process
						GO:0009424	bacterial-type flagellum hook		GO:0002461	tolerance induction dependent upon immune response		GO:0002063	chondrocyte development		GO:0002050	pyoverdine catabolic process
						GO:0009425	bacterial-type flagellum basal body		GO:0002467	germinal center formation		GO:0002064	epithelial cell development		GO:0002053	positive regulation of mesenchymal cell proliferation
						GO:0009426	bacterial-type flagellum basal body, distal rod		GO:0002468	dendritic cell antigen processing and presentation		GO:0002070	epithelial cell maturation		GO:0002055	adenine binding
						GO:0009427	bacterial-type flagellum basal body, distal rod, L ring		GO:0002471	monocyte antigen processing and presentation		GO:0002072	optic cup morphogenesis involved in camera-type eye development		GO:0002056	cytosine binding
						GO:0009428	bacterial-type flagellum basal body, distal rod, P ring		GO:0002472	macrophage antigen processing and presentation		GO:0002076	osteoblast development		GO:0002057	guanine binding
						GO:0009429	bacterial-type flagellum basal body, proximal rod		GO:0002473	non-professional antigen presenting cell antigen processing and presentation		GO:0002082	regulation of oxidative phosphorylation		GO:0002058	uracil binding
						GO:0009431	bacterial-type flagellum basal body, MS ring		GO:0002475	antigen processing and presentation via MHC class Ib		GO:0002085	inhibition of neuroepithelial cell differentiation		GO:0002059	thymine binding
						GO:0009433	bacterial-type flagellum basal body, C ring		GO:0002504	antigen processing and presentation of peptide or polysaccharide antigen via MHC class II		GO:0002086	diaphragm contraction		GO:0002065	columnar/cuboidal epithelial cell differentiation
						GO:0009504	cell plate		GO:0002508	central tolerance induction		GO:0002087	regulation of respiratory gaseous exchange by nervous system process		GO:0002066	columnar/cuboidal epithelial cell development
						GO:0009510	plasmodesmatal desmotubule		GO:0002513	tolerance induction to self antigen		GO:0002090	regulation of receptor internalization		GO:0002069	columnar/cuboidal epithelial cell maturation
						GO:0009524	phragmoplast		GO:0002514	B cell tolerance induction		GO:0002093	auditory receptor cell morphogenesis		GO:0002079	inner acrosomal membrane
						GO:0009525	phragmosome		GO:0002517	T cell tolerance induction		GO:0002095	caveolar macromolecular signaling complex		GO:0002080	acrosomal membrane
						GO:0009532	plastid stroma		GO:0002519	natural killer cell tolerance induction		GO:0002113	interleukin-33 binding		GO:0002081	outer acrosomal membrane
						GO:0009541	etioplast prolamellar body		GO:0002522	leukocyte migration involved in immune response		GO:0002117	amphibian larval development		GO:0002091	negative regulation of receptor internalization
						GO:0009542	granum		GO:0002523	leukocyte migration involved in inflammatory response		GO:0002119	nematode larval development		GO:0002092	positive regulation of receptor internalization
						GO:0009546	plasmodesmatal cytoplasmic sleeve		GO:0002534	cytokine production involved in inflammatory response		GO:0002134	UTP binding		GO:0002094	polyprenyltransferase activity
						GO:0009548	plasmodesmatal plasma membrane		GO:0002536	respiratory burst involved in inflammatory response		GO:0002135	CTP binding		GO:0002102	podosome
						GO:0009549	cellulose microfibril		GO:0002537	nitric oxide production involved in inflammatory response		GO:0002148	hypochlorous acid metabolic process		GO:0002112	interleukin-33 receptor binding
						GO:0009561	megagametogenesis		GO:0002538	arachidonic acid metabolite production involved in inflammatory response		GO:0002149	hypochlorous acid biosynthetic process		GO:0002114	interleukin-33 receptor activity
						GO:0009566	fertilization		GO:0002552	serotonin secretion by mast cell		GO:0002150	hypochlorous acid catabolic process		GO:0002138	retinoic acid biosynthetic process
						GO:0009574	preprophase band		GO:0002553	histamine secretion by mast cell		GO:0002154	thyroid hormone mediated signaling pathway		GO:0002151	G-quadruplex RNA binding
						GO:0009605	response to external stimulus		GO:0002554	serotonin secretion by platelet		GO:0002155	regulation of thyroid hormone mediated signaling pathway		GO:0002152	bile acid conjugation
						GO:0009607	response to biotic stimulus		GO:0002555	histamine secretion by platelet		GO:0002158	osteoclast proliferation		GO:0002156	negative regulation of thyroid hormone mediated signaling pathway
						GO:0009628	response to abiotic stimulus		GO:0002556	serotonin secretion by basophil		GO:0002168	instar larval development		GO:0002157	positive regulation of thyroid hormone mediated signaling pathway
						GO:0009653	anatomical structure morphogenesis		GO:0002557	histamine secretion by basophil		GO:0002176	male germ cell proliferation		GO:0002161	aminoacyl-tRNA editing activity
						GO:0009719	response to endogenous stimulus		GO:0002562	somatic diversification of immune receptors via germline recombination within a single locus		GO:0002178	palmitoyltransferase complex		GO:0002175	protein localization to paranode region of axon
						GO:0009791	post-embryonic development		GO:0002563	somatic diversification of immune receptors via alternate splicing		GO:0002183	cytoplasmic translational initiation		GO:0002179	homodimeric serine palmitoyltransferase complex
						GO:0009838	abscission		GO:0002565	somatic diversification of immune receptors via gene conversion		GO:0002194	hepatocyte cell migration		GO:0002185	creatine kinase complex
						GO:0009845	seed germination		GO:0002566	somatic diversification of immune receptors via somatic mutation		GO:0002197	xanthine dehydrogenase complex		GO:0002188	translation reinitiation
						GO:0009846	pollen germination		GO:0002567	somatic diversification of FREP-based immune receptors		GO:0002206	gene conversion of immunoglobulin genes		GO:0002189	ribose phosphate diphosphokinase complex
						GO:0009856	pollination		GO:0002568	somatic diversification of T cell receptor genes		GO:0002208	somatic diversification of immunoglobulins involved in immune response		GO:0002190	cap-independent translational initiation
						GO:0009859	pollen hydration		GO:0002569	somatic diversification of immune receptors by N region addition		GO:0002213	defense response to insect		GO:0002191	cap-dependent translational initiation
						GO:0009865	pollen tube adhesion		GO:0002577	regulation of antigen processing and presentation		GO:0002215	defense response to nematode		GO:0002203	proteolysis by cytosolic proteases associated with antigen processing and presentation
						GO:0009875	pollen-pistil interaction		GO:0002643	regulation of tolerance induction		GO:0002221	pattern recognition receptor signaling pathway		GO:0002204	somatic recombination of immunoglobulin genes involved in immune response
						GO:0009876	pollen adhesion		GO:0002679	respiratory burst involved in defense response		GO:0002227	innate immune response in mucosa		GO:0002205	somatic hypermutation of immunoglobulin genes involved in immune response
						GO:0009927	histidine phosphotransfer kinase activity		GO:0002683	negative regulation of immune system process		GO:0002228	natural killer cell mediated immunity		GO:0002207	gene conversion of immunoglobulin genes involved in immune response
						GO:0009930	longitudinal side of cell surface		GO:0002684	positive regulation of immune system process		GO:0002229	defense response to oomycetes		GO:0002220	innate immune response activating cell surface receptor signaling pathway
						GO:0009975	cyclase activity		GO:0002685	regulation of leukocyte migration		GO:0002231	detection of oomycetes		GO:0002223	stimulatory C-type lectin receptor signaling pathway
						GO:0009986	cell surface		GO:0002694	regulation of leukocyte activation		GO:0002232	leukocyte chemotaxis involved in inflammatory response		GO:0002224	toll-like receptor signaling pathway
						GO:0010014	meristem initiation		GO:0002697	regulation of immune effector process		GO:0002233	leukocyte chemotaxis involved in immune response		GO:0002225	positive regulation of antimicrobial peptide production
						GO:0010022	meristem determinacy		GO:0002700	regulation of production of molecular mediator of immune response		GO:0002234	detection of endoplasmic reticulum overloading		GO:0002243	detection of parasitic plant
						GO:0010069	zygote asymmetric cytokinesis in embryo sac		GO:0002745	antigen processing and presentation initiated by receptor mediated uptake of antigen		GO:0002235	detection of unfolded protein		GO:0002246	wound healing involved in inflammatory response
						GO:0010073	meristem maintenance		GO:0002746	antigen processing and presentation following pinocytosis		GO:0002236	detection of misfolded protein		GO:0002257	negative regulation of kinin cascade
						GO:0010118	stomatal movement		GO:0002747	antigen processing and presentation following phagocytosis		GO:0002237	response to molecule of bacterial origin		GO:0002258	positive regulation of kinin cascade
						GO:0010127	mycothiol-dependent detoxification		GO:0002757	immune response-activating signaling pathway		GO:0002238	response to molecule of fungal origin		GO:0002259	endothelial cell activation within high endothelial venule involved in immune response
						GO:0010162	seed dormancy process		GO:0002764	immune response-regulating signaling pathway		GO:0002240	response to molecule of oomycetes origin		GO:0002272	plasmacytoid dendritic cell differentiation involved in immune response
						GO:0010183	pollen tube guidance		GO:0002775	antimicrobial peptide production		GO:0002241	response to parasitic plant		GO:0002276	basophil activation involved in immune response
						GO:0010287	plastoglobule		GO:0002831	regulation of response to biotic stimulus		GO:0002242	defense response to parasitic plant		GO:0002277	myeloid dendritic cell activation involved in immune response
						GO:0010312	detoxification of zinc ion		GO:0002905	regulation of mature B cell apoptotic process		GO:0002244	hematopoietic progenitor cell differentiation		GO:0002278	eosinophil activation involved in immune response
						GO:0010316	pyrophosphate-dependent phosphofructokinase complex		GO:0002927	archaeosine-tRNA biosynthetic process		GO:0002248	connective tissue replacement involved in inflammatory response wound healing		GO:0002279	mast cell activation involved in immune response
						GO:0010317	pyrophosphate-dependent phosphofructokinase complex, alpha-subunit complex		GO:0002931	response to ischemia		GO:0002255	tissue kallikrein-kinin cascade		GO:0002280	monocyte activation involved in immune response
						GO:0010318	pyrophosphate-dependent phosphofructokinase complex, beta-subunit complex		GO:0002941	synoviocyte proliferation		GO:0002256	regulation of kinin cascade		GO:0002281	macrophage activation involved in immune response
						GO:0010319	stromule		GO:0002947	tumor necrosis factor receptor superfamily complex		GO:0002261	mucosal lymphocyte homeostasis		GO:0002282	microglial cell activation involved in immune response
						GO:0010339	external side of cell wall		GO:0002952	(4S)-4-hydroxy-5-phosphonooxypentane-2,3-dione isomerase activity		GO:0002264	endothelial cell activation involved in immune response		GO:0002283	neutrophil activation involved in immune response
						GO:0010344	seed oilbody biogenesis		GO:0003002	regionalization		GO:0002265	astrocyte activation involved in immune response		GO:0002286	T cell activation involved in immune response
						GO:0010483	pollen tube reception		GO:0003012	muscle system process		GO:0002267	follicular dendritic cell activation involved in immune response		GO:0002297	T-helper 2 cell lineage commitment
						GO:0010496	intercellular transport		GO:0003013	circulatory system process		GO:0002268	follicular dendritic cell differentiation		GO:0002312	B cell activation involved in immune response
						GO:0010588	cotyledon vascular tissue pattern formation		GO:0003014	renal system process		GO:0002271	plasmacytoid dendritic cell activation involved in immune response		GO:0002318	myeloid progenitor cell differentiation
						GO:0010598	NAD(P)H dehydrogenase complex (plastoquinone)		GO:0003016	respiratory system process		GO:0002273	plasmacytoid dendritic cell differentiation		GO:0002320	lymphoid progenitor cell differentiation
						GO:0012505	endomembrane system		GO:0003052	circadian regulation of systemic arterial blood pressure		GO:0002275	myeloid cell activation involved in immune response		GO:0002323	natural killer cell activation involved in immune response
						GO:0014705	C zone		GO:0003055	circadian regulation of heart rate by the suprachiasmatic nucleus		GO:0002285	lymphocyte activation involved in immune response		GO:0002331	pre-B cell allelic exclusion
						GO:0014801	longitudinal sarcoplasmic reticulum		GO:0003131	mesodermal-endodermal cell signaling		GO:0002319	memory B cell differentiation		GO:0002336	B-1 B cell lineage commitment
						GO:0014823	response to activity		GO:0003133	endodermal-mesodermal cell signaling		GO:0002326	B cell lineage commitment		GO:0002363	alpha-beta T cell lineage commitment
						GO:0014854	response to inactivity		GO:0003142	cardiogenic plate morphogenesis		GO:0002341	central B cell anergy		GO:0002365	gamma-delta T cell lineage commitment
						GO:0014874	response to stimulus involved in regulation of muscle adaptation		GO:0003149	membranous septum morphogenesis		GO:0002342	central B cell deletion		GO:0002372	myeloid dendritic cell cytokine production
						GO:0015627	type II protein secretion system complex		GO:0003151	outflow tract morphogenesis		GO:0002344	B cell affinity maturation		GO:0002373	plasmacytoid dendritic cell cytokine production
						GO:0015643	toxic substance binding		GO:0003157	endocardium development		GO:0002348	central B cell positive selection		GO:0002382	regulation of tissue kallikrein-kinin cascade
						GO:0015645	fatty acid ligase activity		GO:0003160	endocardium morphogenesis		GO:0002350	peripheral B cell positive selection		GO:0002389	tolerance induction in Peyer's patch
						GO:0016020	membrane		GO:0003170	heart valve development		GO:0002353	plasma kallikrein-kinin cascade		GO:0002400	tolerance induction in nasopharyngeal-associated lymphoid tissue
						GO:0016037	light absorption		GO:0003179	heart valve morphogenesis		GO:0002354	central B cell negative selection		GO:0002402	B cell tolerance induction in mucosal-associated lymphoid tissue
						GO:0016049	cell growth		GO:0003188	heart valve formation		GO:0002355	detection of tumor cell		GO:0002403	T cell tolerance induction in mucosal-associated lymphoid tissue
						GO:0016203	muscle attachment		GO:0003205	cardiac chamber development		GO:0002356	peripheral B cell negative selection		GO:0002409	Langerhans cell chemotaxis
						GO:0016247	channel regulator activity		GO:0003206	cardiac chamber morphogenesis		GO:0002357	defense response to tumor cell		GO:0002410	plasmacytoid dendritic cell chemotaxis
						GO:0016251	RNA polymerase II general transcription initiation factor activity		GO:0003207	cardiac chamber formation		GO:0002358	B cell homeostatic proliferation		GO:0002411	T cell tolerance induction to tumor cell
						GO:0016272	prefoldin complex		GO:0003248	heart capillary growth		GO:0002360	T cell lineage commitment		GO:0002419	T cell mediated cytotoxicity directed against tumor cell target
						GO:0016281	eukaryotic translation initiation factor 4F complex		GO:0003254	regulation of membrane depolarization		GO:0002368	B cell cytokine production		GO:0002420	natural killer cell mediated cytotoxicity directed against tumor cell target
						GO:0016328	lateral plasma membrane		GO:0003272	endocardial cushion formation		GO:0002369	T cell cytokine production		GO:0002426	immunoglobulin production in mucosal tissue
						GO:0016363	nuclear matrix		GO:0003279	cardiac septum development		GO:0002370	natural killer cell cytokine production		GO:0002427	mucosal tolerance induction
						GO:0016459	myosin complex		GO:0003294	atrial ventricular junction remodeling		GO:0002371	dendritic cell cytokine production		GO:0002430	complement receptor mediated signaling pathway
						GO:0016490	structural constituent of peritrophic membrane		GO:0003297	heart wedging		GO:0002381	immunoglobulin production involved in immunoglobulin-mediated immune response		GO:0002431	Fc receptor mediated stimulatory signaling pathway
						GO:0016491	oxidoreductase activity		GO:0003299	muscle hypertrophy in response to stress		GO:0002383	immune response in brain or nervous system		GO:0002445	type II hypersensitivity
						GO:0016530	metallochaperone activity		GO:0003315	heart rudiment formation		GO:0002384	hepatic immune response		GO:0002446	neutrophil mediated immunity
						GO:0016604	nuclear body		GO:0003360	brainstem development		GO:0002385	mucosal immune response		GO:0002447	eosinophil mediated immunity
						GO:0016740	transferase activity		GO:0003385	cell-cell signaling involved in amphid sensory organ development		GO:0002388	immune response in Peyer's patch		GO:0002448	mast cell mediated immunity
						GO:0016787	hydrolase activity		GO:0003392	cell adhesion involved in retrograde extension		GO:0002394	tolerance induction in gut-associated lymphoid tissue		GO:0002452	B cell receptor editing
						GO:0016829	lyase activity		GO:0003403	optic vesicle formation		GO:0002395	immune response in nasopharyngeal-associated lymphoid tissue		GO:0002453	peripheral B cell anergy
						GO:0016853	isomerase activity		GO:0003407	neural retina development		GO:0002407	dendritic cell chemotaxis		GO:0002454	peripheral B cell deletion
						GO:0016874	ligase activity		GO:0003408	optic cup formation involved in camera-type eye development		GO:0002408	myeloid dendritic cell chemotaxis		GO:0002456	T cell mediated immunity
						GO:0016887	ATP hydrolysis activity		GO:0003409	optic cup structural organization		GO:0002413	tolerance induction to tumor cell		GO:0002464	peripheral tolerance induction to nonself antigen
						GO:0016964	alpha-2 macroglobulin receptor activity		GO:0003410	anterior rotation of the optic cup		GO:0002415	immunoglobulin transcytosis in epithelial cells mediated by polymeric immunoglobulin receptor		GO:0002476	antigen processing and presentation of endogenous peptide antigen via MHC class Ib
						GO:0016999	antibiotic metabolic process		GO:0003411	cell motility involved in camera-type eye morphogenesis		GO:0002416	IgG immunoglobulin transcytosis in epithelial cells mediated by FcRn immunoglobulin receptor		GO:0002477	antigen processing and presentation of exogenous peptide antigen via MHC class Ib
						GO:0017056	structural constituent of nuclear pore		GO:0003419	growth plate cartilage chondrocyte proliferation		GO:0002417	B cell antigen processing and presentation mediated by B cell receptor uptake of antigen		GO:0002491	antigen processing and presentation of endogenous peptide antigen via MHC class II
						GO:0017086	3-methyl-2-oxobutanoate dehydrogenase (lipoamide) complex		GO:0003423	growth plate cartilage chondrocyte division		GO:0002421	B cell antigen processing and presentation following pinocytosis		GO:0002492	peptide antigen assembly with MHC class Ib protein complex
						GO:0017101	aminoacyl-tRNA synthetase multienzyme complex		GO:0003676	nucleic acid binding		GO:0002423	natural killer cell mediated immune response to tumor cell		GO:0002493	lipid antigen assembly with MHC class Ib protein complex
						GO:0017102	methionyl glutamyl tRNA synthetase complex		GO:0003678	DNA helicase activity		GO:0002424	T cell mediated immune response to tumor cell		GO:0002494	lipid antigen transport
						GO:0018444	translation release factor complex		GO:0003689	DNA clamp loader activity		GO:0002428	antigen processing and presentation of peptide antigen via MHC class Ib		GO:0002497	proteasomal proteolysis associated with antigen processing and presentation
						GO:0018933	nicotine metabolic process		GO:0003707	nuclear steroid receptor activity		GO:0002429	immune response-activating cell surface receptor signaling pathway		GO:0002498	proteolysis within endoplasmic reticulum associated with antigen processing and presentation
						GO:0018985	pronuclear envelope synthesis		GO:0003713	transcription coactivator activity		GO:0002435	immune complex clearance by erythrocytes		GO:0002499	proteolysis within endosome associated with antigen processing and presentation
						GO:0018995	host cellular component		GO:0003714	transcription corepressor activity		GO:0002436	immune complex clearance by monocytes and macrophages		GO:0002500	proteolysis within lysosome associated with antigen processing and presentation
						GO:0019008	molybdopterin synthase complex		GO:0003724	RNA helicase activity		GO:0002438	acute inflammatory response to antigenic stimulus		GO:0002502	peptide antigen assembly with MHC class I protein complex
						GO:0019013	viral nucleocapsid		GO:0003755	peptidyl-prolyl cis-trans isomerase activity		GO:0002439	chronic inflammatory response to antigenic stimulus		GO:0002503	peptide antigen assembly with MHC class II protein complex
						GO:0019028	viral capsid		GO:0003756	protein disulfide isomerase activity		GO:0002441	histamine secretion involved in inflammatory response		GO:0002518	lymphocyte chemotaxis across high endothelial venule
						GO:0019033	viral tegument		GO:0003796	lysozyme activity		GO:0002442	serotonin secretion involved in inflammatory response		GO:0002524	hypersensitivity
						GO:0019035	viral integration complex		GO:0003832	beta-alanyl-dopamine hydrolase activity		GO:0002444	myeloid leukocyte mediated immunity		GO:0002526	acute inflammatory response
						GO:0019036	viral transcriptional complex		GO:0003916	DNA topoisomerase activity		GO:0002449	lymphocyte mediated immunity		GO:0002529	regulation of plasma kallikrein-kinin cascade
						GO:0019037	obsolete viral assembly intermediate		GO:0003918	DNA topoisomerase type II (double strand cut, ATP-hydrolyzing) activity		GO:0002451	peripheral B cell tolerance induction		GO:0002530	regulation of systemic arterial blood pressure involved in acute-phase response
						GO:0019042	viral latency		GO:0003963	RNA-3'-phosphate cyclase activity		GO:0002455	humoral immune response mediated by circulating immunoglobulin		GO:0002542	Factor XII activation
						GO:0019043	establishment of viral latency		GO:0004016	adenylate cyclase activity		GO:0002458	peripheral T cell tolerance induction		GO:0002543	activation of blood coagulation via clotting cascade
						GO:0019044	maintenance of viral latency		GO:0004096	catalase activity		GO:0002459	adaptive immune response based on somatic recombination of immune receptors built from leucine-rich repeat domains		GO:0002544	chronic inflammatory response
						GO:0019045	latent virus replication		GO:0004130	cytochrome-c peroxidase activity		GO:0002460	adaptive immune response based on somatic recombination of immune receptors built from immunoglobulin superfamily domains		GO:0002560	basophil mediated immunity
						GO:0019046	release from viral latency		GO:0004134	4-alpha-glucanotransferase activity		GO:0002462	tolerance induction to nonself antigen		GO:0002573	myeloid leukocyte differentiation
						GO:0019048	modulation by virus of host process		GO:0004135	amylo-alpha-1,6-glucosidase activity		GO:0002463	central tolerance induction to nonself antigen		GO:0002574	thrombocyte differentiation
						GO:0019058	viral life cycle		GO:0004149	dihydrolipoyllysine-residue succinyltransferase activity		GO:0002465	peripheral tolerance induction		GO:0002575	basophil chemotaxis
						GO:0019061	uncoating of virus		GO:0004162	dimethylnitrosamine demethylase activity		GO:0002466	peripheral tolerance induction to self antigen		GO:0002581	negative regulation of antigen processing and presentation of peptide or polysaccharide antigen via MHC class II
						GO:0019068	virion assembly		GO:0004169	dolichyl-phosphate-mannose-protein mannosyltransferase activity		GO:0002469	myeloid dendritic cell antigen processing and presentation		GO:0002582	positive regulation of antigen processing and presentation of peptide or polysaccharide antigen via MHC class II
						GO:0019069	viral capsid assembly		GO:0004325	ferrochelatase activity		GO:0002470	plasmacytoid dendritic cell antigen processing and presentation		GO:0002584	negative regulation of antigen processing and presentation of peptide antigen
						GO:0019070	viral genome maturation		GO:0004383	guanylate cyclase activity		GO:0002474	antigen processing and presentation of peptide antigen via MHC class I		GO:0002585	positive regulation of antigen processing and presentation of peptide antigen
						GO:0019072	viral genome packaging		GO:0004408	holocytochrome-c synthase activity		GO:0002478	antigen processing and presentation of exogenous peptide antigen		GO:0002586	regulation of antigen processing and presentation of peptide antigen via MHC class II
						GO:0019075	virus maturation		GO:0004447	iodide peroxidase activity		GO:0002483	antigen processing and presentation of endogenous peptide antigen		GO:0002589	regulation of antigen processing and presentation of peptide antigen via MHC class I
						GO:0019076	viral release from host cell		GO:0004467	long-chain fatty acid-CoA ligase activity		GO:0002495	antigen processing and presentation of peptide antigen via MHC class II		GO:0002593	negative regulation of antigen processing and presentation via MHC class Ib
						GO:0019079	viral genome replication		GO:0004497	monooxygenase activity		GO:0002496	proteolysis associated with antigen processing and presentation		GO:0002594	positive regulation of antigen processing and presentation via MHC class Ib
						GO:0019080	viral gene expression		GO:0004598	peptidylamidoglycolate lyase activity		GO:0002501	peptide antigen assembly with MHC protein complex		GO:0002595	regulation of antigen processing and presentation of peptide antigen via MHC class Ib
						GO:0019081	viral translation		GO:0004602	glutathione peroxidase activity		GO:0002505	antigen processing and presentation of polysaccharide antigen via MHC class II		GO:0002598	regulation of antigen processing and presentation of lipid antigen via MHC class Ib
						GO:0019082	viral protein processing		GO:0004653	polypeptide N-acetylgalactosaminyltransferase activity		GO:0002509	central tolerance induction to self antigen		GO:0002601	regulation of antigen processing and presentation of polysaccharide antigen via MHC class II
						GO:0019083	viral transcription		GO:0004672	protein kinase activity		GO:0002510	central B cell tolerance induction		GO:0002605	negative regulation of dendritic cell antigen processing and presentation
						GO:0019098	reproductive behavior		GO:0004704	obsolete NF-kappaB-inducing kinase activity		GO:0002512	central T cell tolerance induction		GO:0002606	positive regulation of dendritic cell antigen processing and presentation
						GO:0019197	phosphoenolpyruvate-dependent sugar phosphotransferase complex		GO:0004720	protein-lysine 6-oxidase activity		GO:0002515	B cell anergy		GO:0002607	regulation of myeloid dendritic cell antigen processing and presentation
						GO:0019222	regulation of metabolic process		GO:0004721	phosphoprotein phosphatase activity		GO:0002516	B cell deletion		GO:0002610	regulation of plasmacytoid dendritic cell antigen processing and presentation
						GO:0019674	NAD metabolic process		GO:0004742	dihydrolipoyllysine-residue acetyltransferase activity		GO:0002521	leukocyte differentiation		GO:0002614	negative regulation of monocyte antigen processing and presentation
						GO:0019676	ammonia assimilation cycle		GO:0004800	thyroxine 5'-deiodinase activity		GO:0002528	regulation of vascular permeability involved in acute inflammatory response		GO:0002615	positive regulation of monocyte antigen processing and presentation
						GO:0019725	cellular homeostasis		GO:0004835	tubulin-tyrosine ligase activity		GO:0002533	lysosomal enzyme secretion involved in inflammatory response		GO:0002617	negative regulation of macrophage antigen processing and presentation
						GO:0019748	secondary metabolic process		GO:0004836	tyramine-beta hydroxylase activity		GO:0002539	prostaglandin production involved in inflammatory response		GO:0002618	positive regulation of macrophage antigen processing and presentation
						GO:0019773	proteasome core complex, alpha-subunit complex		GO:0004857	enzyme inhibitor activity		GO:0002540	leukotriene production involved in inflammatory response		GO:0002620	negative regulation of non-professional antigen presenting cell antigen processing and presentation
						GO:0019774	proteasome core complex, beta-subunit complex		GO:0004879	nuclear receptor activity		GO:0002548	monocyte chemotaxis		GO:0002621	positive regulation of non-professional antigen presenting cell antigen processing and presentation
						GO:0019808	polyamine binding		GO:0004888	transmembrane signaling receptor activity		GO:0002551	mast cell chemotaxis		GO:0002623	negative regulation of B cell antigen processing and presentation
						GO:0019814	immunoglobulin complex		GO:0004895	cell adhesion receptor activity		GO:0002561	basophil degranulation		GO:0002624	positive regulation of B cell antigen processing and presentation
						GO:0019826	oxygen sensor activity		GO:0005030	neurotrophin receptor activity		GO:0002564	alternate splicing of immunoglobulin genes		GO:0002626	negative regulation of T cell antigen processing and presentation
						GO:0019827	stem cell population maintenance		GO:0005041	low-density lipoprotein particle receptor activity		GO:0002570	somatic diversification of immunoglobulin genes by N region addition		GO:0002627	positive regulation of T cell antigen processing and presentation
						GO:0019835	cytolysis		GO:0005049	nuclear export signal receptor activity		GO:0002571	somatic diversification of T cell receptor genes by N region addition		GO:0002628	regulation of proteolysis associated with antigen processing and presentation
						GO:0019882	antigen processing and presentation		GO:0005091	guanyl-nucleotide exchange factor adaptor activity		GO:0002576	platelet degranulation		GO:0002632	negative regulation of granuloma formation
						GO:0019898	extrinsic component of membrane		GO:0005102	signaling receptor binding		GO:0002578	negative regulation of antigen processing and presentation		GO:0002633	positive regulation of granuloma formation
						GO:0019911	structural constituent of myelin sheath		GO:0005132	type I interferon receptor binding		GO:0002579	positive regulation of antigen processing and presentation		GO:0002638	negative regulation of immunoglobulin production
						GO:0019953	sexual reproduction		GO:0005158	insulin receptor binding		GO:0002580	regulation of antigen processing and presentation of peptide or polysaccharide antigen via MHC class II		GO:0002639	positive regulation of immunoglobulin production
						GO:0019954	asexual reproduction		GO:0005178	integrin binding		GO:0002583	regulation of antigen processing and presentation of peptide antigen		GO:0002647	negative regulation of central tolerance induction
						GO:0020007	apical complex		GO:0005214	structural constituent of chitin-based cuticle		GO:0002592	regulation of antigen processing and presentation via MHC class Ib		GO:0002648	positive regulation of central tolerance induction
						GO:0020008	rhoptry		GO:0005275	amine transmembrane transporter activity		GO:0002604	regulation of dendritic cell antigen processing and presentation		GO:0002650	negative regulation of tolerance induction to self antigen
						GO:0020010	conoid		GO:0005324	long-chain fatty acid transporter activity		GO:0002613	regulation of monocyte antigen processing and presentation		GO:0002651	positive regulation of tolerance induction to self antigen
						GO:0020016	ciliary pocket		GO:0005326	neurotransmitter transmembrane transporter activity		GO:0002616	regulation of macrophage antigen processing and presentation		GO:0002653	negative regulation of tolerance induction dependent upon immune response
						GO:0020023	kinetoplast		GO:0005342	organic acid transmembrane transporter activity		GO:0002619	regulation of non-professional antigen presenting cell antigen processing and presentation		GO:0002654	positive regulation of tolerance induction dependent upon immune response
						GO:0020031	polar ring of apical complex		GO:0005483	soluble NSF attachment protein activity		GO:0002622	regulation of B cell antigen processing and presentation		GO:0002655	regulation of tolerance induction to nonself antigen
						GO:0020032	basal ring of apical complex		GO:0005484	SNAP receptor activity		GO:0002625	regulation of T cell antigen processing and presentation		GO:0002658	regulation of peripheral tolerance induction
						GO:0020038	subpellicular network		GO:0005496	steroid binding		GO:0002631	regulation of granuloma formation		GO:0002662	negative regulation of B cell tolerance induction
						GO:0020039	pellicle		GO:0005497	androgen binding		GO:0002634	regulation of germinal center formation		GO:0002663	positive regulation of B cell tolerance induction
						GO:0021700	developmental maturation		GO:0005500	juvenile hormone binding		GO:0002635	negative regulation of germinal center formation		GO:0002665	negative regulation of T cell tolerance induction
						GO:0021807	motogenic signaling initiating cell movement in cerebral cortex		GO:0005504	fatty acid binding		GO:0002636	positive regulation of germinal center formation		GO:0002666	positive regulation of T cell tolerance induction
						GO:0021837	motogenic signaling involved in postnatal olfactory bulb interneuron migration		GO:0005516	calmodulin binding		GO:0002637	regulation of immunoglobulin production		GO:0002667	regulation of T cell anergy
						GO:0021838	motogenic signaling involved in interneuron migration from the subpallium to the cortex		GO:0005518	collagen binding		GO:0002644	negative regulation of tolerance induction		GO:0002670	regulation of B cell anergy
						GO:0022004	midbrain-hindbrain boundary maturation during brain development		GO:0005521	lamin binding		GO:0002645	positive regulation of tolerance induction		GO:0002673	regulation of acute inflammatory response
						GO:0022005	midbrain-hindbrain boundary maturation during neural plate development		GO:0005522	profilin binding		GO:0002646	regulation of central tolerance induction		GO:0002676	regulation of chronic inflammatory response
						GO:0022402	cell cycle process		GO:0005527	macrolide binding		GO:0002649	regulation of tolerance induction to self antigen		GO:0002689	negative regulation of leukocyte chemotaxis
						GO:0022403	cell cycle phase		GO:0005528	FK506 binding		GO:0002652	regulation of tolerance induction dependent upon immune response		GO:0002690	positive regulation of leukocyte chemotaxis
						GO:0022404	molting cycle process		GO:0005539	glycosaminoglycan binding		GO:0002661	regulation of B cell tolerance induction		GO:0002692	negative regulation of cellular extravasation
						GO:0022406	membrane docking		GO:0005542	folic acid binding		GO:0002664	regulation of T cell tolerance induction		GO:0002693	positive regulation of cellular extravasation
						GO:0022412	cellular process involved in reproduction in multicellular organism		GO:0005543	phospholipid binding		GO:0002680	pro-T cell lineage commitment		GO:0002704	negative regulation of leukocyte mediated immunity
						GO:0022413	reproductive process in single-celled organism		GO:0005548	phospholipid transporter activity		GO:0002681	somatic recombination of T cell receptor gene segments		GO:0002705	positive regulation of leukocyte mediated immunity
						GO:0022601	menstrual cycle phase		GO:0005550	pheromone binding		GO:0002686	negative regulation of leukocyte migration		GO:0002706	regulation of lymphocyte mediated immunity
						GO:0022602	ovulation cycle process		GO:0005583	fibrillar collagen trimer		GO:0002687	positive regulation of leukocyte migration		GO:0002715	regulation of natural killer cell mediated immunity
						GO:0022608	multicellular organism adhesion		GO:0005589	collagen type VI trimer		GO:0002688	regulation of leukocyte chemotaxis		GO:0002719	negative regulation of cytokine production involved in immune response
						GO:0022611	dormancy process		GO:0005593	FACIT collagen trimer		GO:0002691	regulation of cellular extravasation		GO:0002720	positive regulation of cytokine production involved in immune response
						GO:0022623	proteasome-activating nucleotidase complex		GO:0005598	short-chain collagen trimer		GO:0002695	negative regulation of leukocyte activation		GO:0002721	regulation of B cell cytokine production
						GO:0022624	proteasome accessory complex		GO:0005606	laminin-1 complex		GO:0002696	positive regulation of leukocyte activation		GO:0002724	regulation of T cell cytokine production
						GO:0022857	transmembrane transporter activity		GO:0005607	laminin-2 complex		GO:0002698	negative regulation of immune effector process		GO:0002727	regulation of natural killer cell cytokine production
						GO:0023051	regulation of signaling		GO:0005608	laminin-3 complex		GO:0002699	positive regulation of immune effector process		GO:0002730	regulation of dendritic cell cytokine production
						GO:0030015	CCR4-NOT core complex		GO:0005609	laminin-4 complex		GO:0002701	negative regulation of production of molecular mediator of immune response		GO:0002752	cell surface pattern recognition receptor signaling pathway
						GO:0030017	sarcomere		GO:0005610	laminin-5 complex		GO:0002702	positive regulation of production of molecular mediator of immune response		GO:0002760	positive regulation of antimicrobial humoral response
						GO:0030018	Z disc		GO:0005611	laminin-6 complex		GO:0002703	regulation of leukocyte mediated immunity		GO:0002761	regulation of myeloid leukocyte differentiation
						GO:0030029	actin filament-based process		GO:0005612	laminin-7 complex		GO:0002718	regulation of cytokine production involved in immune response		GO:0002766	innate immune response-inhibiting signal transduction
						GO:0030054	cell junction		GO:0005618	cell wall		GO:0002748	antigen processing and presentation initiated by pattern recognition receptor mediated uptake of antigen		GO:0002767	immune response-inhibiting cell surface receptor signaling pathway
						GO:0030061	mitochondrial crista		GO:0005628	prospore membrane		GO:0002749	obsolete antigen processing and presentation initiated by toll-like receptor mediated phagocytosis of antigen		GO:0002779	antibacterial peptide secretion
						GO:0030076	light-harvesting complex		GO:0005635	nuclear envelope		GO:0002750	antigen processing and presentation following macropinocytosis		GO:0002780	antibacterial peptide biosynthetic process
						GO:0030080	B875 antenna complex		GO:0005638	lamin filament		GO:0002751	antigen processing and presentation following receptor mediated endocytosis		GO:0002782	antifungal peptide secretion
						GO:0030081	B800-820 antenna complex		GO:0005642	annulate lamellae		GO:0002753	cytoplasmic pattern recognition receptor signaling pathway		GO:0002783	antifungal peptide biosynthetic process
						GO:0030082	B800-850 antenna complex		GO:0005643	nuclear pore		GO:0002754	endosomal pattern recognition receptor signaling pathway		GO:0002785	negative regulation of antimicrobial peptide production
						GO:0030226	apolipoprotein receptor activity		GO:0005655	nucleolar ribonuclease P complex		GO:0002758	innate immune response-activating signaling pathway		GO:0002786	regulation of antibacterial peptide production
						GO:0030228	lipoprotein particle receptor activity		GO:0005656	nuclear pre-replicative complex		GO:0002759	regulation of antimicrobial humoral response		GO:0002788	regulation of antifungal peptide production
						GO:0030234	enzyme regulator activity		GO:0005662	DNA replication factor A complex		GO:0002765	immune response-inhibiting signal transduction		GO:0002789	negative regulation of antifungal peptide production
						GO:0030246	carbohydrate binding		GO:0005664	nuclear origin of replication recognition complex		GO:0002768	immune response-regulating cell surface receptor signaling pathway		GO:0002790	peptide secretion
						GO:0030256	type I protein secretion system complex		GO:0005677	chromatin silencing complex		GO:0002776	antimicrobial peptide secretion		GO:0002791	regulation of peptide secretion
						GO:0030257	type III protein secretion system complex		GO:0005681	spliceosomal complex		GO:0002777	antimicrobial peptide biosynthetic process		GO:0002792	negative regulation of peptide secretion
						GO:0030280	structural constituent of skin epidermis		GO:0005697	telomerase holoenzyme complex		GO:0002778	antibacterial peptide production		GO:0002793	positive regulation of peptide secretion
						GO:0030281	structural constituent of cutaneous appendage		GO:0005703	polytene chromosome puff		GO:0002781	antifungal peptide production		GO:0002794	regulation of antimicrobial peptide secretion
						GO:0030312	external encapsulating structure		GO:0005704	polytene chromosome band		GO:0002784	regulation of antimicrobial peptide production		GO:0002804	positive regulation of antifungal peptide production
						GO:0030314	junctional membrane complex		GO:0005705	polytene chromosome interband		GO:0002819	regulation of adaptive immune response		GO:0002805	regulation of antimicrobial peptide biosynthetic process
						GO:0030315	T-tubule		GO:0005714	early recombination nodule		GO:0002828	regulation of type 2 immune response		GO:0002820	negative regulation of adaptive immune response
						GO:0030371	translation repressor activity		GO:0005715	late recombination nodule		GO:0002832	negative regulation of response to biotic stimulus		GO:0002821	positive regulation of adaptive immune response
						GO:0030427	site of polarized growth		GO:0005727	extrachromosomal circular DNA		GO:0002833	positive regulation of response to biotic stimulus		GO:0002822	regulation of adaptive immune response based on somatic recombination of immune receptors built from immunoglobulin superfamily domains
						GO:0030428	cell septum		GO:0005731	nucleolus organizer region		GO:0002834	regulation of response to tumor cell		GO:0002829	negative regulation of type 2 immune response
						GO:0030431	sleep		GO:0005732	sno(s)RNA-containing ribonucleoprotein complex		GO:0002837	regulation of immune response to tumor cell		GO:0002830	positive regulation of type 2 immune response
						GO:0030447	filamentous growth		GO:0005739	mitochondrion		GO:0002861	regulation of inflammatory response to antigenic stimulus		GO:0002835	negative regulation of response to tumor cell
						GO:0030478	actin cap		GO:0005746	mitochondrial respirasome		GO:0002867	regulation of B cell deletion		GO:0002836	positive regulation of response to tumor cell
						GO:0030486	smooth muscle dense body		GO:0005757	mitochondrial permeability transition pore complex		GO:0002870	T cell anergy		GO:0002838	negative regulation of immune response to tumor cell
						GO:0030496	midbody		GO:0005760	gamma DNA polymerase complex		GO:0002871	regulation of natural killer cell tolerance induction		GO:0002839	positive regulation of immune response to tumor cell
						GO:0030527	structural constituent of chromatin		GO:0005762	mitochondrial large ribosomal subunit		GO:0002906	negative regulation of mature B cell apoptotic process		GO:0002840	regulation of T cell mediated immune response to tumor cell
						GO:0030533	triplet codon-amino acid adaptor activity		GO:0005763	mitochondrial small ribosomal subunit		GO:0002907	positive regulation of mature B cell apoptotic process		GO:0002843	regulation of tolerance induction to tumor cell
						GO:0030534	adult behavior		GO:0005768	endosome		GO:0002911	regulation of lymphocyte anergy		GO:0002849	regulation of peripheral T cell tolerance induction
						GO:0030537	larval behavior		GO:0005773	vacuole		GO:0002920	regulation of humoral immune response		GO:0002855	regulation of natural killer cell mediated immune response to tumor cell
						GO:0030545	signaling receptor regulator activity		GO:0005783	endoplasmic reticulum		GO:0002930	trabecular meshwork development		GO:0002862	negative regulation of inflammatory response to antigenic stimulus
						GO:0030588	pseudocleavage		GO:0005785	signal recognition particle receptor complex		GO:0002948	archaeosine synthase activity		GO:0002863	positive regulation of inflammatory response to antigenic stimulus
						GO:0030674	protein-macromolecule adaptor activity		GO:0005787	signal peptidase complex		GO:0003003	follicular fluid formation in ovarian follicle antrum involved in fused antrum stage		GO:0002864	regulation of acute inflammatory response to antigenic stimulus
						GO:0030694	bacterial-type flagellum basal body, rod		GO:0005793	endoplasmic reticulum-Golgi intermediate compartment		GO:0003004	follicular fluid formation in ovarian follicle antrum involved in distinct antral spaces stage		GO:0002868	negative regulation of B cell deletion
						GO:0030709	border follicle cell delamination		GO:0005794	Golgi apparatus		GO:0003005	follicular fluid formation in ovarian follicle antrum involved in scattered antral spaces stage		GO:0002869	positive regulation of B cell deletion
						GO:0030874	nucleolar chromatin		GO:0005813	centrosome		GO:0003007	heart morphogenesis		GO:0002872	negative regulation of natural killer cell tolerance induction
						GO:0030875	rDNA protrusion		GO:0005814	centriole		GO:0003009	skeletal muscle contraction		GO:0002873	positive regulation of natural killer cell tolerance induction
						GO:0030877	beta-catenin destruction complex		GO:0005816	spindle pole body		GO:0003015	heart process		GO:0002874	regulation of chronic inflammatory response to antigenic stimulus
						GO:0030899	calcium-dependent ATPase activity		GO:0005818	aster		GO:0003017	lymph circulation		GO:0002886	regulation of myeloid leukocyte mediated immunity
						GO:0030929	ADPG pyrophosphorylase complex		GO:0005826	actomyosin contractile ring		GO:0003018	vascular process in circulatory system		GO:0002895	regulation of central B cell tolerance induction
						GO:0030990	intraciliary transport particle		GO:0005827	polar microtubule		GO:0003030	detection of hydrogen ion		GO:0002898	regulation of central B cell deletion
						GO:0030991	intraciliary transport particle A		GO:0005832	chaperonin-containing T-complex		GO:0003031	detection of carbon dioxide		GO:0002901	mature B cell apoptotic process
						GO:0030992	intraciliary transport particle B		GO:0005836	fatty-acyl-CoA synthase complex		GO:0003032	detection of oxygen		GO:0002908	regulation of peripheral B cell deletion
						GO:0030993	axonemal heterotrimeric kinesin-II complex		GO:0005844	polysome		GO:0003051	angiotensin-mediated drinking behavior		GO:0002912	negative regulation of lymphocyte anergy
						GO:0031074	nucleocytoplasmic transport complex		GO:0005845	mRNA cap binding complex		GO:0003054	circadian regulation of systemic arterial blood pressure by the suprachiasmatic nucleus		GO:0002913	positive regulation of lymphocyte anergy
						GO:0031082	BLOC complex		GO:0005846	nuclear cap binding complex		GO:0003057	regulation of the force of heart contraction by chemical signal		GO:0002914	regulation of central B cell anergy
						GO:0031105	septin complex		GO:0005849	mRNA cleavage factor complex		GO:0003062	regulation of heart rate by chemical signal		GO:0002921	negative regulation of humoral immune response
						GO:0031128	developmental induction		GO:0005858	axonemal dynein complex		GO:0003067	circadian regulation of systemic arterial blood pressure by hormone		GO:0002922	positive regulation of humoral immune response
						GO:0031209	SCAR complex		GO:0005863	striated muscle myosin thick filament		GO:0003071	renal system process involved in regulation of systemic arterial blood pressure		GO:0002923	regulation of humoral immune response mediated by circulating immunoglobulin
						GO:0031214	biomineral tissue development		GO:0005865	striated muscle thin filament		GO:0003073	regulation of systemic arterial blood pressure		GO:0002932	tendon sheath development
						GO:0031224	obsolete intrinsic component of membrane		GO:0005869	dynactin complex		GO:0003091	renal water homeostasis		GO:0002933	lipid hydroxylation
						GO:0031250	anaerobic ribonucleoside-triphosphate reductase complex		GO:0005870	actin capping protein of dynactin complex		GO:0003096	renal sodium ion transport		GO:0002950	ceramide phosphoethanolamine synthase activity
						GO:0031251	PAN complex		GO:0005871	kinesin complex		GO:0003097	renal water transport		GO:0002951	leukotriene-C(4) hydrolase
						GO:0031252	cell leading edge		GO:0005879	axonemal microtubule		GO:0003104	positive regulation of glomerular filtration		GO:0003010	voluntary skeletal muscle contraction
						GO:0031254	cell trailing edge		GO:0005881	cytoplasmic microtubule		GO:0003105	negative regulation of glomerular filtration		GO:0003011	involuntary skeletal muscle contraction
						GO:0031256	leading edge membrane		GO:0005883	neurofilament		GO:0003127	detection of nodal flow		GO:0003019	central nervous system control of baroreceptor feedback
						GO:0031257	cell trailing edge membrane		GO:0005886	plasma membrane		GO:0003129	heart induction		GO:0003020	detection of reduced oxygen by chemoreceptor signaling
						GO:0031262	Ndc80 complex		GO:0005903	brush border		GO:0003130	obsolete BMP signaling pathway involved in heart induction		GO:0003021	detection of increased carbon dioxide by chemoreceptor signaling
						GO:0031294	lymphocyte costimulation		GO:0005905	clathrin-coated pit		GO:0003132	mesodermal-endodermal cell signaling involved in heart induction		GO:0003022	detection of pH by chemoreceptor signaling
						GO:0031389	Rad17 RFC-like complex		GO:0005934	cellular bud tip		GO:0003134	endodermal-mesodermal cell signaling involved in heart induction		GO:0003025	regulation of systemic arterial blood pressure by baroreceptor feedback
						GO:0031390	Ctf18 RFC-like complex		GO:0005935	cellular bud neck		GO:0003143	embryonic heart tube morphogenesis		GO:0003026	regulation of systemic arterial blood pressure by aortic arch baroreceptor feedback
						GO:0031395	bursicon neuropeptide hormone complex		GO:0005938	cell cortex		GO:0003148	outflow tract septum morphogenesis		GO:0003029	detection of hypoxic conditions in blood by carotid body chemoreceptor signaling
						GO:0031409	pigment binding		GO:0005942	phosphatidylinositol 3-kinase complex		GO:0003152	morphogenesis of an epithelial fold involved in embryonic heart tube formation		GO:0003033	detection of hypoxic conditions in blood by aortic body chemoreceptor signaling
						GO:0031422	RecQ family helicase-topoisomerase III complex		GO:0005945	6-phosphofructokinase complex		GO:0003156	regulation of animal organ formation		GO:0003044	regulation of systemic arterial blood pressure mediated by a chemical signal
						GO:0031424	keratinization		GO:0005946	alpha,alpha-trehalose-phosphate synthase complex (UDP-forming)		GO:0003171	atrioventricular valve development		GO:0003045	regulation of systemic arterial blood pressure by physical factors
						GO:0031430	M band		GO:0005948	acetolactate synthase complex		GO:0003172	sinoatrial valve development		GO:0003050	regulation of systemic arterial blood pressure by atrial natriuretic peptide
						GO:0031503	protein-containing complex localization		GO:0005950	anthranilate synthase complex		GO:0003173	ventriculo bulbo valve development		GO:0003058	hormonal regulation of the force of heart contraction
						GO:0031511	Mis6-Sim4 complex		GO:0005951	carbamoyl-phosphate synthase complex		GO:0003178	coronary sinus valve development		GO:0003063	negative regulation of heart rate by acetylcholine
						GO:0031518	CBF3 complex		GO:0005952	cAMP-dependent protein kinase complex		GO:0003180	aortic valve morphogenesis		GO:0003064	regulation of heart rate by hormone
						GO:0031521	spitzenkorper		GO:0005953	CAAX-protein geranylgeranyltransferase complex		GO:0003181	atrioventricular valve morphogenesis		GO:0003065	positive regulation of heart rate by epinephrine
						GO:0031522	cell envelope Sec protein transport complex		GO:0005954	calcium- and calmodulin-dependent protein kinase complex		GO:0003182	coronary sinus valve morphogenesis		GO:0003066	positive regulation of heart rate by norepinephrine
						GO:0031592	centrosomal corona		GO:0005956	protein kinase CK2 complex		GO:0003184	pulmonary valve morphogenesis		GO:0003070	regulation of systemic arterial blood pressure by neurotransmitter
						GO:0031617			GO:0005958	DNA-dependent protein kinase-DNA ligase 4 complex		GO:0003185	sinoatrial valve morphogenesis		GO:0003072	renal control of peripheral vascular resistance involved in regulation of systemic arterial blood pressure
						GO:0031640	killing of cells of another organism		GO:0005960	glycine cleavage complex		GO:0003187	ventriculo bulbo valve morphogenesis		GO:0003081	regulation of systemic arterial blood pressure by renin-angiotensin
						GO:0031672	A band		GO:0005963	magnesium-dependent protein serine/threonine phosphatase complex		GO:0003189	aortic valve formation		GO:0003084	positive regulation of systemic arterial blood pressure
						GO:0031673	H zone		GO:0005964	phosphorylase kinase complex		GO:0003190	atrioventricular valve formation		GO:0003085	negative regulation of systemic arterial blood pressure
						GO:0031674	I band		GO:0005965	protein farnesyltransferase complex		GO:0003191	coronary sinus valve formation		GO:0003093	regulation of glomerular filtration
						GO:0031680	G-protein beta/gamma-subunit complex		GO:0005966	obsolete cyclic-nucleotide phosphodiesterase complex		GO:0003193	pulmonary valve formation		GO:0003094	glomerular filtration
						GO:0031838	haptoglobin-hemoglobin complex		GO:0005967	mitochondrial pyruvate dehydrogenase complex		GO:0003194	sinoatrial valve formation		GO:0003095	pressure natriuresis
						GO:0031910	cytostome		GO:0005968	Rab-protein geranylgeranyltransferase complex		GO:0003196	ventriculo bulbo valve formation		GO:0003098	tubuloglomerular feedback
						GO:0031911	cytoproct		GO:0005969	serine-pyruvate aminotransferase complex		GO:0003198	epithelial to mesenchymal transition involved in endocardial cushion formation		GO:0003099	positive regulation of the force of heart contraction by chemical signal
						GO:0031912	oral apparatus		GO:0005971	ribonucleoside-diphosphate reductase complex		GO:0003199	endocardial cushion to mesenchymal transition involved in heart valve formation		GO:0003100	regulation of systemic arterial blood pressure by endothelin
						GO:0031941	filamentous actin		GO:0005975	carbohydrate metabolic process		GO:0003200	endocardial cushion to mesenchymal transition involved in heart chamber septation		GO:0003101	regulation of systemic arterial blood pressure by circulatory epinephrine-norepinephrine
						GO:0031974	membrane-enclosed lumen		GO:0005996	monosaccharide metabolic process		GO:0003208	cardiac ventricle morphogenesis		GO:0003106	negative regulation of glomerular filtration by angiotensin
						GO:0031975	envelope		GO:0006037	cell wall chitin metabolic process		GO:0003209	cardiac atrium morphogenesis		GO:0003108	negative regulation of the force of heart contraction by chemical signal
						GO:0031977	thylakoid lumen		GO:0006066	alcohol metabolic process		GO:0003210	cardiac atrium formation		GO:0003128	heart field specification
						GO:0031984	organelle subcompartment		GO:0006081	cellular aldehyde metabolic process		GO:0003211	cardiac ventricle formation		GO:0003135	fibroblast growth factor receptor signaling pathway involved in heart induction
						GO:0031987	locomotion involved in locomotory behavior		GO:0006082	organic acid metabolic process		GO:0003230	cardiac atrium development		GO:0003136	obsolete negative regulation of heart induction by canonical Wnt signaling pathway
						GO:0031992	energy transducer activity		GO:0006091	generation of precursor metabolites and energy		GO:0003231	cardiac ventricle development		GO:0003137	Notch signaling pathway involved in heart induction
						GO:0032123	deep fiber		GO:0006099	tricarboxylic acid cycle		GO:0003232	bulbus arteriosus development		GO:0003144	embryonic heart tube formation
						GO:0032126	eisosome		GO:0006116	NADH oxidation		GO:0003233	bulbus arteriosus morphogenesis		GO:0003146	heart jogging
						GO:0032153	cell division site		GO:0006119	oxidative phosphorylation		GO:0003234	bulbus arteriosus formation		GO:0003150	muscular septum morphogenesis
						GO:0032158	septin band		GO:0006139	nucleobase-containing compound metabolic process		GO:0003235	sinus venosus development		GO:0003153	closure of embryonic heart tube
						GO:0032161	cleavage apparatus septin structure		GO:0006279	premeiotic DNA replication		GO:0003236	sinus venosus morphogenesis		GO:0003158	endothelium development
						GO:0032178	medial membrane band		GO:0006313	DNA transposition		GO:0003237	sinus venosus formation		GO:0003159	morphogenesis of an endothelium
						GO:0032179	germ tube		GO:0006403	RNA localization		GO:0003238	conus arteriosus development		GO:0003174	mitral valve development
						GO:0032196	transposition		GO:0006413	translational initiation		GO:0003239	conus arteriosus morphogenesis		GO:0003175	tricuspid valve development
						GO:0032219	cell wall macromolecule catabolic process involved in cytogamy		GO:0006450	regulation of translational fidelity		GO:0003240	conus arteriosus formation		GO:0003176	aortic valve development
						GO:0032220	plasma membrane fusion involved in cytogamy		GO:0006458	de novo' protein folding		GO:0003241	growth involved in heart morphogenesis		GO:0003177	pulmonary valve development
						GO:0032259	methylation		GO:0006482	protein demethylation		GO:0003242	cardiac chamber ballooning		GO:0003183	mitral valve morphogenesis
						GO:0032311	angiogenin-PRI complex		GO:0006520	amino acid metabolic process		GO:0003245	cardiac muscle tissue growth involved in heart morphogenesis		GO:0003186	tricuspid valve morphogenesis
						GO:0032426	stereocilium tip		GO:0006575	cellular modified amino acid metabolic process		GO:0003247	post-embryonic cardiac muscle cell growth involved in heart morphogenesis		GO:0003192	mitral valve formation
						GO:0032432	actin filament bundle		GO:0006582	melanin metabolic process		GO:0003249	cell proliferation involved in heart valve morphogenesis		GO:0003195	tricuspid valve formation
						GO:0032433	filopodium tip		GO:0006629	lipid metabolic process		GO:0003263	cardioblast proliferation		GO:0003197	endocardial cushion development
						GO:0032437	cuticular plate		GO:0006653	1,2-diacyl-sn-glycero-3-phosphocholine metabolic process		GO:0003267	obsolete canonical Wnt signaling pathway involved in positive regulation of secondary heart field cardioblast proliferation		GO:0003203	endocardial cushion morphogenesis
						GO:0032449	CBM complex		GO:0006725	cellular aromatic compound metabolic process		GO:0003273	cell migration involved in endocardial cushion formation		GO:0003204	cardiac skeleton development
						GO:0032451	demethylase activity		GO:0006730	one-carbon metabolic process		GO:0003274	endocardial cushion fusion		GO:0003212	cardiac left atrium morphogenesis
						GO:0032504	multicellular organism reproduction		GO:0006735	NADH regeneration		GO:0003275	apoptotic process involved in outflow tract morphogenesis		GO:0003213	cardiac right atrium morphogenesis
						GO:0032505	reproduction of a single-celled organism		GO:0006740	NADPH regeneration		GO:0003276	apoptotic process involved in heart valve morphogenesis		GO:0003214	cardiac left ventricle morphogenesis
						GO:0032537	host-seeking behavior		GO:0006741	NADP biosynthetic process		GO:0003278	apoptotic process involved in heart morphogenesis		GO:0003215	cardiac right ventricle morphogenesis
						GO:0032542	sulfiredoxin activity		GO:0006742	NADP catabolic process		GO:0003281	ventricular septum development		GO:0003216	cardiac left atrium formation
						GO:0032579	apical lamina of hyaline layer		GO:0006754	ATP biosynthetic process		GO:0003283	atrial septum development		GO:0003217	cardiac right atrium formation
						GO:0032584	growth cone membrane		GO:0006757	obsolete ATP generation from ADP		GO:0003292	cardiac septum cell differentiation		GO:0003218	cardiac left ventricle formation
						GO:0032766	NHE3/E3KARP/ACTN4 complex		GO:0006766	vitamin metabolic process		GO:0003293	heart valve cell differentiation		GO:0003219	cardiac right ventricle formation
						GO:0032879	regulation of localization		GO:0006790	sulfur compound metabolic process		GO:0003295	cell proliferation involved in atrial ventricular junction remodeling		GO:0003222	ventricular trabecula myocardium morphogenesis
						GO:0032898	neurotrophin production		GO:0006793	phosphorus metabolic process		GO:0003296	apoptotic process involved in atrial ventricular junction remodeling		GO:0003243	circumferential growth involved in left ventricle morphogenesis
						GO:0032922	circadian regulation of gene expression		GO:0006805	xenobiotic metabolic process		GO:0003301	physiological cardiac muscle hypertrophy		GO:0003244	radial growth involved in right ventricle morphogenesis
						GO:0032941	secretion by tissue		GO:0006810	transport		GO:0003308	negative regulation of Wnt signaling pathway involved in heart development		GO:0003246	embryonic cardiac muscle cell growth involved in heart morphogenesis
						GO:0032963	collagen metabolic process		GO:0006855	xenobiotic transmembrane transport		GO:0003309	type B pancreatic cell differentiation		GO:0003250	regulation of cell proliferation involved in heart valve morphogenesis
						GO:0032992	protein-carbohydrate complex		GO:0006856	eye pigment precursor transport		GO:0003310	pancreatic A cell differentiation		GO:0003253	cardiac neural crest cell migration involved in outflow tract morphogenesis
						GO:0032993	protein-DNA complex		GO:0006884	cell volume homeostasis		GO:0003311	pancreatic D cell differentiation		GO:0003264	regulation of cardioblast proliferation
						GO:0032994	protein-lipid complex		GO:0006904	vesicle docking involved in exocytosis		GO:0003312	pancreatic PP cell differentiation		GO:0003271	smoothened signaling pathway involved in regulation of secondary heart field cardioblast proliferation
						GO:0033012	porosome		GO:0006910	phagocytosis, recognition		GO:0003314	heart rudiment morphogenesis		GO:0003277	apoptotic process involved in endocardial cushion morphogenesis
						GO:0033036	macromolecule localization		GO:0006914	autophagy		GO:0003316	establishment of myocardial progenitor cell apical/basal polarity		GO:0003282	ventricular septum intermedium development
						GO:0033058	directional locomotion		GO:0006921	cellular component disassembly involved in execution phase of apoptosis		GO:0003317	cardioblast cell midline fusion		GO:0003284	septum primum development
						GO:0033059	cellular pigmentation		GO:0006935	chemotaxis		GO:0003319	cardioblast migration to the midline involved in heart rudiment formation		GO:0003285	septum secundum development
						GO:0033060	ocellus pigmentation		GO:0006952	defense response		GO:0003330	regulation of extracellular matrix constituent secretion		GO:0003286	atrial septum intermedium development
						GO:0033061	DNA recombinase mediator complex		GO:0006956	complement activation		GO:0003335	corneocyte development		GO:0003288	ventricular septum intermedium morphogenesis
						GO:0033101	cellular bud membrane		GO:0006959	humoral immune response		GO:0003341	cilium movement		GO:0003289	atrial septum primum morphogenesis
						GO:0033104	type VI protein secretion system complex		GO:0006970	response to osmotic stress		GO:0003344	pericardium morphogenesis		GO:0003290	atrial septum secundum morphogenesis
						GO:0033150	cytoskeletal calyx		GO:0006973	intracellular accumulation of glycerol		GO:0003355	cilium movement involved in otolith formation		GO:0003291	atrial septum intermedium morphogenesis
						GO:0033172	gas vesicle shell		GO:0006979	response to oxidative stress		GO:0003361	noradrenergic neuron differentiation involved in brainstem development		GO:0003298	physiological muscle hypertrophy
						GO:0033186	CAF-1 complex		GO:0006984	ER-nucleus signaling pathway		GO:0003364	lamellipodium assembly involved in mesendodermal cell migration		GO:0003305	cell migration involved in heart jogging
						GO:0033193	Lsd1/2 complex		GO:0006991	response to sterol depletion		GO:0003365	establishment of cell polarity involved in ameboidal cell migration		GO:0003306	Wnt signaling pathway involved in heart development
						GO:0033218	amide binding		GO:0007018	microtubule-based movement		GO:0003371	establishment or maintenance of cytoskeleton polarity involved in ameboidal cell migration		GO:0003307	regulation of Wnt signaling pathway involved in heart development
						GO:0033226	2-aminoethylphosphonate binding		GO:0007023	post-chaperonin tubulin folding pathway		GO:0003376	sphingosine-1-phosphate receptor signaling pathway		GO:0003313	heart rudiment development
						GO:0033268	node of Ranvier		GO:0007051	spindle organization		GO:0003390	dendrite development by retrograde extension		GO:0003318	cell migration to the midline involved in heart development
						GO:0033269	internode region of axon		GO:0007053	spindle assembly involved in male meiosis		GO:0003394	cell adhesion involved in dendrite retrograde extension		GO:0003320	heart rudiment involution
						GO:0033270	paranode region of axon		GO:0007056	spindle assembly involved in female meiosis		GO:0003401	axis elongation		GO:0003321	positive regulation of blood pressure by epinephrine-norepinephrine
						GO:0033551	monopolin complex		GO:0007060	male meiosis chromosome segregation		GO:0003404	optic vesicle morphogenesis		GO:0003322	pancreatic A cell development
						GO:0033555	multicellular organismal response to stress		GO:0007062	sister chromatid cohesion		GO:0003405	optic vesicle elongation		GO:0003323	type B pancreatic cell development
						GO:0033568	lactoferrin receptor activity		GO:0007065	male meiosis sister chromatid cohesion		GO:0003406	retinal pigment epithelium development		GO:0003324	pancreatic D cell development
						GO:0033596	TSC1-TSC2 complex		GO:0007066	female meiosis sister chromatid cohesion		GO:0003415	chondrocyte hypertrophy		GO:0003325	pancreatic PP cell development
						GO:0033774	basal labyrinth		GO:0007098	centrosome cycle		GO:0003416	endochondral bone growth		GO:0003326	pancreatic A cell fate commitment
						GO:0034044	exomer complex		GO:0007099	centriole replication		GO:0003420	regulation of growth plate cartilage chondrocyte proliferation		GO:0003327	type B pancreatic cell fate commitment
						GO:0034081	polyketide synthase complex		GO:0007112	male meiosis cytokinesis		GO:0003421	growth plate cartilage axis specification		GO:0003328	pancreatic D cell fate commitment
						GO:0034270	Cvt complex		GO:0007114	cell budding		GO:0003424	establishment of cell polarity involved in growth plate cartilage chondrocyte division		GO:0003329	pancreatic PP cell fate commitment
						GO:0034337	RNA folding		GO:0007116	regulation of cell budding		GO:0003426	cytoskeleton polarization involved in growth plate cartilage chondrocyte division		GO:0003331	positive regulation of extracellular matrix constituent secretion
						GO:0034381	plasma lipoprotein particle clearance		GO:0007118	budding cell apical bud growth		GO:0003427	regulation of cytoskeleton polarization involved in growth plate cartilage chondrocyte division		GO:0003332	negative regulation of extracellular matrix constituent secretion
						GO:0034399	nuclear periphery		GO:0007119	budding cell isotropic bud growth		GO:0003428	chondrocyte intercalation involved in growth plate cartilage morphogenesis		GO:0003333	amino acid transmembrane transport
						GO:0034451	centriolar satellite		GO:0007124	pseudohyphal growth		GO:0003430	growth plate cartilage chondrocyte growth		GO:0003334	keratinocyte development
						GO:0034464	BBSome		GO:0007131	reciprocal meiotic recombination		GO:0003436	regulation of cell adhesion involved in growth plate cartilage morphogenesis		GO:0003336	corneocyte desquamation
						GO:0034518	RNA cap binding complex		GO:0007140	male meiotic nuclear division		GO:0003437	regulation of cell communication involved in growth plate cartilage morphogenesis		GO:0003338	metanephros morphogenesis
						GO:0034646	organelle-enclosing lipid monolayer		GO:0007143	female meiotic nuclear division		GO:0003677	DNA binding		GO:0003342	proepicardium development
						GO:0034741	APC-tubulin-IQGAP1 complex		GO:0007164	establishment of tissue polarity		GO:0003723	RNA binding		GO:0003343	septum transversum development
						GO:0034743	APC-IQGAP complex		GO:0007166	cell surface receptor signaling pathway		GO:0003743	translation initiation factor activity		GO:0003345	proepicardium cell migration involved in pericardium morphogenesis
						GO:0034744	APC-IQGAP1-Cdc42 complex		GO:0007186	G protein-coupled receptor signaling pathway		GO:0003746	translation elongation factor activity		GO:0003346	epicardium-derived cell migration to the myocardium
						GO:0034745	APC-IQGAP1-Rac1 complex		GO:0007210	serotonin receptor signaling pathway		GO:0003779	actin binding		GO:0003348	cardiac endothelial cell differentiation
						GO:0034746	APC-IQGAP1-CLIP-170 complex		GO:0007212	dopamine receptor signaling pathway		GO:0003786	actin lateral binding		GO:0003350	pulmonary myocardium development
						GO:0034748	Par3-APC-KIF3A complex		GO:0007214	gamma-aminobutyric acid signaling pathway		GO:0003810	protein-glutamine gamma-glutamyltransferase activity		GO:0003351	epithelial cilium movement involved in extracellular fluid movement
						GO:0034749	Scrib-APC complex		GO:0007276	gamete generation		GO:0003827	alpha-1,3-mannosylglycoprotein 2-beta-N-acetylglucosaminyltransferase activity		GO:0003352	regulation of cilium movement
						GO:0034750	Scrib-APC-beta-catenin complex		GO:0007277	pole cell development		GO:0003829	beta-1,3-galactosyl-O-glycosyl-glycoprotein beta-1,6-N-acetylglucosaminyltransferase activity		GO:0003353	positive regulation of cilium movement
						GO:0034973	Sid2-Mob1 complex		GO:0007278	pole cell fate determination		GO:0003830	beta-1,4-mannosylglycoprotein 4-beta-N-acetylglucosaminyltransferase activity		GO:0003354	negative regulation of cilium movement
						GO:0034992	microtubule organizing center attachment site		GO:0007279	pole cell formation		GO:0003833	beta-alanyl amine synthase activity		GO:0003357	noradrenergic neuron differentiation
						GO:0034996	RasGAP-Fyn-Lyn-Yes complex		GO:0007281	germ cell development		GO:0003849	3-deoxy-7-phosphoheptulonate synthase activity		GO:0003358	noradrenergic neuron development
						GO:0035036	sperm-egg recognition		GO:0007282	cystoblast division		GO:0003866	3-phosphoshikimate 1-carboxyvinyltransferase activity		GO:0003359	noradrenergic neuron fate commitment
						GO:0035037	sperm entry		GO:0007283	spermatogenesis		GO:0003883	CTP synthase activity		GO:0003362	noradrenergic neuron fate commitment involved in brainstem development
						GO:0035038	female pronucleus assembly		GO:0007284	spermatogonial cell division		GO:0003906	DNA-(apurinic or apyrimidinic site) endonuclease activity		GO:0003363	lamellipodium assembly involved in ameboidal cell migration
						GO:0035039	male pronucleus assembly		GO:0007285	primary spermatocyte growth		GO:0003909	DNA ligase activity		GO:0003366	cell-matrix adhesion involved in ameboidal cell migration
						GO:0035040	sperm nuclear envelope removal		GO:0007287	Nebenkern assembly		GO:0003912	DNA nucleotidylexotransferase activity		GO:0003367	cell-cell adhesion involved in ameboidal cell migration
						GO:0035041	sperm DNA decondensation		GO:0007288	sperm axoneme assembly		GO:0003913	DNA photolyase activity		GO:0003379	establishment of cell polarity involved in gastrulation cell migration
						GO:0035042	obsolete fertilization, exchange of chromosomal proteins		GO:0007289	spermatid nucleus differentiation		GO:0003917	DNA topoisomerase type I (single strand cut, ATP-independent) activity		GO:0003380	establishment or maintenance of cytoskeleton polarity involved in gastrulation
						GO:0035044	sperm aster formation		GO:0007290	spermatid nucleus elongation		GO:0003921	GMP synthase activity		GO:0003381	epithelial cell morphogenesis involved in gastrulation
						GO:0035046	pronuclear migration		GO:0007291	sperm individualization		GO:0003954	NADH dehydrogenase activity		GO:0003382	epithelial cell morphogenesis
						GO:0035073	pupariation		GO:0007293	germarium-derived egg chamber formation		GO:0003959	NADPH dehydrogenase activity		GO:0003383	apical constriction
						GO:0035074	pupation		GO:0007294	germarium-derived oocyte fate determination		GO:0003961	O-acetylhomoserine aminocarboxypropyltransferase activity		GO:0003386	amphid sensory organ development
						GO:0035172	hemocyte proliferation		GO:0007295	growth of a germarium-derived egg chamber		GO:0003962	cystathionine gamma-synthase activity		GO:0003387	neuron differentiation involved in amphid sensory organ development
						GO:0035176	social behavior		GO:0007296	vitellogenesis		GO:0003984	acetolactate synthase activity		GO:0003388	neuron development involved in amphid sensory organ development
						GO:0035182	female germline ring canal outer rim		GO:0007297	follicle cell of egg chamber migration		GO:0003995	acyl-CoA dehydrogenase activity		GO:0003391	amphid sensory organ dendrite retrograde extension
						GO:0035183	female germline ring canal inner rim		GO:0007299	follicle cell of egg chamber-cell adhesion		GO:0004000	adenosine deaminase activity		GO:0003393	neuron migration involved in retrograde extension
						GO:0035187	hatching behavior		GO:0007301	female germline ring canal formation		GO:0004019	adenylosuccinate synthase activity		GO:0003395	neuron migration involved in dendrite retrograde extension
						GO:0035212	cell competition in a multicellular organism		GO:0007303	cytoplasmic transport, nurse cell to oocyte		GO:0004055	argininosuccinate synthase activity		GO:0003396	cell adhesion involved in amphid sensory organ dendrite retrograde extension
						GO:0035253	ciliary rootlet		GO:0007306	egg chorion assembly		GO:0004057	arginyl-tRNA--protein transferase activity		GO:0003398	glial cell differentiation involved in amphid sensory organ development
						GO:0035264	multicellular organism growth		GO:0007307	eggshell chorion gene amplification		GO:0004075	biotin carboxylase activity		GO:0003400	regulation of COPII vesicle coating
						GO:0035265	organ growth		GO:0007308	oocyte construction		GO:0004077	biotin-[acetyl-CoA-carboxylase] ligase activity		GO:0003402	planar cell polarity pathway involved in axis elongation
						GO:0035314	scab formation		GO:0007309	oocyte axis specification		GO:0004078	biotin-[methylcrotonoyl-CoA-carboxylase] ligase activity		GO:0003413	chondrocyte differentiation involved in endochondral bone morphogenesis
						GO:0035426	extracellular matrix-cell signaling		GO:0007315	pole plasm assembly		GO:0004079	biotin-[methylmalonyl-CoA-carboxytransferase] ligase activity		GO:0003417	growth plate cartilage development
						GO:0035471	luteinizing hormone signaling pathway involved in ovarian follicle development		GO:0007317	regulation of pole plasm oskar mRNA localization		GO:0004080	biotin-[propionyl-CoA-carboxylase (ATP-hydrolyzing)] ligase activity		GO:0003422	growth plate cartilage morphogenesis
						GO:0035637	obsolete multicellular organismal signaling		GO:0007320	insemination		GO:0004087	carbamoyl-phosphate synthase (ammonia) activity		GO:0003425	establishment of mitotic spindle orientation involved in growth plate cartilage chondrocyte division
						GO:0035640	exploration behavior		GO:0007338	single fertilization		GO:0004097	catechol oxidase activity		GO:0003432	cell growth involved in growth plate cartilage chondrocyte morphogenesis
						GO:0035649	Nrd1 complex		GO:0007339	binding of sperm to zona pellucida		GO:0004099	chitin deacetylase activity		GO:0003433	chondrocyte development involved in endochondral bone morphogenesis
						GO:0035658	Mon1-Ccz1 complex		GO:0007341	penetration of zona pellucida		GO:0004106	chorismate mutase activity		GO:0003435	smoothened signaling pathway involved in growth plate cartilage chondrocyte development
						GO:0035686	sperm fibrous sheath		GO:0007342	fusion of sperm to egg plasma membrane involved in single fertilization		GO:0004121	cystathionine beta-lyase activity		GO:0003681	bent DNA binding
						GO:0035693	NOS2-CD74 complex		GO:0007348	regulation of syncytial blastoderm mitotic cell cycle		GO:0004123	cystathionine gamma-lyase activity		GO:0003684	damaged DNA binding
						GO:0035731	dinitrosyl-iron complex binding		GO:0007349	cellularization		GO:0004124	cysteine synthase activity		GO:0003690	double-stranded DNA binding
						GO:0035732	nitric oxide storage		GO:0007370	ventral furrow formation		GO:0004125	L-seryl-tRNA(Sec) selenium transferase activity		GO:0003697	single-stranded DNA binding
						GO:0035737	obsolete injection of substance in to other organism		GO:0007376	cephalic furrow formation		GO:0004126	cytidine deaminase activity		GO:0003725	double-stranded RNA binding
						GO:0035748	myelin sheath abaxonal region		GO:0007378	amnioserosa formation		GO:0004129	cytochrome-c oxidase activity		GO:0003726	double-stranded RNA adenosine deaminase activity
						GO:0035749	myelin sheath adaxonal region		GO:0007379	segment specification		GO:0004131	cytosine deaminase activity		GO:0003727	single-stranded RNA binding
						GO:0035821	modulation of process of another organism		GO:0007407	neuroblast activation		GO:0004132	dCMP deaminase activity		GO:0003729	mRNA binding
						GO:0035843	endonuclear canal		GO:0007412	axon target recognition		GO:0004153	dihydropterin deaminase activity		GO:0003747	translation release factor activity
						GO:0035859	Seh1-associated complex		GO:0007418	ventral midline development		GO:0004156	dihydropteroate synthase activity		GO:0003785	actin monomer binding
						GO:0035869	ciliary transition zone		GO:0007440	foregut morphogenesis		GO:0004174	electron-transferring-flavoprotein dehydrogenase activity		GO:0003828	alpha-N-acetylneuraminate alpha-2,8-sialyltransferase activity
						GO:0035889	otolith tethering		GO:0007442	hindgut morphogenesis		GO:0004175	endopeptidase activity		GO:0003834	beta-carotene 15,15'-dioxygenase activity
						GO:0035991	nitric oxide sensor activity		GO:0007446	imaginal disc growth		GO:0004329	formate-tetrahydrofolate ligase activity		GO:0003835	beta-galactoside alpha-2,6-sialyltransferase activity
						GO:0036007	scintillon		GO:0007458	progression of morphogenetic furrow involved in compound eye morphogenesis		GO:0004342	glucosamine-6-phosphate deaminase activity		GO:0003836	beta-galactoside (CMP) alpha-2,3-sialyltransferase activity
						GO:0036038	MKS complex		GO:0007477	notum development		GO:0004344	glucose dehydrogenase activity		GO:0003837	beta-ureidopropionase activity
						GO:0036063	acroblast		GO:0007487	analia development		GO:0004364	glutathione transferase activity		GO:0003839	gamma-glutamylcyclotransferase activity
						GO:0036094	small molecule binding		GO:0007495	visceral mesoderm-endoderm interaction involved in midgut development		GO:0004380	glycoprotein-fucosylgalactoside alpha-N-acetylgalactosaminyltransferase activity		GO:0003842	1-pyrroline-5-carboxylate dehydrogenase activity
						GO:0036117	hyaluranon cable		GO:0007496	anterior midgut development		GO:0004402	histone acetyltransferase activity		GO:0003844	1,4-alpha-glucan branching enzyme activity
						GO:0036125	fatty acid beta-oxidation multienzyme complex		GO:0007497	posterior midgut development		GO:0004407	histone deacetylase activity		GO:0003845	11-beta-hydroxysteroid dehydrogenase [NAD(P)] activity
						GO:0036166	phenotypic switching		GO:0007499	ectoderm and mesoderm interaction		GO:0004418	hydroxymethylbilane synthase activity		GO:0003847	1-alkyl-2-acetylglycerophosphocholine esterase activity
						GO:0036214	obsolete contractile ring localization		GO:0007509	mesoderm migration involved in gastrulation		GO:0004436	phosphatidylinositol diacylglycerol-lyase activity		GO:0003848	2-amino-4-hydroxy-6-hydroxymethyldihydropteridine diphosphokinase activity
						GO:0036224	pairing center		GO:0007516	hemocyte development		GO:0004457	lactate dehydrogenase activity		GO:0003852	2-isopropylmalate synthase activity
						GO:0036268	swimming		GO:0007530	sex determination		GO:0004462	lactoylglutathione lyase activity		GO:0003853	2-methylacyl-CoA dehydrogenase activity
						GO:0036284	tubulobulbar complex		GO:0007533	mating type switching		GO:0004464	leukotriene-C4 synthase activity		GO:0003854	3-beta-hydroxy-delta5-steroid dehydrogenase activity
						GO:0036286	eisosome filament		GO:0007535	donor selection		GO:0004478	methionine adenosyltransferase activity		GO:0003855	3-dehydroquinate dehydratase activity
						GO:0036310	ATP-dependent DNA/DNA annealing activity		GO:0007538	primary sex determination		GO:0004493	methylmalonyl-CoA epimerase activity		GO:0003856	3-dehydroquinate synthase activity
						GO:0036338	viral membrane		GO:0007540	sex determination, establishment of X:A ratio		GO:0004494	methylmalonyl-CoA mutase activity		GO:0003857	3-hydroxyacyl-CoA dehydrogenase activity
						GO:0036363	transforming growth factor beta activation		GO:0007541	sex determination, primary response to X:A ratio		GO:0004501	ecdysone 20-monooxygenase activity		GO:0003858	3-hydroxybutyrate dehydrogenase activity
						GO:0036375	Kibra-Ex-Mer complex		GO:0007545	processes downstream of sex determination signal		GO:0004508	steroid 17-alpha-monooxygenase activity		GO:0003859	obsolete (3R)-3-hydroxybutyryl-CoA dehydratase activity
						GO:0036379	myofilament		GO:0007548	sex differentiation		GO:0004509	steroid 21-monooxygenase activity		GO:0003861	3-isopropylmalate dehydratase activity
						GO:0036398	TCR signalosome		GO:0007552	metamorphosis		GO:0004512	inositol-3-phosphate synthase activity		GO:0003862	3-isopropylmalate dehydrogenase activity
						GO:0036402	proteasome-activating activity		GO:0007562	eclosion		GO:0004516	nicotinate phosphoribosyltransferase activity		GO:0003863	3-methyl-2-oxobutanoate dehydrogenase (2-methylpropanoyl-transferring) activity
						GO:0036452	ESCRT complex		GO:0007565	female pregnancy		GO:0004518	nuclease activity		GO:0003864	3-methyl-2-oxobutanoate hydroxymethyltransferase activity
						GO:0036454	growth factor complex		GO:0007567	parturition		GO:0004536	DNA nuclease activity		GO:0003865	3-oxo-5-alpha-steroid 4-dehydrogenase activity
						GO:0036457	keratohyalin granule		GO:0007569	obsolete cell aging		GO:0004540	RNA nuclease activity		GO:0003867	4-aminobutyrate transaminase activity
						GO:0036477	somatodendritic compartment		GO:0007584	response to nutrient		GO:0004553	hydrolase activity, hydrolyzing O-glycosyl compounds		GO:0003868	4-hydroxyphenylpyruvate dioxygenase activity
						GO:0036501	UFD1-NPL4 complex		GO:0007588	excretion		GO:0004637	phosphoribosylamine-glycine ligase activity		GO:0003874	6-pyruvoyltetrahydropterin synthase activity
						GO:0038023	signaling receptor activity		GO:0007591	molting cycle, chitin-based cuticle		GO:0004657	proline dehydrogenase activity		GO:0003875	ADP-ribosylarginine hydrolase activity
						GO:0038045	large latent transforming growth factor-beta complex		GO:0007593	chitin-based cuticle sclerotization		GO:0004659	prenyltransferase activity		GO:0003876	AMP deaminase activity
						GO:0038059	IKKalpha-IKKalpha complex		GO:0007596	blood coagulation		GO:0004660	protein farnesyltransferase activity		GO:0003878	ATP citrate synthase activity
						GO:0039624	viral outer capsid		GO:0007597	blood coagulation, intrinsic pathway		GO:0004661	protein geranylgeranyltransferase activity		GO:0003879	ATP phosphoribosyltransferase activity
						GO:0039625	viral inner capsid		GO:0007598	blood coagulation, extrinsic pathway		GO:0004666	prostaglandin-endoperoxide synthase activity		GO:0003880	protein C-terminal carboxyl O-methyltransferase activity
						GO:0039626	viral intermediate capsid		GO:0007602	phototransduction		GO:0004667	prostaglandin-D synthase activity		GO:0003884	D-amino-acid oxidase activity
						GO:0039642	virion nucleoid		GO:0007612	learning		GO:0004673	protein histidine kinase activity		GO:0003885	D-arabinono-1,4-lactone oxidase activity
						GO:0039658	TBK1-IKKE-DDX3 complex		GO:0007613	memory		GO:0004674	protein serine/threonine kinase activity		GO:0003886	DNA (cytosine-5-)-methyltransferase activity
						GO:0039660	structural constituent of virion		GO:0007617	mating behavior		GO:0004712	protein serine/threonine/tyrosine kinase activity		GO:0003887	DNA-directed DNA polymerase activity
						GO:0039663	membrane fusion involved in viral entry into host cell		GO:0007618	mating		GO:0004713	protein tyrosine kinase activity		GO:0003904	deoxyribodipyrimidine photo-lyase activity
						GO:0039664	lysis of host organelle involved in viral entry into host cell		GO:0007633	pattern orientation		GO:0004722	protein serine/threonine phosphatase activity		GO:0003905	alkylbase DNA N-glycosylase activity
						GO:0039665	permeabilization of host organelle membrane involved in viral entry into host cell		GO:0007634	optokinetic behavior		GO:0004725	protein tyrosine phosphatase activity		GO:0003910	DNA ligase (ATP) activity
						GO:0039700	fusion of viral membrane with host outer nuclear membrane		GO:0007636	chemosensory jump behavior		GO:0004736	pyruvate carboxylase activity		GO:0003911	DNA ligase (NAD+) activity
						GO:0039707	virus-mediated pore formation in host cell membrane		GO:0007637	proboscis extension reflex		GO:0004738	pyruvate dehydrogenase activity		GO:0003914	DNA (6-4) photolyase activity
						GO:0040008	regulation of growth		GO:0008013	beta-catenin binding		GO:0004740	pyruvate dehydrogenase (acetyl-transferring) kinase activity		GO:0003920	GMP reductase activity
						GO:0040012	regulation of locomotion		GO:0008021	synaptic vesicle		GO:0004741	[pyruvate dehydrogenase (acetyl-transferring)]-phosphatase activity		GO:0003922	GMP synthase (glutamine-hydrolyzing) activity
						GO:0040040	thermosensory behavior		GO:0008022	obsolete protein C-terminus binding		GO:0004744	obsolete retinal isomerase activity		GO:0003938	IMP dehydrogenase activity
						GO:0042165	obsolete neurotransmitter binding		GO:0008023	transcription elongation factor complex		GO:0004746	riboflavin synthase activity		GO:0003939	L-iditol 2-dehydrogenase activity
						GO:0042221	response to chemical		GO:0008036	diuretic hormone receptor activity		GO:0004766	spermidine synthase activity		GO:0003940	L-iduronidase activity
						GO:0042302	structural constituent of cuticle		GO:0008038	neuron recognition		GO:0004789	thiamine-phosphate diphosphorylase activity		GO:0003941	L-serine ammonia-lyase activity
						GO:0042303	molting cycle		GO:0008043	intracellular ferritin complex		GO:0004796	thromboxane-A synthase activity		GO:0003942	N-acetyl-gamma-glutamyl-phosphate reductase activity
						GO:0042330	taxis		GO:0008047	enzyme activator activity		GO:0004801	transaldolase activity		GO:0003943	N-acetylgalactosamine-4-sulfatase activity
						GO:0042386	hemocyte differentiation		GO:0008061	chitin binding		GO:0004802	transketolase activity		GO:0003948	N4-(beta-N-acetylglucosaminyl)-L-asparaginase activity
						GO:0042440	pigment metabolic process		GO:0008069	dorsal/ventral axis specification, ovarian follicular epithelium		GO:0004803	transposase activity		GO:0003949	1-(5-phosphoribosyl)-5-[(5-phosphoribosylamino)methylideneamino]imidazole-4-carboxamide isomerase activity
						GO:0042445	hormone metabolic process		GO:0008092	cytoskeletal protein binding		GO:0004812	aminoacyl-tRNA ligase activity		GO:0003950	NAD+ ADP-ribosyltransferase activity
						GO:0042555	MCM complex		GO:0008093	cytoskeletal anchor activity		GO:0004839	ubiquitin activating enzyme activity		GO:0003951	NAD+ kinase activity
						GO:0042562	hormone binding		GO:0008103	oocyte microtubule cytoskeleton polarization		GO:0004842	ubiquitin-protein transferase activity		GO:0003952	NAD+ synthase (glutamine-hydrolyzing) activity
						GO:0042587	glycogen granule		GO:0008104	protein localization		GO:0004847	urea carboxylase activity		GO:0003953	NAD+ nucleosidase activity
						GO:0042597	periplasmic space		GO:0008134	transcription factor binding		GO:0004858	dUTP pyrophosphatase inhibitor activity		GO:0003955	NAD(P)H dehydrogenase (quinone) activity
						GO:0042626	ATPase-coupled transmembrane transporter activity		GO:0008135	translation factor activity, RNA binding		GO:0004875	complement receptor activity		GO:0003956
						GO:0042628	mating plug formation		GO:0008145	phenylalkylamine binding		GO:0004883	nuclear glucocorticoid receptor activity		GO:0003958	NADPH-hemoprotein reductase activity
						GO:0042630	behavioral response to water deprivation		GO:0008180	COP9 signalosome		GO:0004896	cytokine receptor activity		GO:0003960	NADPH:quinone reductase activity
						GO:0042641	actomyosin		GO:0008201	heparin binding		GO:0004930	G protein-coupled receptor activity		GO:0003964	RNA-directed DNA polymerase activity
						GO:0042698	ovulation cycle		GO:0008217	regulation of blood pressure		GO:0004963	follicle-stimulating hormone receptor activity		GO:0003972	RNA ligase (ATP) activity
						GO:0042702	uterine wall growth		GO:0008218	bioluminescence		GO:0004964	luteinizing hormone receptor activity		GO:0003973	(S)-2-hydroxy-acid oxidase activity
						GO:0042716	plasma membrane-derived chromatophore		GO:0008228	opsonization		GO:0004968	gonadotropin-releasing hormone receptor activity		GO:0003974	UDP-N-acetylglucosamine 4-epimerase activity
						GO:0042718	yolk granule		GO:0008233	peptidase activity		GO:0004984	olfactory receptor activity		GO:0003975	UDP-N-acetylglucosamine-dolichyl-phosphate N-acetylglucosaminephosphotransferase activity
						GO:0042752	regulation of circadian rhythm		GO:0008247	1-alkyl-2-acetylglycerophosphocholine esterase complex		GO:0004996	thyroid-stimulating hormone receptor activity		GO:0003976	UDP-N-acetylglucosamine-lysosomal-enzyme N-acetylglucosaminephosphotransferase activity
						GO:0042763	intracellular immature spore		GO:0008250	oligosaccharyltransferase complex		GO:0005009	insulin receptor activity		GO:0003978	UDP-glucose 4-epimerase activity
						GO:0042995	cell projection		GO:0008267	poly-glutamine tract binding		GO:0005035	death receptor activity		GO:0003979	UDP-glucose 6-dehydrogenase activity
						GO:0043034	costamere		GO:0008275	gamma-tubulin small complex		GO:0005042	netrin receptor activity		GO:0003987	acetate-CoA ligase activity
						GO:0043036	starch grain		GO:0008276	protein methyltransferase activity		GO:0005047	signal recognition particle binding		GO:0003989	acetyl-CoA carboxylase activity
						GO:0043093	FtsZ-dependent cytokinesis		GO:0008291	acetylcholine metabolic process		GO:0005048	signal sequence binding		GO:0003991	acetylglutamate kinase activity
						GO:0043159	acrosomal matrix		GO:0008302	female germline ring canal formation, actin assembly		GO:0005056	tiggrin receptor activity		GO:0003992	N2-acetyl-L-ornithine:2-oxoglutarate 5-aminotransferase activity
						GO:0043167	ion binding		GO:0008305	integrin complex		GO:0005078	MAP-kinase scaffold activity		GO:0003994	aconitate hydratase activity
						GO:0043176	amine binding		GO:0008318	protein prenyltransferase activity		GO:0005095	GTPase inhibitor activity		GO:0003997	acyl-CoA oxidase activity
						GO:0043188	cell septum edging		GO:0008320	protein transmembrane transporter activity		GO:0005096	GTPase activator activity		GO:0003998	acylphosphatase activity
						GO:0043194	axon initial segment		GO:0008335	female germline ring canal stabilization		GO:0005112	Notch binding		GO:0004001	adenosine kinase activity
						GO:0043196	varicosity		GO:0008343	adult feeding behavior		GO:0005113	patched binding		GO:0004013	adenosylhomocysteinase activity
						GO:0043198	dendritic shaft		GO:0008344	adult locomotory behavior		GO:0005115	receptor tyrosine kinase-like orphan receptor binding		GO:0004014	adenosylmethionine decarboxylase activity
						GO:0043203	axon hillock		GO:0008345	larval locomotory behavior		GO:0005117	wishful thinking binding		GO:0004015	adenosylmethionine-8-amino-7-oxononanoate transaminase activity
						GO:0043204	perikaryon		GO:0008352	katanin complex		GO:0005118	sevenless binding		GO:0004018	N6-(1,2-dicarboxyethyl)AMP AMP-lyase (fumarate-forming) activity
						GO:0043209	myelin sheath		GO:0008354	germ cell migration		GO:0005121	Toll binding		GO:0004020	adenylylsulfate kinase activity
						GO:0043218	compact myelin		GO:0008356	asymmetric cell division		GO:0005122	torso binding		GO:0004027	alcohol sulfotransferase activity
						GO:0043219	lateral loop		GO:0008359	regulation of bicoid mRNA localization		GO:0005124	scavenger receptor binding		GO:0004028	3-chloroallyl aldehyde dehydrogenase activity
						GO:0043220	Schmidt-Lanterman incisure		GO:0008360	regulation of cell shape		GO:0005126	cytokine receptor binding		GO:0004030	aldehyde dehydrogenase [NAD(P)+] activity
						GO:0043226	organelle		GO:0008366	axon ensheathment		GO:0005159	insulin-like growth factor receptor binding		GO:0004031	aldehyde oxidase activity
						GO:0043235	receptor complex		GO:0008379	thioredoxin peroxidase activity		GO:0005176	ErbB-2 class receptor binding		GO:0004033	aldo-keto reductase (NADP) activity
						GO:0043245	extraorganismal space		GO:0008385	IkappaB kinase complex		GO:0005186	pheromone activity		GO:0004034	aldose 1-epimerase activity
						GO:0043256	laminin complex		GO:0008398	sterol 14-demethylase activity		GO:0005216	monoatomic ion channel activity		GO:0004037	allantoicase activity
						GO:0043265	obsolete ectoplasm		GO:0008431	vitamin E binding		GO:0005244	voltage-gated monoatomic ion channel activity		GO:0004038	allantoinase activity
						GO:0043287	poly(3-hydroxyalkanoate) binding		GO:0008474	palmitoyl-(protein) hydrolase activity		GO:0005246	calcium channel regulator activity		GO:0004039	allophanate hydrolase activity
						GO:0043291	RAVE complex		GO:0008476	protein-tyrosine sulfotransferase activity		GO:0005274	allantoin:proton symporter activity		GO:0004040	amidase activity
						GO:0043293	apoptosome		GO:0008494	translation activator activity		GO:0005277	acetylcholine transmembrane transporter activity		GO:0004043	L-aminoadipate-semialdehyde dehydrogenase activity
						GO:0043335	protein unfolding		GO:0008542	visual learning		GO:0005290	L-histidine transmembrane transporter activity		GO:0004044	amidophosphoribosyltransferase activity
						GO:0043474	pigment metabolic process involved in pigmentation		GO:0008569	minus-end-directed microtubule motor activity		GO:0005308	creatine transmembrane transporter activity		GO:0004045	aminoacyl-tRNA hydrolase activity
						GO:0043476	pigment accumulation		GO:0008574	plus-end-directed microtubule motor activity		GO:0005315	inorganic phosphate transmembrane transporter activity		GO:0004046	aminoacylase activity
						GO:0043480	pigment accumulation in tissues		GO:0008608	attachment of spindle microtubules to kinetochore		GO:0005328	neurotransmitter:sodium symporter activity		GO:0004047	aminomethyltransferase activity
						GO:0043493	viral terminase complex		GO:0008612	peptidyl-lysine modification to peptidyl-hypusine		GO:0005330	dopamine:sodium symporter activity		GO:0004048	anthranilate phosphoribosyltransferase activity
						GO:0043500	muscle adaptation		GO:0008622	epsilon DNA polymerase complex		GO:0005334	norepinephrine:sodium symporter activity		GO:0004049	anthranilate synthase activity
						GO:0043511	inhibin complex		GO:0008641	ubiquitin-like modifier activating enzyme activity		GO:0005335	serotonin:sodium:chloride symporter activity		GO:0004051	arachidonate 5-lipoxygenase activity
						GO:0043514	interleukin-12 complex		GO:0008658	penicillin binding		GO:0005337	nucleoside transmembrane transporter activity		GO:0004052	arachidonate 12(S)-lipoxygenase activity
						GO:0043515	kinetochore binding		GO:0008719	dihydroneopterin triphosphate 2'-epimerase activity		GO:0005338	nucleotide-sugar transmembrane transporter activity		GO:0004053	arginase activity
						GO:0043592	exosporium		GO:0008745	N-acetylmuramoyl-L-alanine amidase activity		GO:0005343	organic acid:sodium symporter activity		GO:0004054	arginine kinase activity
						GO:0043593	endospore coat		GO:0008754	O antigen ligase activity		GO:0005345	purine nucleobase transmembrane transporter activity		GO:0004056	argininosuccinate lyase activity
						GO:0043595	endospore cortex		GO:0008770	[acyl-carrier-protein] phosphodiesterase activity		GO:0005346	purine ribonucleotide transmembrane transporter activity		GO:0004058	aromatic-L-amino-acid decarboxylase activity
						GO:0043609	regulation of carbon utilization		GO:0008773	[protein-PII] uridylyltransferase activity		GO:0005350	pyrimidine nucleobase transmembrane transporter activity		GO:0004061	arylformamidase activity
						GO:0043610	regulation of carbohydrate utilization		GO:0008922	long-chain fatty acid [acyl-carrier-protein] ligase activity		GO:0005368	taurine transmembrane transporter activity		GO:0004062	aryl sulfotransferase activity
						GO:0043662	peribacteroid fluid		GO:0008933	lytic transglycosylase activity		GO:0005372	water transmembrane transporter activity		GO:0004064	arylesterase activity
						GO:0043668	exine		GO:0008961	phosphatidylglycerol-prolipoprotein diacylglyceryl transferase activity		GO:0005388	P-type calcium transporter activity		GO:0004065	arylsulfatase activity
						GO:0043669	ectexine		GO:0009055	electron transfer activity		GO:0005402	carbohydrate:monoatomic cation symporter activity		GO:0004066	asparagine synthase (glutamine-hydrolyzing) activity
						GO:0043670	foot layer		GO:0009237	siderophore metabolic process		GO:0005499	vitamin D binding		GO:0004067	asparaginase activity
						GO:0043671	endexine		GO:0009255	Entner-Doudoroff pathway through 6-phosphogluconate		GO:0005501	retinoid binding		GO:0004068	aspartate 1-decarboxylase activity
						GO:0043672	nexine		GO:0009266	response to temperature stimulus		GO:0005513	detection of calcium ion		GO:0004069	L-aspartate:2-oxoglutarate aminotransferase activity
						GO:0043673	sexine		GO:0009268	response to pH		GO:0005519	cytoskeletal regulatory protein binding		GO:0004070	aspartate carbamoyltransferase activity
						GO:0043674	columella		GO:0009271	phage shock		GO:0005520	insulin-like growth factor binding		GO:0004072	aspartate kinase activity
						GO:0043675	sculpture element		GO:0009279	cell outer membrane		GO:0005523	tropomyosin binding		GO:0004073	aspartate-semialdehyde dehydrogenase activity
						GO:0043676	tectum		GO:0009288	bacterial-type flagellum		GO:0005534	galactose binding		GO:0004074	biliverdin reductase (NAD(P)+) activity
						GO:0043678	intine		GO:0009289	pilus		GO:0005536	glucose binding		GO:0004076	biotin synthase activity
						GO:0043680	filiform apparatus		GO:0009292	horizontal gene transfer		GO:0005537	mannose binding		GO:0004082	bisphosphoglycerate mutase activity
						GO:0043684	type IV secretion system complex		GO:0009314	response to radiation		GO:0005540	hyaluronic acid binding		GO:0004084	branched-chain-amino-acid transaminase activity
						GO:0043696	dedifferentiation		GO:0009316	3-isopropylmalate dehydratase complex		GO:0005544	calcium-dependent phospholipid binding		GO:0004085	butyryl-CoA dehydrogenase activity
						GO:0043850	RecFOR complex		GO:0009317	acetyl-CoA carboxylase complex		GO:0005546	phosphatidylinositol-4,5-bisphosphate binding		GO:0004088	carbamoyl-phosphate synthase (glutamine-hydrolyzing) activity
						GO:0043856	anti-sigma factor antagonist activity		GO:0009318	exodeoxyribonuclease VII complex		GO:0005547	phosphatidylinositol-3,4,5-trisphosphate binding		GO:0004089	carbonate dehydratase activity
						GO:0043886	structural constituent of carboxysome shell		GO:0009319	cytochrome o ubiquinol oxidase complex		GO:0005579	membrane attack complex		GO:0004090	carbonyl reductase (NADPH) activity
						GO:0043903	regulation of biological process involved in symbiotic interaction		GO:0009320	phosphoribosylaminoimidazole carboxylase complex		GO:0005582	collagen type XV trimer		GO:0004098	cerebroside-sulfatase activity
						GO:0043934	sporulation		GO:0009321	alkyl hydroperoxide reductase complex		GO:0005584	collagen type I trimer		GO:0004103	choline kinase activity
						GO:0044010	single-species biofilm formation		GO:0009327	obsolete NAD(P)+ transhydrogenase complex (AB-specific)		GO:0005585	collagen type II trimer		GO:0004104	cholinesterase activity
						GO:0044068	modulation by symbiont of host cellular process		GO:0009328	phenylalanine-tRNA ligase complex		GO:0005586	collagen type III trimer		GO:0004107	chorismate synthase activity
						GO:0044099	polar tube		GO:0009331	glycerol-3-phosphate dehydrogenase complex		GO:0005587	collagen type IV trimer		GO:0004109	coproporphyrinogen oxidase activity
						GO:0044111	formation of structure involved in a symbiotic process		GO:0009332	glutamate-tRNA ligase complex		GO:0005588	collagen type V trimer		GO:0004110	corticosteroid side-chain-isomerase activity
						GO:0044145	modulation of formation of structure involved in a symbiotic process		GO:0009333	cysteine synthase complex		GO:0005590	collagen type VII trimer		GO:0004111	creatine kinase activity
						GO:0044195	nucleoplasmic reticulum		GO:0009336	sulfate adenylyltransferase complex (ATP)		GO:0005591	collagen type VIII trimer		GO:0004122	cystathionine beta-synthase activity
						GO:0044217	other organism part		GO:0009337	sulfite reductase complex (NADPH)		GO:0005592	collagen type XI trimer		GO:0004128	cytochrome-b5 reductase activity, acting on NAD(P)H
						GO:0044224	juxtaparanode region of axon		GO:0009338	exodeoxyribonuclease V complex		GO:0005594	collagen type IX trimer		GO:0004139	deoxyribose-phosphate aldolase activity
						GO:0044232	organelle membrane contact site		GO:0009339	glycolate oxidase complex		GO:0005595	collagen type XII trimer		GO:0004140	dephospho-CoA kinase activity
						GO:0044237	cellular metabolic process		GO:0009340	DNA topoisomerase IV complex		GO:0005596	collagen type XIV trimer		GO:0004141	dethiobiotin synthase activity
						GO:0044238	primary metabolic process		GO:0009341	beta-galactosidase complex		GO:0005597	collagen type XVI trimer		GO:0004143	ATP-dependent diacylglycerol kinase activity
						GO:0044280	subplasmalemmal coating		GO:0009343	obsolete biotin carboxylase complex		GO:0005599	collagen type X trimer		GO:0004146	dihydrofolate reductase activity
						GO:0044281	small molecule metabolic process		GO:0009345	glycine-tRNA ligase complex		GO:0005600	collagen type XIII trimer		GO:0004148	dihydrolipoyl dehydrogenase activity
						GO:0044290	mitochondrial intracristal space		GO:0009346	ATP-independent citrate lyase complex		GO:0005640	nuclear outer membrane		GO:0004150	dihydroneopterin aldolase activity
						GO:0044292	dendrite terminus		GO:0009348	obsolete ornithine carbamoyltransferase complex		GO:0005641	nuclear envelope lumen		GO:0004151	dihydroorotase activity
						GO:0044297	cell body		GO:0009350	ethanolamine ammonia-lyase complex		GO:0005658	alpha DNA polymerase:primase complex		GO:0004152	dihydroorotate dehydrogenase activity
						GO:0044298	cell body membrane		GO:0009356	aminodeoxychorismate synthase complex		GO:0005665	RNA polymerase II, core complex		GO:0004154	dihydropterin oxidase activity
						GO:0044303	axon collateral		GO:0009357	protein-N(PI)-phosphohistidine-sugar phosphotransferase complex		GO:0005666	RNA polymerase III complex		GO:0004155	6,7-dihydropteridine reductase activity
						GO:0044304	main axon		GO:0009359	type II site-specific deoxyribonuclease complex		GO:0005668	RNA polymerase transcription factor SL1 complex		GO:0004157	dihydropyrimidinase activity
						GO:0044306	neuron projection terminus		GO:0009366	enterobactin synthetase complex		GO:0005669	transcription factor TFIID complex		GO:0004158	obsolete dihydroorotate oxidase activity
						GO:0044322	endoplasmic reticulum quality control compartment		GO:0009372	quorum sensing		GO:0005672	transcription factor TFIIA complex		GO:0004159	dihydropyrimidine dehydrogenase (NAD+) activity
						GO:0044326	dendritic spine neck		GO:0009374	biotin binding		GO:0005673	transcription factor TFIIE complex		GO:0004160	dihydroxy-acid dehydratase activity
						GO:0044327	dendritic spine head		GO:0009375	ferredoxin hydrogenase complex		GO:0005674	transcription factor TFIIF complex		GO:0004161	dimethylallyltranstransferase activity
						GO:0044403	biological process involved in symbiotic interaction		GO:0009380	excinuclease repair complex		GO:0005675	transcription factor TFIIH holo complex		GO:0004163	diphosphomevalonate decarboxylase activity
						GO:0044406	adhesion of symbiont to host		GO:0009382	imidazoleglycerol-phosphate synthase complex		GO:0005680	anaphase-promoting complex		GO:0004165	delta(3)-delta(2)-enoyl-CoA isomerase activity
						GO:0044590	iron-sulfur-molybdenum cofactor binding		GO:0009385	N-acylmannosamine-6-phosphate 2-epimerase activity		GO:0005683	U7 snRNP		GO:0004167	dopachrome isomerase activity
						GO:0044663	establishment or maintenance of cell type involved in phenotypic switching		GO:0009404	toxin metabolic process		GO:0005684	U2-type spliceosomal complex		GO:0004168	dolichol kinase activity
						GO:0044672	acetyl-CoA decarbonylase/synthase-carbon monoxide dehydrogenase complex		GO:0009408	response to heat		GO:0005689	U12-type spliceosomal complex		GO:0004177	aminopeptidase activity
						GO:0044675	formyl-methanofuran dehydrogenase (tungsten enzyme) complex		GO:0009409	response to cold		GO:0005721	pericentric heterochromatin		GO:0004180	carboxypeptidase activity
						GO:0044676	formyl-methanofuran dehydrogenase (molybdenum enzyme) complex		GO:0009410	response to xenobiotic stimulus		GO:0005725	intercalary heterochromatin		GO:0004190	aspartic-type endopeptidase activity
						GO:0044677	methyl-tetrahydromethanopterin:coenzyme M methyltransferase complex		GO:0009413	response to flooding		GO:0005728	extrachromosomal rDNA circle		GO:0004197	cysteine-type endopeptidase activity
						GO:0044697	HICS complex		GO:0009414	response to water deprivation		GO:0005729	2-micrometer circle DNA		GO:0004222	metalloendopeptidase activity
						GO:0044703	multi-organism reproductive process		GO:0009415	response to water		GO:0005736	RNA polymerase I complex		GO:0004252	serine-type endopeptidase activity
						GO:0044706	multi-multicellular organism process		GO:0009453	energy taxis		GO:0005740	mitochondrial envelope		GO:0004298	threonine-type endopeptidase activity
						GO:0044764	obsolete multi-organism cellular process		GO:0009455	redox taxis		GO:0005742	mitochondrial outer membrane translocase complex		GO:0004300	enoyl-CoA hydratase activity
						GO:0044777	single-stranded DNA-binding protein complex		GO:0009503	thylakoid light-harvesting complex		GO:0005744	TIM23 mitochondrial import inner membrane translocase complex		GO:0004301	epoxide hydrolase activity
						GO:0044815	obsolete DNA packaging complex		GO:0009506	plasmodesma		GO:0005745	m-AAA complex		GO:0004303	estradiol 17-beta-dehydrogenase [NAD(P)] activity
						GO:0044816	Nsk1-Dlc1 complex		GO:0009511	plasmodesmatal endoplasmic reticulum		GO:0005747	mitochondrial respiratory chain complex I		GO:0004304	estrone sulfotransferase activity
						GO:0044826	viral genome integration into host DNA		GO:0009512	cytochrome b6f complex		GO:0005749	mitochondrial respiratory chain complex II, succinate dehydrogenase complex (ubiquinone)		GO:0004305	ethanolamine kinase activity
						GO:0044851	hair cycle phase		GO:0009515	granal stacked thylakoid		GO:0005750	mitochondrial respiratory chain complex III		GO:0004311	farnesyltranstransferase activity
						GO:0044877	protein-containing complex binding		GO:0009521	photosystem		GO:0005751	mitochondrial respiratory chain complex IV		GO:0004312	fatty acid synthase activity
						GO:0045056	transcytosis		GO:0009536	plastid		GO:0005753	mitochondrial proton-transporting ATP synthase complex		GO:0004316	3-oxoacyl-[acyl-carrier-protein] reductase (NADPH) activity
						GO:0045058	T cell selection		GO:0009538	photosystem I reaction center		GO:0005754	mitochondrial proton-transporting ATP synthase, catalytic core		GO:0004318	enoyl-[acyl-carrier-protein] reductase (NADH) activity
						GO:0045103	intermediate filament-based process		GO:0009539	photosystem II reaction center		GO:0005756	mitochondrial proton-transporting ATP synthase, central stalk		GO:0004319	enoyl-[acyl-carrier-protein] reductase (NADPH, B-specific) activity
						GO:0045169	fusome		GO:0009547	plastid ribosome		GO:0005759	mitochondrial matrix		GO:0004322	ferroxidase activity
						GO:0045171	intercellular bridge		GO:0009557	antipodal cell differentiation		GO:0005761	mitochondrial ribosome		GO:0004326	tetrahydrofolylpolyglutamate synthase activity
						GO:0045174	glutathione dehydrogenase (ascorbate) activity		GO:0009558	embryo sac cellularization		GO:0005769	early endosome		GO:0004328	formamidase activity
						GO:0045177	apical part of cell		GO:0009559	embryo sac central cell differentiation		GO:0005770	late endosome		GO:0004332	fructose-bisphosphate aldolase activity
						GO:0045178	basal part of cell		GO:0009560	embryo sac egg cell differentiation		GO:0005774	vacuolar membrane		GO:0004333	fumarate hydratase activity
						GO:0045183	translation factor activity, non-nucleic acid binding		GO:0009562	embryo sac nuclear migration		GO:0005775	vacuolar lumen		GO:0004334	fumarylacetoacetase activity
						GO:0045239	tricarboxylic acid cycle enzyme complex		GO:0009563	synergid differentiation		GO:0005776	autophagosome		GO:0004335	galactokinase activity
						GO:0045293	mRNA editing complex		GO:0009567	double fertilization forming a zygote and endosperm		GO:0005777	peroxisome		GO:0004336	galactosylceramidase activity
						GO:0045298	tubulin complex		GO:0009568	amyloplast starch grain		GO:0005780	extrinsic component of intraperoxisomal membrane		GO:0004337	geranyltranstransferase activity
						GO:0045321	leukocyte activation		GO:0009569	chloroplast starch grain		GO:0005784	Sec61 translocon complex		GO:0004341	gluconolactonase activity
						GO:0045494	photoreceptor cell maintenance		GO:0009570	chloroplast stroma		GO:0005786	signal recognition particle, endoplasmic reticulum targeting		GO:0004345	glucose-6-phosphate dehydrogenase activity
						GO:0045729	respiratory burst at fertilization		GO:0009571	proplastid stroma		GO:0005788	endoplasmic reticulum lumen		GO:0004347	glucose-6-phosphate isomerase activity
						GO:0045730	respiratory burst		GO:0009575	chromoplast stroma		GO:0005789	endoplasmic reticulum membrane		GO:0004348	glucosylceramidase activity
						GO:0046034	ATP metabolic process		GO:0009576	leucoplast stroma		GO:0005790	smooth endoplasmic reticulum		GO:0004349	glutamate 5-kinase activity
						GO:0046595	establishment of pole plasm mRNA localization		GO:0009577	elaioplast stroma		GO:0005791	rough endoplasmic reticulum		GO:0004350	glutamate-5-semialdehyde dehydrogenase activity
						GO:0046691	intracellular canaliculus		GO:0009578	etioplast stroma		GO:0005795	Golgi stack		GO:0004351	glutamate decarboxylase activity
						GO:0046727	capsomere		GO:0009579	thylakoid		GO:0005796	Golgi lumen		GO:0004353	glutamate dehydrogenase [NAD(P)+] activity
						GO:0046729	viral procapsid		GO:0009581	detection of external stimulus		GO:0005798	Golgi-associated vesicle		GO:0004357	glutamate-cysteine ligase activity
						GO:0046745	viral capsid secondary envelopment		GO:0009582	detection of abiotic stimulus		GO:0005801	cis-Golgi network		GO:0004359	glutaminase activity
						GO:0046755	viral budding		GO:0009593	detection of chemical stimulus		GO:0005802	trans-Golgi network		GO:0004361	glutaryl-CoA dehydrogenase activity
						GO:0046786	viral replication complex formation and maintenance		GO:0009595	detection of biotic stimulus		GO:0005834	heterotrimeric G-protein complex		GO:0004363	glutathione synthase activity
						GO:0046787	viral DNA repair		GO:0009606	tropism		GO:0005847	mRNA cleavage and polyadenylation specificity factor complex		GO:0004368	glycerol-3-phosphate dehydrogenase (quinone) activity
						GO:0046790	virion binding		GO:0009608	response to symbiont		GO:0005848	mRNA cleavage stimulating factor complex		GO:0004369	glycerol-3-phosphate oxidase activity
						GO:0046794	transport of virus		GO:0009611	response to wounding		GO:0005859	muscle myosin complex		GO:0004370	glycerol kinase activity
						GO:0046798	viral portal complex		GO:0009612	response to mechanical stimulus		GO:0005868	cytoplasmic dynein complex		GO:0004371	glycerone kinase activity
						GO:0046799	recruitment of helicase-primase complex to DNA lesions		GO:0009615	response to virus		GO:0005872	minus-end kinesin complex		GO:0004372	glycine hydroxymethyltransferase activity
						GO:0046806	viral scaffold		GO:0009617	response to bacterium		GO:0005873	plus-end kinesin complex		GO:0004375	glycine dehydrogenase (decarboxylating) activity
						GO:0046807	viral scaffold assembly and maintenance		GO:0009620	response to fungus		GO:0005887			GO:0004392	heme oxygenase (decyclizing) activity
						GO:0046812	host cell surface binding		GO:0009624	response to nematode		GO:0005889	potassium:proton exchanging ATPase complex		GO:0004396	hexokinase activity
						GO:0046815	obsolete genome retention in viral capsid		GO:0009625	response to insect		GO:0005890	sodium:potassium-exchanging ATPase complex		GO:0004397	histidine ammonia-lyase activity
						GO:0046818	dense nuclear body		GO:0009629	response to gravity		GO:0005891	voltage-gated calcium channel complex		GO:0004398	histidine decarboxylase activity
						GO:0046848	hydroxyapatite binding		GO:0009635	response to herbicide		GO:0005892	acetylcholine-gated channel complex		GO:0004399	histidinol dehydrogenase activity
						GO:0046868	mesosome		GO:0009636	response to toxic substance		GO:0005893	interleukin-2 receptor complex		GO:0004400	histidinol-phosphate transaminase activity
						GO:0046904	calcium oxalate binding		GO:0009640	photomorphogenesis		GO:0005894	interleukin-3 receptor complex		GO:0004409	homoaconitate hydratase activity
						GO:0048038	quinone binding		GO:0009647	skotomorphogenesis		GO:0005895	interleukin-5 receptor complex		GO:0004410	homocitrate synthase activity
						GO:0048066	developmental pigmentation		GO:0009649	entrainment of circadian clock		GO:0005896	interleukin-6 receptor complex		GO:0004411	homogentisate 1,2-dioxygenase activity
						GO:0048180	activin complex		GO:0009654	photosystem II oxygen evolving complex		GO:0005897	interleukin-9 receptor complex		GO:0004412	homoserine dehydrogenase activity
						GO:0048217	pectic matrix		GO:0009677	double fertilization forming two zygotes		GO:0005898	interleukin-13 receptor complex		GO:0004413	homoserine kinase activity
						GO:0048222	glycoprotein network		GO:0009698	phenylpropanoid metabolic process		GO:0005899	insulin receptor complex		GO:0004416	hydroxyacylglutathione hydrolase activity
						GO:0048223	hemicellulose network		GO:0009725	response to hormone		GO:0005900	oncostatin-M receptor complex		GO:0004417	hydroxyethylthiazole kinase activity
						GO:0048224	lignin network		GO:0009726	detection of endogenous stimulus		GO:0005911	cell-cell junction		GO:0004419	hydroxymethylglutaryl-CoA lyase activity
						GO:0048225	suberin network		GO:0009755	hormone-mediated signaling pathway		GO:0005922	connexin complex		GO:0004420	hydroxymethylglutaryl-CoA reductase (NADPH) activity
						GO:0048226	Casparian strip		GO:0009756	carbohydrate mediated signaling		GO:0005929	cilium		GO:0004421	hydroxymethylglutaryl-CoA synthase activity
						GO:0048266	behavioral response to pain		GO:0009777	photosynthetic phosphorylation		GO:0005937	mating projection		GO:0004423	iduronate-2-sulfatase activity
						GO:0048359	mucilage metabolic process involved in seed coat development		GO:0009782	photosystem I antenna complex		GO:0005940	septin ring		GO:0004424	imidazoleglycerol-phosphate dehydratase activity
						GO:0048471	perinuclear region of cytoplasm		GO:0009783	photosystem II antenna complex		GO:0005947	mitochondrial alpha-ketoglutarate dehydrogenase complex		GO:0004425	indole-3-glycerol-phosphate synthase activity
						GO:0048497	maintenance of floral organ identity		GO:0009790	embryo development		GO:0005955	calcineurin complex		GO:0004448	isocitrate dehydrogenase [NAD(P)+] activity
						GO:0048518	positive regulation of biological process		GO:0009793	embryo development ending in seed dormancy		GO:0005962	mitochondrial isocitrate dehydrogenase complex (NAD+)		GO:0004451	isocitrate lyase activity
						GO:0048519	negative regulation of biological process		GO:0009798	axis specification		GO:0005976	polysaccharide metabolic process		GO:0004452	isopentenyl-diphosphate delta-isomerase activity
						GO:0048532	anatomical structure arrangement		GO:0009799	specification of symmetry		GO:0005984	disaccharide metabolic process		GO:0004453	juvenile-hormone esterase activity
						GO:0048544	recognition of pollen		GO:0009812	flavonoid metabolic process		GO:0006002	fructose 6-phosphate metabolic process		GO:0004454	ketohexokinase activity
						GO:0048573	photoperiodism, flowering		GO:0009825	multidimensional cell growth		GO:0006003	fructose 2,6-bisphosphate metabolic process		GO:0004455	ketol-acid reductoisomerase activity
						GO:0048583	regulation of response to stimulus		GO:0009826	unidimensional cell growth		GO:0006011	UDP-glucose metabolic process		GO:0004456	phosphogluconate dehydratase activity
						GO:0048589	developmental growth		GO:0009829	cell wall modification involved in fruit ripening		GO:0006020	inositol metabolic process		GO:0004458	D-lactate dehydrogenase (cytochrome) activity
						GO:0048609	multicellular organismal reproductive process		GO:0009830	cell wall modification involved in abscission		GO:0006022	aminoglycan metabolic process		GO:0004459	L-lactate dehydrogenase activity
						GO:0048646	anatomical structure formation involved in morphogenesis		GO:0009835	fruit ripening		GO:0006033	chitin localization		GO:0004460	L-lactate dehydrogenase (cytochrome) activity
						GO:0048647	polyphenic determination		GO:0009840	chloroplastic endopeptidase Clp complex		GO:0006038	cell wall chitin biosynthetic process		GO:0004463	leukotriene-A4 hydrolase activity
						GO:0048771	tissue remodeling		GO:0009841	mitochondrial endopeptidase Clp complex		GO:0006039	cell wall chitin catabolic process		GO:0004466	long-chain-acyl-CoA dehydrogenase activity
						GO:0048786	presynaptic active zone		GO:0009850	auxin metabolic process		GO:0006040	amino sugar metabolic process		GO:0004470	malic enzyme activity
						GO:0048856	anatomical structure development		GO:0009860	pollen tube growth		GO:0006047	UDP-N-acetylglucosamine metabolic process		GO:0004471	malate dehydrogenase (decarboxylating) (NAD+) activity
						GO:0048869	cellular developmental process		GO:0009863	salicylic acid mediated signaling pathway		GO:0006054	N-acetylneuraminate metabolic process		GO:0004473	malate dehydrogenase (decarboxylating) (NADP+) activity
						GO:0048870	cell motility		GO:0009864	induced systemic resistance, jasmonic acid mediated signaling pathway		GO:0006069	ethanol oxidation		GO:0004474	malate synthase activity
						GO:0048871	multicellular organismal-level homeostasis		GO:0009866	induced systemic resistance, ethylene mediated signaling pathway		GO:0006089	lactate metabolic process		GO:0004476	mannose-6-phosphate isomerase activity
						GO:0050436	microfibril binding		GO:0009877	nodulation		GO:0006096	glycolytic process		GO:0004479	methionyl-tRNA formyltransferase activity
						GO:0050605	superoxide reductase activity		GO:0009880	embryonic pattern specification		GO:0006097	glyoxylate cycle		GO:0004485	methylcrotonoyl-CoA carboxylase activity
						GO:0050690			GO:0009881	photoreceptor activity		GO:0006098	pentose-phosphate shunt		GO:0004486	methylenetetrahydrofolate dehydrogenase [NAD(P)+] activity
						GO:0050792	regulation of viral process		GO:0009886	post-embryonic animal morphogenesis		GO:0006109	regulation of carbohydrate metabolic process		GO:0004489	methylenetetrahydrofolate reductase (NAD(P)H) activity
						GO:0050793	regulation of developmental process		GO:0009887	animal organ morphogenesis		GO:0006110	regulation of glycolytic process		GO:0004490	methylglutaconyl-CoA hydratase activity
						GO:0050794	regulation of cellular process		GO:0009888	tissue development		GO:0006117	acetaldehyde metabolic process		GO:0004491	methylmalonate-semialdehyde dehydrogenase (acylating, NAD) activity
						GO:0050795	regulation of behavior		GO:0009889	regulation of biosynthetic process		GO:0006127	glycerophosphate shuttle		GO:0004492	methyl/ethyl malonyl-CoA decarboxylase activity
						GO:0050817	coagulation		GO:0009892	negative regulation of metabolic process		GO:0006140	regulation of nucleotide metabolic process		GO:0004495	mevaldate reductase activity
						GO:0050825	ice binding		GO:0009893	positive regulation of metabolic process		GO:0006141	regulation of purine nucleobase metabolic process		GO:0004496	mevalonate kinase activity
						GO:0050840	extracellular matrix binding		GO:0009894	regulation of catabolic process		GO:0006142	regulation of pyrimidine nucleobase metabolic process		GO:0004498	calcidiol 1-monooxygenase activity
						GO:0050879	multicellular organismal movement		GO:0009897	external side of plasma membrane		GO:0006259	DNA metabolic process		GO:0004499	N,N-dimethylaniline monooxygenase activity
						GO:0050900	leukocyte migration		GO:0009900	dehiscence		GO:0006267	pre-replicative complex assembly involved in nuclear cell cycle DNA replication		GO:0004500	dopamine beta-monooxygenase activity
						GO:0050997	quaternary ammonium group binding		GO:0009909	regulation of flower development		GO:0006306	DNA methylation		GO:0004502	kynurenine 3-monooxygenase activity
						GO:0051037	obsolete regulation of transcription involved in meiotic cell cycle		GO:0009923	fatty acid elongase complex		GO:0006311	meiotic gene conversion		GO:0004503	tyrosinase activity
						GO:0051189	prosthetic group metabolic process		GO:0009925	basal plasma membrane		GO:0006325	chromatin organization		GO:0004504	peptidylglycine monooxygenase activity
						GO:0051192	prosthetic group binding		GO:0009933	meristem structural organization		GO:0006446	regulation of translational initiation		GO:0004505	phenylalanine 4-monooxygenase activity
						GO:0051233	spindle midzone		GO:0009934	regulation of meristem structural organization		GO:0006479	protein methylation		GO:0004506	squalene monooxygenase activity
						GO:0051234	establishment of localization		GO:0009942	longitudinal axis specification		GO:0006486	protein glycosylation		GO:0004507	steroid 11-beta-monooxygenase activity
						GO:0051235	maintenance of location		GO:0009960	endosperm development		GO:0006490	oligosaccharide-lipid intermediate biosynthetic process		GO:0004510	tryptophan 5-monooxygenase activity
						GO:0051239	regulation of multicellular organismal process		GO:0009966	regulation of signal transduction		GO:0006508	proteolysis		GO:0004511	tyrosine 3-monooxygenase activity
						GO:0051301	cell division		GO:0009976	tocopherol cyclase activity		GO:0006518	peptide metabolic process		GO:0004513	obsolete neolactotetraosylceramide alpha-2,3-sialyltransferase activity
						GO:0051321	meiotic cell cycle		GO:0009988	cell-cell recognition		GO:0006521	regulation of cellular amino acid metabolic process		GO:0004514	nicotinate-nucleotide diphosphorylase (carboxylating) activity
						GO:0051410	detoxification of nitrogen compound		GO:0009989	cell-matrix recognition		GO:0006547	histidine metabolic process		GO:0004517	nitric-oxide synthase activity
						GO:0051540	metal cluster binding		GO:0009991	response to extracellular stimulus		GO:0006556	S-adenosylmethionine biosynthetic process		GO:0004519	endonuclease activity
						GO:0051606	detection of stimulus		GO:0009994	oocyte differentiation		GO:0006577	amino-acid betaine metabolic process		GO:0004520	DNA endonuclease activity
						GO:0051641	cellular localization		GO:0010006	Toc complex		GO:0006581	acetylcholine catabolic process		GO:0004521	RNA endonuclease activity
						GO:0051651	maintenance of location in cell		GO:0010007	magnesium chelatase complex		GO:0006590	thyroid hormone generation		GO:0004527	exonuclease activity
						GO:0051674	localization of cell		GO:0010011	auxin binding		GO:0006599	phosphagen metabolic process		GO:0004529	DNA exonuclease activity
						GO:0051707	response to other organism		GO:0010013	N-1-naphthylphthalamic acid binding		GO:0006600	creatine metabolic process		GO:0004532	RNA exonuclease activity
						GO:0051716	cellular response to stimulus		GO:0010016	shoot system morphogenesis		GO:0006615	SRP-dependent cotranslational protein targeting to membrane, docking		GO:0004549	tRNA-specific ribonuclease activity
						GO:0051775	response to redox state		GO:0010017	red or far-red light signaling pathway		GO:0006631	fatty acid metabolic process		GO:0004550	nucleoside diphosphate kinase activity
						GO:0051780	behavioral response to nutrient		GO:0010019	chloroplast-nucleus signaling pathway		GO:0006637	acyl-CoA metabolic process		GO:0004552	octanol dehydrogenase activity
						GO:0051867	general adaptation syndrome, behavioral process		GO:0010029	regulation of seed germination		GO:0006638	neutral lipid metabolic process		GO:0004564	beta-fructofuranosidase activity
						GO:0051920	peroxiredoxin activity		GO:0010031	circumnutation		GO:0006643	membrane lipid metabolic process		GO:0004566	beta-glucuronidase activity
						GO:0055036	virion membrane		GO:0010033	response to organic substance		GO:0006644	phospholipid metabolic process		GO:0004568	chitinase activity
						GO:0055044	symplast		GO:0010035	response to inorganic substance		GO:0006658	phosphatidylserine metabolic process		GO:0004576	oligosaccharyl transferase activity
						GO:0055046	microgametogenesis		GO:0010036	response to boron-containing substance		GO:0006662	glycerol ether metabolic process		GO:0004585	ornithine carbamoyltransferase activity
						GO:0055085	transmembrane transport		GO:0010049	acquisition of plant reproductive competence		GO:0006665	sphingolipid metabolic process		GO:0004586	ornithine decarboxylase activity
						GO:0055087	Ski complex		GO:0010050	vegetative phase change		GO:0006666	3-keto-sphinganine metabolic process		GO:0004587	ornithine aminotransferase activity
						GO:0055120	striated muscle dense body		GO:0010071	root meristem specification		GO:0006700	C21-steroid hormone biosynthetic process		GO:0004588	orotate phosphoribosyltransferase activity
						GO:0055127	vibrational conductance of sound to the inner ear		GO:0010072	primary shoot apical meristem specification		GO:0006701	progesterone biosynthetic process		GO:0004589	dihydroorotate dehydrogenase (NADH) activity
						GO:0060011	Sertoli cell proliferation		GO:0010074	maintenance of meristem identity		GO:0006702	androgen biosynthetic process		GO:0004590	orotidine-5'-phosphate decarboxylase activity
						GO:0060033	anatomical structure regression		GO:0010075	regulation of meristem growth		GO:0006703	estrogen biosynthetic process		GO:0004591	oxoglutarate dehydrogenase (succinyl-transferring) activity
						GO:0060104	surface coat of collagen and cuticulin-based cuticle extracellular matrix		GO:0010080	regulation of floral meristem growth		GO:0006709	progesterone catabolic process		GO:0004592	pantoate-beta-alanine ligase activity
						GO:0060105	epicuticle of collagen and cuticulin-based cuticle extracellular matrix		GO:0010081	regulation of inflorescence meristem growth		GO:0006710	androgen catabolic process		GO:0004593	pantothenase activity
						GO:0060106	cortical layer of collagen and cuticulin-based cuticle extracellular matrix		GO:0010093	specification of floral organ identity		GO:0006711	estrogen catabolic process		GO:0004594	pantothenate kinase activity
						GO:0060107	annuli extracellular matrix		GO:0010098	suspensor development		GO:0006712	mineralocorticoid catabolic process		GO:0004604	phosphoadenylyl-sulfate reductase (thioredoxin) activity
						GO:0060108	annular furrow extracellular matrix		GO:0010119	regulation of stomatal movement		GO:0006716	juvenile hormone metabolic process		GO:0004609	phosphatidylserine decarboxylase activity
						GO:0060109	medial layer of collagen and cuticulin-based cuticle extracellular matrix		GO:0010152	pollen maturation		GO:0006718	juvenile hormone biosynthetic process		GO:0004610	phosphoacetylglucosamine mutase activity
						GO:0060110	basal layer of collagen and cuticulin-based cuticle extracellular matrix		GO:0010169	thioglucosidase complex		GO:0006719	juvenile hormone catabolic process		GO:0004611	phosphoenolpyruvate carboxykinase activity
						GO:0060111	alae of collagen and cuticulin-based cuticle extracellular matrix		GO:0010170	glucose-1-phosphate adenylyltransferase complex		GO:0006720	isoprenoid metabolic process		GO:0004614	phosphoglucomutase activity
						GO:0060187	cell pole		GO:0010171	body morphogenesis		GO:0006723	cuticle hydrocarbon biosynthetic process		GO:0004615	phosphomannomutase activity
						GO:0060206	estrous cycle phase		GO:0010191	mucilage metabolic process		GO:0006726	eye pigment biosynthetic process		GO:0004616	phosphogluconate dehydrogenase (decarboxylating) activity
						GO:0060273	crying behavior		GO:0010198	synergid death		GO:0006728	pteridine biosynthetic process		GO:0004617	phosphoglycerate dehydrogenase activity
						GO:0060352	cell adhesion molecule production		GO:0010214	seed coat development		GO:0006748	lipoamide metabolic process		GO:0004618	phosphoglycerate kinase activity
						GO:0060361	flight		GO:0010223	secondary shoot formation		GO:0006749	glutathione metabolic process		GO:0004619	phosphoglycerate mutase activity
						GO:0060384	innervation		GO:0010227	floral organ abscission		GO:0006753	nucleoside phosphate metabolic process		GO:0004620	phospholipase activity
						GO:0060417	yolk		GO:0010228	vegetative to reproductive phase transition of meristem		GO:0006756	AMP phosphorylation		GO:0004622	lysophospholipase activity
						GO:0060418	yolk plasma		GO:0010231	maintenance of seed dormancy		GO:0006760	folic acid-containing compound metabolic process		GO:0004623	phospholipase A2 activity
						GO:0060466	activation of meiosis involved in egg activation		GO:0010234	anther wall tapetum cell fate specification		GO:0006767	water-soluble vitamin metabolic process		GO:0004631	phosphomevalonate kinase activity
						GO:0060468	prevention of polyspermy		GO:0010242	oxygen evolving activity		GO:0006768	biotin metabolic process		GO:0004632	phosphopantothenate--cysteine ligase activity
						GO:0060469	obsolete positive regulation of transcription involved in egg activation		GO:0010254	nectary development		GO:0006775	fat-soluble vitamin metabolic process		GO:0004633	phosphopantothenoylcysteine decarboxylase activity
						GO:0060470	positive regulation of cytosolic calcium ion concentration involved in egg activation		GO:0010259	obsolete multicellular organism aging		GO:0006783	heme biosynthetic process		GO:0004634	phosphopyruvate hydratase activity
						GO:0060471	cortical granule exocytosis		GO:0010260	obsolete animal organ senescence		GO:0006788	heme oxidation		GO:0004638	phosphoribosylaminoimidazole carboxylase activity
						GO:0060474	positive regulation of flagellated sperm motility involved in capacitation		GO:0010273	detoxification of copper ion		GO:0006796	phosphate-containing compound metabolic process		GO:0004639	phosphoribosylaminoimidazolesuccinocarboxamide synthase activity
						GO:0060475	obsolete positive regulation of actin filament polymerization involved in acrosome reaction		GO:0010278	chloroplast outer membrane translocon		GO:0006797	polyphosphate metabolic process		GO:0004640	phosphoribosylanthranilate isomerase activity
						GO:0060476	protein localization involved in acrosome reaction		GO:0010280	UDP-L-rhamnose synthase activity		GO:0006798	polyphosphate catabolic process		GO:0004641	phosphoribosylformylglycinamidine cyclo-ligase activity
						GO:0060478	acrosomal vesicle exocytosis		GO:0010290	chlorophyll catabolite transmembrane transporter activity		GO:0006799	polyphosphate biosynthetic process		GO:0004642	phosphoribosylformylglycinamidine synthase activity
						GO:0060518	cell migration involved in prostatic bud elongation		GO:0010299	detoxification of cobalt ion		GO:0006801	superoxide metabolic process		GO:0004643	phosphoribosylaminoimidazolecarboxamide formyltransferase activity
						GO:0060519	cell adhesion involved in prostatic bud elongation		GO:0010311	lateral root formation		GO:0006811	monoatomic ion transport		GO:0004644	phosphoribosylglycinamide formyltransferase activity
						GO:0060590	ATPase regulator activity		GO:0010313	phytochrome binding		GO:0006836	neurotransmitter transport		GO:0004645	1,4-alpha-oligoglucan phosphorylase activity
						GO:0060673	cell-cell signaling involved in placenta development		GO:0010331	gibberellin binding		GO:0006839	mitochondrial transport		GO:0004648	O-phospho-L-serine:2-oxoglutarate aminotransferase activity
						GO:0060710	chorio-allantoic fusion		GO:0010358	leaf shaping		GO:0006850	mitochondrial pyruvate transmembrane transport		GO:0004649	poly(ADP-ribose) glycohydrolase activity
						GO:0060722	cell proliferation involved in embryonic placenta development		GO:0010363	regulation of plant-type hypersensitive response		GO:0006851	mitochondrial calcium ion transmembrane transport		GO:0004650	polygalacturonase activity
						GO:0060738	epithelial-mesenchymal signaling involved in prostate gland development		GO:0010367	extracellular isoamylase complex		GO:0006853	carnitine shuttle		GO:0004654	polyribonucleotide nucleotidyltransferase activity
						GO:0060739	mesenchymal-epithelial cell signaling involved in prostate gland development		GO:0010374	stomatal complex development		GO:0006858	extracellular transport		GO:0004655	porphobilinogen synthase activity
						GO:0060756	foraging behavior		GO:0010376	stomatal complex formation		GO:0006869	lipid transport		GO:0004656	procollagen-proline 4-dioxygenase activity
						GO:0060767	epithelial cell proliferation involved in prostate gland development		GO:0010378	temperature compensation of the circadian clock		GO:0006873	intracellular monoatomic ion homeostasis		GO:0004658	propionyl-CoA carboxylase activity
						GO:0060781	mesenchymal cell proliferation involved in prostate gland development		GO:0010427	abscisic acid binding		GO:0006880	intracellular sequestering of iron ion		GO:0004662	CAAX-protein geranylgeranyltransferase activity
						GO:0060783	mesenchymal smoothened signaling pathway involved in prostate gland development		GO:0010431	seed maturation		GO:0006881	extracellular sequestering of iron ion		GO:0004663	Rab geranylgeranyltransferase activity
						GO:0060858	vesicle-mediated transport involved in floral organ abscission		GO:0010440	stomatal lineage progression		GO:0006886	intracellular protein transport		GO:0004664	prephenate dehydratase activity
						GO:0060869	obsolete transmembrane receptor protein serine/threonine kinase signaling pathway involved in floral organ abscission		GO:0010445	nuclear dicing body		GO:0006887	exocytosis		GO:0004665	prephenate dehydrogenase (NADP+) activity
						GO:0060870	cell wall disassembly involved in floral organ abscission		GO:0010450	inflorescence meristem growth		GO:0006888	endoplasmic reticulum to Golgi vesicle-mediated transport		GO:0004668	protein-arginine deiminase activity
						GO:0061450	trophoblast cell migration		GO:0010451	floral meristem growth		GO:0006915	apoptotic process		GO:0004675	transmembrane receptor protein serine/threonine kinase activity
						GO:0061574	ASAP complex		GO:0010453	regulation of cell fate commitment		GO:0006929	substrate-dependent cell migration		GO:0004676	3-phosphoinositide-dependent protein kinase activity
						GO:0061576	acyl-CoA ceramide synthase complex		GO:0010457	centriole-centriole cohesion		GO:0006931	substrate-dependent cell migration, cell attachment to substrate		GO:0004677	DNA-dependent protein kinase activity
						GO:0061645	endocytic patch		GO:0010463	mesenchymal cell proliferation		GO:0006932	substrate-dependent cell migration, cell contraction		GO:0004679	AMP-activated protein kinase activity
						GO:0061687	detoxification of inorganic compound		GO:0010469	regulation of signaling receptor activity		GO:0006936	muscle contraction		GO:0004683	calmodulin-dependent protein kinase activity
						GO:0061696	pituitary gonadotropin complex		GO:0010480	microsporocyte differentiation		GO:0006948	induction by virus of host cell-cell fusion		GO:0004687	myosin light chain kinase activity
						GO:0061700	GATOR2 complex		GO:0010481	epidermal cell division		GO:0006954	inflammatory response		GO:0004690	cyclic nucleotide-dependent protein kinase activity
						GO:0061702	canonical inflammasome complex		GO:0010497	plasmodesmata-mediated intercellular transport		GO:0006957	complement activation, alternative pathway		GO:0004693	cyclin-dependent protein serine/threonine kinase activity
						GO:0061703	pyroptosome complex		GO:0010520	regulation of reciprocal meiotic recombination		GO:0006958	complement activation, classical pathway		GO:0004697	diacylglycerol-dependent serine/threonine kinase activity
						GO:0061714	folic acid receptor activity		GO:0010522	regulation of calcium ion transport into cytosol		GO:0006968	cellular defense response		GO:0004703	G protein-coupled receptor kinase activity
						GO:0061744	motor behavior		GO:0010528	obsolete regulation of transposition		GO:0006971	hypotonic response		GO:0004707	MAP kinase activity
						GO:0061783	peptidoglycan muralytic activity		GO:0010564	regulation of cell cycle process		GO:0006972	hyperosmotic response		GO:0004708	MAP kinase kinase activity
						GO:0061791	GTPase motor activity		GO:0010568	regulation of budding cell apical bud growth		GO:0006974	DNA damage response		GO:0004709	MAP kinase kinase kinase activity
						GO:0061822	ciliary cap		GO:0010570	regulation of filamentous growth		GO:0006983	ER overload response		GO:0004711	ribosomal protein S6 kinase activity
						GO:0061823	ring centriole		GO:0010573	vascular endothelial growth factor production		GO:0006986	response to unfolded protein		GO:0004714	transmembrane receptor protein tyrosine kinase activity
						GO:0061825	podosome core		GO:0010582	floral meristem determinacy		GO:0006990	obsolete positive regulation of transcription from RNA polymerase II promoter involved in unfolded protein response		GO:0004715	non-membrane spanning protein tyrosine kinase activity
						GO:0061826	podosome ring		GO:0010590	regulation of septum digestion after cytokinesis		GO:0006996	organelle organization		GO:0004719	protein-L-isoaspartate (D-aspartate) O-methyltransferase activity
						GO:0061827	sperm head		GO:0010617	circadian regulation of calcium ion oscillation		GO:0007015	actin filament organization		GO:0004723	calcium-dependent protein serine/threonine phosphatase activity
						GO:0061830	concave side of sperm head		GO:0010618	aerenchyma formation		GO:0007020	microtubule nucleation		GO:0004726	non-membrane spanning protein tyrosine phosphatase activity
						GO:0061834	actin filament branch point		GO:0010622	specification of ovule identity		GO:0007028	cytoplasm organization		GO:0004727	prenylated protein tyrosine phosphatase activity
						GO:0061835	ventral surface of cell		GO:0010623	programmed cell death involved in cell development		GO:0007034	vacuolar transport		GO:0004729	oxygen-dependent protoporphyrinogen oxidase activity
						GO:0061838	CENP-T-W-S-X complex		GO:0010632	regulation of epithelial cell migration		GO:0007052	mitotic spindle organization		GO:0004730	pseudouridylate synthase activity
						GO:0061842	microtubule organizing center localization		GO:0010643	cell communication by chemical coupling		GO:0007054	spindle assembly involved in male meiosis I		GO:0004731	purine-nucleoside phosphorylase activity
						GO:0061845	neuron projection branch point		GO:0010644	cell communication by electrical coupling		GO:0007055	spindle assembly involved in male meiosis II		GO:0004732	pyridoxal oxidase activity
						GO:0061883	clathrin-dependent endocytosis involved in vitellogenesis		GO:0010646	regulation of cell communication		GO:0007057	spindle assembly involved in female meiosis I		GO:0004733	pyridoxamine phosphate oxidase activity
						GO:0061891	calcium ion sensor activity		GO:0010654	apical cell fate commitment		GO:0007058	spindle assembly involved in female meiosis II		GO:0004734	pyrimidodiazepine synthase activity
						GO:0061908	phagophore		GO:0010672	obsolete regulation of transcription from RNA polymerase II promoter involved in meiotic cell cycle		GO:0007063	regulation of sister chromatid cohesion		GO:0004735	pyrroline-5-carboxylate reductase activity
						GO:0061919	process utilizing autophagic mechanism		GO:0010689	negative regulation of ribosomal protein gene transcription from RNA polymerase II promoter in response to chemical stimulus		GO:0007064	mitotic sister chromatid cohesion		GO:0004737	pyruvate decarboxylase activity
						GO:0061927	TOC-TIC supercomplex I		GO:0010712	regulation of collagen metabolic process		GO:0007072	obsolete positive regulation of transcription involved in exit from mitosis		GO:0004739	pyruvate dehydrogenase (acetyl-transferring) activity
						GO:0061948	premature acrosome loss		GO:0010817	regulation of hormone levels		GO:0007076	mitotic chromosome condensation		GO:0004743	pyruvate kinase activity
						GO:0061955	obsolete positive regulation of actin filament depolymerization involved in acrosome reaction		GO:0010842	retina layer formation		GO:0007077	mitotic nuclear membrane disassembly		GO:0004745	NAD-retinol dehydrogenase activity
						GO:0061957	NVT complex		GO:0010850	regulation of blood pressure by chemoreceptor signaling pathway		GO:0007078	lamin depolymerization		GO:0004747	ribokinase activity
						GO:0062048	lymphotoxin complex		GO:0010851	cyclase regulator activity		GO:0007079	mitotic chromosome movement towards spindle pole		GO:0004749	ribose phosphate diphosphokinase activity
						GO:0062049	protein phosphatase inhibitor complex		GO:0010865	stipule development		GO:0007080	mitotic metaphase chromosome alignment		GO:0004750	D-ribulose-phosphate 3-epimerase activity
						GO:0062073	histone mRNA stem-loop binding complex		GO:0010876	lipid localization		GO:0007083	obsolete mitotic chromosome decondensation		GO:0004751	ribose-5-phosphate isomerase activity
						GO:0062074	pollen aperture		GO:0010883	regulation of lipid storage		GO:0007087	mitotic nuclear pore complex reassembly		GO:0004753	saccharopine dehydrogenase activity
						GO:0062092	Yae1-Lto1 complex		GO:0010901	regulation of very-low-density lipoprotein particle remodeling		GO:0007088	regulation of mitotic nuclear division		GO:0004756	selenide, water dikinase activity
						GO:0062160	spongiome		GO:0010927	cellular component assembly involved in morphogenesis		GO:0007093	mitotic cell cycle checkpoint signaling		GO:0004757	sepiapterin reductase activity
						GO:0062167	complement component C1q complex		GO:0010931	macrophage tolerance induction		GO:0007097	nuclear migration		GO:0004760	serine-pyruvate transaminase activity
						GO:0062201	actin wave		GO:0010941	obsolete regulation of cell death		GO:0007100	mitotic centrosome separation		GO:0004764	shikimate 3-dehydrogenase (NADP+) activity
						GO:0065008	regulation of biological quality		GO:0010946	regulation of meiotic joint molecule formation		GO:0007105	cytokinesis, division site positioning		GO:0004765	shikimate kinase activity
						GO:0065009	regulation of molecular function		GO:0010984	regulation of lipoprotein particle clearance		GO:0007107	membrane addition at site of cytokinesis		GO:0004769	steroid delta-isomerase activity
						GO:0070025	carbon monoxide binding		GO:0010992	ubiquitin recycling		GO:0007110	meiosis I cytokinesis		GO:0004771	sterol esterase activity
						GO:0070026	nitric oxide binding		GO:0010997	anaphase-promoting complex binding		GO:0007111	meiosis II cytokinesis		GO:0004773	steryl-sulfatase activity
						GO:0070027	carbon monoxide sensor activity		GO:0012501	programmed cell death		GO:0007113	endomitotic cell cycle		GO:0004774	succinate-CoA ligase activity
						GO:0070057	prospore membrane spindle pole body attachment site		GO:0014009	glial cell proliferation		GO:0007120	axial cellular bud site selection		GO:0004782	sulfinoalanine decarboxylase activity
						GO:0070069	cytochrome complex		GO:0014023	neural rod formation		GO:0007121	bipolar cellular bud site selection		GO:0004783	sulfite reductase (NADPH) activity
						GO:0070085	glycosylation		GO:0014025	neural keel formation		GO:0007127	meiosis I		GO:0004788	thiamine diphosphokinase activity
						GO:0070115	organellar chromatophore intermembrane space		GO:0014028	notochord formation		GO:0007128	meiotic prophase I		GO:0004792	thiosulfate sulfurtransferase activity
						GO:0070214	CSK-GAP-A.p62 complex		GO:0014029	neural crest formation		GO:0007129	homologous chromosome pairing at meiosis		GO:0004793	threonine aldolase activity
						GO:0070258	inner membrane pellicle complex		GO:0014719	skeletal muscle satellite cell activation		GO:0007130	synaptonemal complex assembly		GO:0004794	L-threonine ammonia-lyase activity
						GO:0070287	ferritin receptor activity		GO:0014729	regulation of the velocity of shortening of skeletal muscle modulating contraction		GO:0007132	meiotic metaphase I		GO:0004795	threonine synthase activity
						GO:0070288	ferritin complex		GO:0014803	longitudinal sarcoplasmic reticulum lumen		GO:0007133	meiotic anaphase I		GO:0004806	triglyceride lipase activity
						GO:0070331	CD20-Lck-Fyn complex		GO:0014805	smooth muscle adaptation		GO:0007134	meiotic telophase I		GO:0004807	triose-phosphate isomerase activity
						GO:0070332	CD20-Lck-Lyn-Fyn complex		GO:0014807	regulation of somitogenesis		GO:0007135	meiosis II		GO:0004813	alanine-tRNA ligase activity
						GO:0070422	G-protein beta/gamma-Raf-1 complex		GO:0014834	skeletal muscle satellite cell maintenance involved in skeletal muscle regeneration		GO:0007136	meiotic prophase II		GO:0004814	arginine-tRNA ligase activity
						GO:0070441	G-protein beta/gamma-Btk complex		GO:0014850	response to muscle activity		GO:0007137	meiotic metaphase II		GO:0004815	aspartate-tRNA ligase activity
						GO:0070463	tubulin-dependent ATPase activity		GO:0014861	regulation of skeletal muscle contraction via regulation of action potential		GO:0007138	meiotic anaphase II		GO:0004816	asparagine-tRNA ligase activity
						GO:0070469	respirasome		GO:0014863	detection of inactivity		GO:0007139	meiotic telophase II		GO:0004817	cysteine-tRNA ligase activity
						GO:0070559	lysosomal multienzyme complex		GO:0014865	detection of activity		GO:0007141	male meiosis I		GO:0004818	glutamate-tRNA ligase activity
						GO:0070645	Ubisch body		GO:0014870	response to muscle inactivity		GO:0007142	male meiosis II		GO:0004819	glutamine-tRNA ligase activity
						GO:0070687	macropinocytic cup cytoskeleton		GO:0014872	myoblast division		GO:0007144	female meiosis I		GO:0004820	glycine-tRNA ligase activity
						GO:0070695	FHF complex		GO:0014873	response to muscle activity involved in regulation of muscle adaptation		GO:0007147	female meiosis II		GO:0004821	histidine-tRNA ligase activity
						GO:0070701	mucus layer		GO:0014876	response to injury involved in regulation of muscle adaptation		GO:0007158	neuron cell-cell adhesion		GO:0004822	isoleucine-tRNA ligase activity
						GO:0070743	interleukin-23 complex		GO:0014877	response to muscle inactivity involved in regulation of muscle adaptation		GO:0007159	leukocyte cell-cell adhesion		GO:0004823	leucine-tRNA ligase activity
						GO:0070744	interleukin-27 complex		GO:0014878	response to electrical stimulus involved in regulation of muscle adaptation		GO:0007160	cell-matrix adhesion		GO:0004824	lysine-tRNA ligase activity
						GO:0070745	interleukin-35 complex		GO:0014882	regulation of myofibril number		GO:0007162	negative regulation of cell adhesion		GO:0004825	methionine-tRNA ligase activity
						GO:0070825	chrorion micropyle		GO:0014888	striated muscle adaptation		GO:0007167	enzyme-linked receptor protein signaling pathway		GO:0004826	phenylalanine-tRNA ligase activity
						GO:0070826	paraferritin complex		GO:0014889	muscle atrophy		GO:0007172	signal complex assembly		GO:0004827	proline-tRNA ligase activity
						GO:0070864	sperm individualization complex		GO:0014900	muscle hyperplasia		GO:0007176	regulation of epidermal growth factor-activated receptor activity		GO:0004828	serine-tRNA ligase activity
						GO:0070865	investment cone		GO:0015026	coreceptor activity		GO:0007187	G protein-coupled receptor signaling pathway, coupled to cyclic nucleotide second messenger		GO:0004829	threonine-tRNA ligase activity
						GO:0070871	cell wall organization involved in conjugation with cellular fusion		GO:0015030	Cajal body		GO:0007188	adenylate cyclase-modulating G protein-coupled receptor signaling pathway		GO:0004830	tryptophan-tRNA ligase activity
						GO:0070937	CRD-mediated mRNA stability complex		GO:0015035	protein-disulfide reductase activity		GO:0007190	activation of adenylate cyclase activity		GO:0004831	tyrosine-tRNA ligase activity
						GO:0070938	contractile ring		GO:0015048	phthalate dioxygenase reductase activity		GO:0007191	adenylate cyclase-activating dopamine receptor signaling pathway		GO:0004832	valine-tRNA ligase activity
						GO:0070971	endoplasmic reticulum exit site		GO:0015075	monoatomic ion transmembrane transporter activity		GO:0007192	adenylate cyclase-activating serotonin receptor signaling pathway		GO:0004833	tryptophan 2,3-dioxygenase activity
						GO:0070988	demethylation		GO:0015125	bile acid transmembrane transporter activity		GO:0007195	adenylate cyclase-inhibiting dopamine receptor signaling pathway		GO:0004834	tryptophan synthase activity
						GO:0071075	CUGBP1-eIF2 complex		GO:0015144	carbohydrate transmembrane transporter activity		GO:0007200	phospholipase C-activating G protein-coupled receptor signaling pathway		GO:0004837	tyrosine decarboxylase activity
						GO:0071141	SMAD protein complex		GO:0015152	glucose-6-phosphate transmembrane transporter activity		GO:0007205	protein kinase C-activating G protein-coupled receptor signaling pathway		GO:0004843	cysteine-type deubiquitinase activity
						GO:0071171	site-specific DNA replication termination at RTS1 barrier		GO:0015203	polyamine transmembrane transporter activity		GO:0007211	octopamine or tyramine signaling pathway		GO:0004845	uracil phosphoribosyltransferase activity
						GO:0071203	WASH complex		GO:0015205	nucleobase transmembrane transporter activity		GO:0007213	G protein-coupled acetylcholine receptor signaling pathway		GO:0004846	urate oxidase activity
						GO:0071341	medial cortical node		GO:0015221	lipopolysaccharide transmembrane transporter activity		GO:0007215	glutamate receptor signaling pathway		GO:0004848	ureidoglycolate hydrolase activity
						GO:0071507	pheromone response MAPK cascade		GO:0015224	biopterin transmembrane transporter activity		GO:0007216	G protein-coupled glutamate receptor signaling pathway		GO:0004850	uridine phosphorylase activity
						GO:0071515	mating-type locus imprinting		GO:0015232	heme transmembrane transporter activity		GO:0007217	tachykinin receptor signaling pathway		GO:0004852	uroporphyrinogen-III synthase activity
						GO:0071516	obsolete establishment of imprinting at mating-type locus		GO:0015245	fatty acid transmembrane transporter activity		GO:0007218	neuropeptide signaling pathway		GO:0004853	uroporphyrinogen decarboxylase activity
						GO:0071517	obsolete maintenance of imprinting at mating-type locus		GO:0015248	sterol transporter activity		GO:0007219	Notch signaling pathway		GO:0004854	xanthine dehydrogenase activity
						GO:0071521	Cdc42 GTPase complex		GO:0015318	inorganic molecular entity transmembrane transporter activity		GO:0007224	smoothened signaling pathway		GO:0004855	xanthine oxidase activity
						GO:0071554	cell wall organization or biogenesis		GO:0015343	siderophore-iron transmembrane transporter activity		GO:0007225	patched ligand maturation		GO:0004856	xylulokinase activity
						GO:0071563	Myo2p-Vac17p-Vac8p transport complex		GO:0015446	ATPase-coupled arsenite transmembrane transporter activity		GO:0007227	signal transduction downstream of smoothened		GO:0004859	phospholipase inhibitor activity
						GO:0071597	cellular birth scar		GO:0015450	protein-transporting ATPase activity		GO:0007229	integrin-mediated signaling pathway		GO:0004860	protein kinase inhibitor activity
						GO:0071625	vocalization behavior		GO:0015545	bicyclomycin transmembrane transporter activity		GO:0007231	osmosensory signaling pathway		GO:0004864	protein phosphatase inhibitor activity
						GO:0071684	organism emergence from protective structure		GO:0015548	organomercurial transmembrane transporter activity		GO:0007249	canonical NF-kappaB signal transduction		GO:0004866	endopeptidase inhibitor activity
						GO:0071704	organic substance metabolic process		GO:0015562	efflux transmembrane transporter activity		GO:0007264	small GTPase mediated signal transduction		GO:0004876	complement component C3a receptor activity
						GO:0071722	detoxification of arsenic-containing substance		GO:0015567	alkane transmembrane transporter activity		GO:0007269	neurotransmitter secretion		GO:0004877	complement component C3b receptor activity
						GO:0071808	satellite fibril		GO:0015603	iron chelate transmembrane transporter activity		GO:0007280	pole cell migration		GO:0004878	complement component C5a receptor activity
						GO:0071817	MMXD complex		GO:0015605	organophosphate ester transmembrane transporter activity		GO:0007286	spermatid development		GO:0004890	GABA-A receptor activity
						GO:0071827	plasma lipoprotein particle organization		GO:0015615	D-allose-importing ATPase activity		GO:0007292	female gamete generation		GO:0004897	ciliary neurotrophic factor receptor activity
						GO:0071840	cellular component organization or biogenesis		GO:0015616	DNA translocase activity		GO:0007298	border follicle cell migration		GO:0004900	erythropoietin receptor activity
						GO:0071944	cell periphery		GO:0015621	ferric triacetylfusarinine C transmembrane transporter activity		GO:0007304	chorion-containing eggshell formation		GO:0004901	granulocyte macrophage colony-stimulating factor receptor activity
						GO:0071965	multicellular organismal locomotion		GO:0015780	nucleotide-sugar transmembrane transport		GO:0007305	vitelline membrane formation involved in chorion-containing eggshell formation		GO:0004902	granulocyte colony-stimulating factor receptor activity
						GO:0072324	ascus epiplasm		GO:0015869	protein-DNA complex transport		GO:0007310	oocyte dorsal/ventral axis specification		GO:0004903	growth hormone receptor activity
						GO:0072328	alkene binding		GO:0015897	organomercurial transport		GO:0007312	oocyte nucleus migration involved in oocyte dorsal/ventral axis specification		GO:0004904	interferon receptor activity
						GO:0072341	modified amino acid binding		GO:0015905	bicyclomycin transmembrane transport		GO:0007314	oocyte anterior/posterior axis specification		GO:0004908	interleukin-1 receptor activity
						GO:0072376	protein activation cascade		GO:0015932	nucleobase-containing compound transmembrane transporter activity		GO:0007321	sperm displacement		GO:0004911	interleukin-2 receptor activity
						GO:0072379	ER membrane insertion complex		GO:0015977	carbon fixation		GO:0007346	regulation of mitotic cell cycle		GO:0004912	interleukin-3 receptor activity
						GO:0072562	blood microparticle		GO:0015979	photosynthesis		GO:0007350	blastoderm segmentation		GO:0004913	interleukin-4 receptor activity
						GO:0072690	single-celled organism vegetative growth phase		GO:0016010	dystrophin-associated glycoprotein complex		GO:0007351	tripartite regional subdivision		GO:0004914	interleukin-5 receptor activity
						GO:0075325	spore dispersal		GO:0016021			GO:0007362	terminal region determination		GO:0004915	interleukin-6 receptor activity
						GO:0075522	IRES-dependent viral translational initiation		GO:0016029	subrhabdomeral cisterna		GO:0007365	periodic partitioning		GO:0004917	interleukin-7 receptor activity
						GO:0075523	viral translational frameshifting		GO:0016038	absorption of visible light		GO:0007369	gastrulation		GO:0004919	interleukin-9 receptor activity
						GO:0075524	ribosomal skipping		GO:0016039	absorption of UV light		GO:0007371	ventral midline determination		GO:0004920	interleukin-10 receptor activity
						GO:0075525	viral translational termination-reinitiation		GO:0016043	cellular component organization		GO:0007374	posterior midgut invagination		GO:0004921	interleukin-11 receptor activity
						GO:0075526	cap snatching		GO:0016080	synaptic vesicle targeting		GO:0007377	germ-band extension		GO:0004924	oncostatin-M receptor activity
						GO:0075527	viral RNA editing		GO:0016082	synaptic vesicle priming		GO:0007380	specification of segmental identity, head		GO:0004925	prolactin receptor activity
						GO:0080189	primary growth		GO:0016131	brassinosteroid metabolic process		GO:0007390	germ-band shortening		GO:0004931	extracellularly ATP-gated monoatomic cation channel activity
						GO:0080190	lateral growth		GO:0016188	synaptic vesicle maturation		GO:0007392	initiation of dorsal closure		GO:0004932	mating-type factor pheromone receptor activity
						GO:0085036	extrahaustorial matrix		GO:0016204	determination of muscle attachment site		GO:0007394	dorsal closure, elongation of leading edge cells		GO:0004947	bradykinin receptor activity
						GO:0089713	Cbf1-Met4-Met28 complex		GO:0016222	procollagen-proline 4-dioxygenase complex		GO:0007395	dorsal closure, spreading of leading edge cells		GO:0004949	cannabinoid receptor activity
						GO:0090079	translation regulator activity, nucleic acid binding		GO:0016229	steroid dehydrogenase activity		GO:0007396	suture of dorsal opening		GO:0004950	chemokine receptor activity
						GO:0090130	tissue migration		GO:0016234	inclusion body		GO:0007398	ectoderm development		GO:0004951	cholecystokinin receptor activity
						GO:0090405	unicellular trichome branch		GO:0016248	channel inhibitor activity		GO:0007399	nervous system development		GO:0004952	dopamine neurotransmitter receptor activity
						GO:0090443	FAR/SIN/STRIPAK complex		GO:0016262	protein N-acetylglucosaminyltransferase activity		GO:0007400	neuroblast fate determination		GO:0004953	icosanoid receptor activity
						GO:0090543	Flemming body		GO:0016318	ommatidial rotation		GO:0007402	ganglion mother cell fate determination		GO:0004962	endothelin receptor activity
						GO:0090552	unicellular trichome apex		GO:0016319	mushroom body development		GO:0007403	glial cell fate determination		GO:0004965	G protein-coupled GABA receptor activity
						GO:0090553	unicellular trichome tip		GO:0016321	female meiosis chromosome segregation		GO:0007405	neuroblast proliferation		GO:0004967	glucagon receptor activity
						GO:0090618	DNA clamp unloading		GO:0016324	apical plasma membrane		GO:0007411	axon guidance		GO:0004970	glutamate-gated receptor activity
						GO:0090635	extracellular core region of desmosome		GO:0016325	oocyte microtubule cytoskeleton organization		GO:0007413	axonal fasciculation		GO:0004977	melanocortin receptor activity
						GO:0090636	outer dense plaque of desmosome		GO:0016332	establishment or maintenance of polarity of embryonic epithelium		GO:0007414	axonal defasciculation		GO:0004982	N-formyl peptide receptor activity
						GO:0090637	inner dense plaque of desmosome		GO:0016334	establishment or maintenance of polarity of follicular epithelium		GO:0007417	central nervous system development		GO:0004985	G protein-coupled opioid receptor activity
						GO:0090641	microsporidian-type endospore		GO:0016336	establishment or maintenance of polarity of larval imaginal disc epithelium		GO:0007419	ventral cord development		GO:0004990	oxytocin receptor activity
						GO:0090642	microsporidian-type exospore		GO:0016344	meiotic chromosome movement towards spindle pole		GO:0007420	brain development		GO:0004991	parathyroid hormone receptor activity
						GO:0090644	age-related resistance		GO:0016345	female meiotic chromosome movement towards spindle pole		GO:0007421	stomatogastric nervous system development		GO:0004992	platelet activating factor receptor activity
						GO:0090651	apical cytoplasm		GO:0016346	male meiotic chromosome movement towards spindle pole		GO:0007422	peripheral nervous system development		GO:0004993	G protein-coupled serotonin receptor activity
						GO:0090652	basolateral cytoplasm		GO:0016358	dendrite development		GO:0007423	sensory organ development		GO:0004997	thyrotropin-releasing hormone receptor activity
						GO:0090658	cone matrix sheath		GO:0016445	somatic diversification of immunoglobulins		GO:0007425	epithelial cell fate determination, open tracheal system		GO:0004999	vasoactive intestinal polypeptide receptor activity
						GO:0090664	response to high population density		GO:0016456	X chromosome located dosage compensation complex, transcription activating		GO:0007426	tracheal outgrowth, open tracheal system		GO:0005000	vasopressin receptor activity
						GO:0090665	glycoprotein complex		GO:0016460	myosin II complex		GO:0007436	larval salivary gland morphogenesis		GO:0005001	transmembrane receptor protein tyrosine phosphatase activity
						GO:0090675	intermicrovillar adhesion		GO:0016461	unconventional myosin complex		GO:0007438	oenocyte development		GO:0005031	tumor necrosis factor receptor activity
						GO:0090688	cleavage furrow rim		GO:0016465	chaperonin ATPase complex		GO:0007439	ectodermal digestive tract development		GO:0005043	netrin receptor activity involved in chemorepulsion
						GO:0090689	cleavage furrow leading edge		GO:0016469	proton-transporting two-sector ATPase complex		GO:0007443	Malpighian tubule morphogenesis		GO:0005055	laminin receptor activity
						GO:0090692	mitochondrial membrane scission site		GO:0016472	sodium ion-transporting two-sector ATPase complex		GO:0007444	imaginal disc development		GO:0005068	transmembrane receptor protein tyrosine kinase adaptor activity
						GO:0090713	immunological memory process		GO:0016475	detection of nuclear:cytoplasmic ratio		GO:0007445	determination of imaginal disc primordium		GO:0005085	guanyl-nucleotide exchange factor activity
						GO:0090724	central region of growth cone		GO:0016477	cell migration		GO:0007447	imaginal disc pattern formation		GO:0005092	GDP-dissociation inhibitor activity
						GO:0090725	peripheral region of growth cone		GO:0016486	peptide hormone processing		GO:0007451	dorsal/ventral lineage restriction, imaginal disc		GO:0005104	fibroblast growth factor receptor binding
						GO:0090726	cortical dynamic polarity patch		GO:0016500	protein-hormone receptor activity		GO:0007464	R3/R4 cell fate commitment		GO:0005109	frizzled binding
						GO:0090734	site of DNA damage		GO:0016507	mitochondrial fatty acid beta-oxidation multienzyme complex		GO:0007474	imaginal disc-derived wing vein specification		GO:0005119	smoothened binding
						GO:0097002	mitochondrial inner boundary membrane		GO:0016528	sarcoplasm		GO:0007475	apposition of dorsal and ventral imaginal disc-derived wing surfaces		GO:0005125	cytokine activity
						GO:0097006	regulation of plasma lipoprotein particle levels		GO:0016531	copper chaperone activity		GO:0007488	histoblast morphogenesis		GO:0005127	ciliary neurotrophic factor receptor binding
						GO:0097020	COPII receptor activity		GO:0016581	NuRD complex		GO:0007490	tergite morphogenesis		GO:0005128	erythropoietin receptor binding
						GO:0097038	perinuclear endoplasmic reticulum		GO:0016591	RNA polymerase II, holoenzyme		GO:0007491	sternite morphogenesis		GO:0005129	granulocyte macrophage colony-stimulating factor receptor binding
						GO:0097047	DNA replication termination region		GO:0016592	mediator complex		GO:0007492	endoderm development		GO:0005130	granulocyte colony-stimulating factor receptor binding
						GO:0097057	TRAF2-GSTP1 complex		GO:0016596	thienylcyclohexylpiperidine binding		GO:0007493	endodermal cell fate determination		GO:0005131	growth hormone receptor binding
						GO:0097058	CRLF-CLCF1 complex		GO:0016605	PML body		GO:0007498	mesoderm development		GO:0005133	type II interferon receptor binding
						GO:0097059	CNTFR-CLCF1 complex		GO:0016606	LYSP100-associated nuclear domain		GO:0007500	mesodermal cell fate determination		GO:0005134	interleukin-2 receptor binding
						GO:0097063	cadmium ion sensor activity		GO:0016607	nuclear speck		GO:0007501	mesodermal cell fate specification		GO:0005135	interleukin-3 receptor binding
						GO:0097071	interferon regulatory factor complex		GO:0016610	nitrogenase complex		GO:0007502	digestive tract mesoderm development		GO:0005136	interleukin-4 receptor binding
						GO:0097076	transforming growth factor beta activated kinase 1 complex		GO:0016614	oxidoreductase activity, acting on CH-OH group of donors		GO:0007503	fat body development		GO:0005137	interleukin-5 receptor binding
						GO:0097077	copper ion sensor activity		GO:0016627	oxidoreductase activity, acting on the CH-CH group of donors		GO:0007506	gonadal mesoderm development		GO:0005138	interleukin-6 receptor binding
						GO:0097078	FAL1-SGD1 complex		GO:0016638	oxidoreductase activity, acting on the CH-NH2 group of donors		GO:0007507	heart development		GO:0005139	interleukin-7 receptor binding
						GO:0097099	structural constituent of albumen		GO:0016645	oxidoreductase activity, acting on the CH-NH group of donors		GO:0007508	larval heart development		GO:0005140	interleukin-9 receptor binding
						GO:0097136	Bcl-2 family protein complex		GO:0016651	oxidoreductase activity, acting on NAD(P)H		GO:0007517	muscle organ development		GO:0005141	interleukin-10 receptor binding
						GO:0097149	centralspindlin complex		GO:0016661	oxidoreductase activity, acting on other nitrogenous compounds as donors		GO:0007518	myoblast fate determination		GO:0005142	interleukin-11 receptor binding
						GO:0097159	organic cyclic compound binding		GO:0016667	oxidoreductase activity, acting on a sulfur group of donors		GO:0007520	myoblast fusion		GO:0005143	interleukin-12 receptor binding
						GO:0097163	sulfur carrier activity		GO:0016675	oxidoreductase activity, acting on a heme group of donors		GO:0007521	muscle cell fate determination		GO:0005144	interleukin-13 receptor binding
						GO:0097167	circadian regulation of translation		GO:0016679	oxidoreductase activity, acting on diphenols and related substances as donors		GO:0007523	larval visceral muscle development		GO:0005146	leukemia inhibitory factor receptor binding
						GO:0097194	execution phase of apoptosis		GO:0016684	oxidoreductase activity, acting on peroxide as acceptor		GO:0007525	somatic muscle development		GO:0005147	oncostatin-M receptor binding
						GO:0097197	tetraspanin-enriched microdomain		GO:0016688	L-ascorbate peroxidase activity		GO:0007526	larval somatic muscle development		GO:0005148	prolactin receptor binding
						GO:0097203	phagocytic cup lip		GO:0016689	manganese peroxidase activity		GO:0007531	mating type determination		GO:0005149	interleukin-1 receptor binding
						GO:0097204	phagocytic cup base		GO:0016690	diarylpropane peroxidase activity		GO:0007536	activation of recombination (HML)		GO:0005152	interleukin-1 receptor antagonist activity
						GO:0097207	bud dormancy process		GO:0016691	chloride peroxidase activity		GO:0007537	inactivation of recombination (HML)		GO:0005154	epidermal growth factor receptor binding
						GO:0097217	sieve area		GO:0016692	NADH peroxidase activity		GO:0007539	primary sex determination, soma		GO:0005157	macrophage colony-stimulating factor receptor binding
						GO:0097218	sieve plate		GO:0016695	oxidoreductase activity, acting on hydrogen as donor		GO:0007542	primary sex determination, germ-line		GO:0005160	transforming growth factor beta receptor binding
						GO:0097224	sperm connecting piece		GO:0016701	oxidoreductase activity, acting on single donors with incorporation of molecular oxygen		GO:0007546	somatic processes downstream of sex determination signal		GO:0005161	platelet-derived growth factor receptor binding
						GO:0097225	sperm midpiece		GO:0016705	oxidoreductase activity, acting on paired donors, with incorporation or reduction of molecular oxygen		GO:0007547	germ-line processes downstream of sex determination signal		GO:0005165	neurotrophin receptor binding
						GO:0097226	sperm mitochondrial sheath		GO:0016721	oxidoreductase activity, acting on superoxide radicals as acceptor		GO:0007553	regulation of ecdysteroid metabolic process		GO:0005171	hepatocyte growth factor receptor binding
						GO:0097227	sperm annulus		GO:0016722	oxidoreductase activity, acting on metal ions		GO:0007556	regulation of juvenile hormone metabolic process		GO:0005172	vascular endothelial growth factor receptor binding
						GO:0097228	sperm principal piece		GO:0016725	oxidoreductase activity, acting on CH or CH2 groups		GO:0007558	regulation of juvenile hormone secretion		GO:0005173	stem cell factor receptor binding
						GO:0097229	sperm end piece		GO:0016730	oxidoreductase activity, acting on iron-sulfur proteins as donors		GO:0007560	imaginal disc morphogenesis		GO:0005179	hormone activity
						GO:0097242	amyloid-beta clearance		GO:0016737	oxidoreductase activity, acting on reduced flavodoxin as donor		GO:0007561	imaginal disc eversion		GO:0005253	monoatomic anion channel activity
						GO:0097243	flavonoid binding		GO:0016741	transferase activity, transferring one-carbon groups		GO:0007563	regulation of eclosion		GO:0005261	monoatomic cation channel activity
						GO:0097255	R2TP complex		GO:0016744	transketolase or transaldolase activity		GO:0007564	regulation of chitin-based cuticle tanning		GO:0005278	acetylcholine:proton antiporter activity
						GO:0097268	cytoophidium		GO:0016746	acyltransferase activity		GO:0007576	obsolete nucleolar fragmentation		GO:0005283	amino acid:sodium symporter activity
						GO:0097313	bacterial biofilm matrix surface		GO:0016755	aminoacyltransferase activity		GO:0007589	body fluid secretion		GO:0005291	high-affinity L-histidine transmembrane transporter activity
						GO:0097344	Rix1 complex		GO:0016757	glycosyltransferase activity		GO:0007594	puparial adhesion		GO:0005294	neutral L-amino acid secondary active transmembrane transporter activity
						GO:0097347	TAM protein secretion complex		GO:0016765	transferase activity, transferring alkyl or aryl (other than methyl) groups		GO:0007599	hemostasis		GO:0005302	L-tyrosine transmembrane transporter activity
						GO:0097351	toxin sequestering activity		GO:0016769	transferase activity, transferring nitrogenous groups		GO:0007600	sensory perception		GO:0005304	L-valine transmembrane transporter activity
						GO:0097356	perinucleolar compartment		GO:0016772	transferase activity, transferring phosphorus-containing groups		GO:0007603	phototransduction, visible light		GO:0005309	creatine:sodium symporter activity
						GO:0097361	CIA complex		GO:0016782	transferase activity, transferring sulphur-containing groups		GO:0007604	phototransduction, UV		GO:0005310	dicarboxylic acid transmembrane transporter activity
						GO:0097367	carbohydrate derivative binding		GO:0016785	selenotransferase activity		GO:0007614	short-term memory		GO:0005340	nucleotide-sulfate transmembrane transporter activity
						GO:0097373	MCM core complex		GO:0016788	hydrolase activity, acting on ester bonds		GO:0007615	anesthesia-resistant memory		GO:0005347	ATP transmembrane transporter activity
						GO:0097422	tubular endosome		GO:0016798	hydrolase activity, acting on glycosyl bonds		GO:0007616	long-term memory		GO:0005351	carbohydrate:proton symporter activity
						GO:0097423	mitochondrion-associated adherens complex		GO:0016801	hydrolase activity, acting on ether bonds		GO:0007619	courtship behavior		GO:0005365	myo-inositol transmembrane transporter activity
						GO:0097427	microtubule bundle		GO:0016810	hydrolase activity, acting on carbon-nitrogen (but not peptide) bonds		GO:0007620	copulation		GO:0005369	taurine:sodium symporter activity
						GO:0097433	dense body		GO:0016817	hydrolase activity, acting on acid anhydrides		GO:0007621	negative regulation of female receptivity		GO:0005371	tricarboxylate secondary active transmembrane transporter activity
						GO:0097445	presynaptic active zone dense projection		GO:0016822	hydrolase activity, acting on acid carbon-carbon bonds		GO:0007628	adult walking behavior		GO:0005391	P-type sodium:potassium-exchanging transporter activity
						GO:0097448	spine mat		GO:0016824	hydrolase activity, acting on acid halide bonds		GO:0007629	flight behavior		GO:0005412	glucose:sodium symporter activity
						GO:0097452	GAIT complex		GO:0016825	hydrolase activity, acting on acid phosphorus-nitrogen bonds		GO:0007630	jump response		GO:0005415	nucleoside:sodium symporter activity
						GO:0097478	leaflet of membrane bilayer		GO:0016826	hydrolase activity, acting on acid sulfur-nitrogen bonds		GO:0007639	homeostasis of number of meristem cells		GO:0005452	solute:inorganic anion antiporter activity
						GO:0097493	structural molecule activity conferring elasticity		GO:0016827	hydrolase activity, acting on acid carbon-phosphorus bonds		GO:0008010	structural constituent of chitin-based larval cuticle		GO:0005476	carnitine:acyl carnitine antiporter activity
						GO:0097495	H-NS-Hha complex		GO:0016828	hydrolase activity, acting on acid sulfur-sulfur bonds		GO:0008011	structural constituent of pupal chitin-based cuticle		GO:0005477	pyruvate secondary active transmembrane transporter activity
						GO:0097528	execution phase of necroptosis		GO:0016830	carbon-carbon lyase activity		GO:0008012	structural constituent of adult chitin-based cuticle		GO:0005502	11-cis retinal binding
						GO:0097537	Y-shaped link		GO:0016835	carbon-oxygen lyase activity		GO:0008015	blood circulation		GO:0005503	all-trans retinal binding
						GO:0097539	ciliary transition fiber		GO:0016840	carbon-nitrogen lyase activity		GO:0008020	G protein-coupled photoreceptor activity		GO:0005509	calcium ion binding
						GO:0097540	axonemal central pair		GO:0016846	carbon-sulfur lyase activity		GO:0008024	cyclin/CDK positive transcription elongation factor complex		GO:0005524	ATP binding
						GO:0097541	axonemal basal plate		GO:0016848	carbon-halide lyase activity		GO:0008039	synaptic target recognition		GO:0005525	GTP binding
						GO:0097542	ciliary tip		GO:0016849	phosphorus-oxygen lyase activity		GO:0008046	axon guidance receptor activity		GO:0005545	1-phosphatidylinositol binding
						GO:0097543	ciliary inversin compartment		GO:0016852	sirohydrochlorin cobaltochelatase activity		GO:0008055	ocellus pigment biosynthetic process		GO:0005604	basement membrane
						GO:0097544	ciliary shaft		GO:0016854	racemase and epimerase activity		GO:0008057	eye pigment granule organization		GO:0005614	interstitial matrix
						GO:0097545	axonemal outer doublet		GO:0016859	cis-trans isomerase activity		GO:0008058	ocellus pigment granule organization		GO:0005619	ascospore wall
						GO:0097546	ciliary base		GO:0016860	intramolecular oxidoreductase activity		GO:0008062	eclosion rhythm		GO:0005634	nucleus
						GO:0097562	left lateral basal body pair		GO:0016866	intramolecular transferase activity		GO:0008063	Toll signaling pathway		GO:0005637	nuclear inner membrane
						GO:0097563	left middle basal body pair		GO:0016872	intramolecular lyase activity		GO:0008066	glutamate receptor activity		GO:0005639	obsolete integral component of nuclear inner membrane
						GO:0097564	right lateral basal body pair		GO:0016875	ligase activity, forming carbon-oxygen bonds		GO:0008070	maternal determination of dorsal/ventral axis, ovarian follicular epithelium, germ-line encoded		GO:0005682	U5 snRNP
						GO:0097565	right middle basal body pair		GO:0016877	ligase activity, forming carbon-sulfur bonds		GO:0008071	maternal determination of dorsal/ventral axis, ovarian follicular epithelium, soma encoded		GO:0005685	U1 snRNP
						GO:0097566	left tetrad		GO:0016879	ligase activity, forming carbon-nitrogen bonds		GO:0008073	ornithine decarboxylase inhibitor activity		GO:0005686	U2 snRNP
						GO:0097567	right tetrad		GO:0016885	ligase activity, forming carbon-carbon bonds		GO:0008076	voltage-gated potassium channel complex		GO:0005687	U4 snRNP
						GO:0097568	median body		GO:0016886	ligase activity, forming phosphoric ester bonds		GO:0008079	translation termination factor activity		GO:0005688	U6 snRNP
						GO:0097569	lateral shield		GO:0016903	oxidoreductase activity, acting on the aldehyde or oxo group of donors		GO:0008111	alpha-methylacyl-CoA racemase activity		GO:0005690	U4atac snRNP
						GO:0097574	lateral part of cell		GO:0016914	follicle-stimulating hormone complex		GO:0008116	prostaglandin-I synthase activity		GO:0005691	U6atac snRNP
						GO:0097591	ventral disc lateral crest		GO:0016936	galactoside binding		GO:0008121	ubiquinol-cytochrome-c reductase activity		GO:0005692	U11 snRNP
						GO:0097592	ventral disc overlap zone		GO:0016942	insulin-like growth factor binding protein complex		GO:0008137	NADH dehydrogenase (ubiquinone) activity		GO:0005693	U12 snRNP
						GO:0097593	ventral disc microtubule array		GO:0016979	lipoate-protein ligase activity		GO:0008138	protein tyrosine/serine/threonine phosphatase activity		GO:0005694	chromosome
						GO:0097594	ventral disc dorsal microribbon		GO:0016987	sigma factor activity		GO:0008146	sulfotransferase activity		GO:0005722	beta-heterochromatin
						GO:0097595	ventral disc crossbridge		GO:0017000	antibiotic biosynthetic process		GO:0008158	hedgehog receptor activity		GO:0005723	alpha-heterochromatin
						GO:0097596	ventral disc supernumerary microtubule array		GO:0017001	antibiotic catabolic process		GO:0008168	methyltransferase activity		GO:0005730	nucleolus
						GO:0097610	cell surface furrow		GO:0017046	peptide hormone binding		GO:0008173	RNA methyltransferase activity		GO:0005741	mitochondrial outer membrane
						GO:0097613	dinoflagellate epicone		GO:0017053	transcription repressor complex		GO:0008179	adenylate cyclase binding		GO:0005743	mitochondrial inner membrane
						GO:0097614	dinoflagellate hypocone		GO:0017077	oxidative phosphorylation uncoupler activity		GO:0008190	eukaryotic initiation factor 4E binding		GO:0005758	mitochondrial intermembrane space
						GO:0097619	PTEX complex		GO:0017087	mitochondrial processing peptidase complex		GO:0008194	UDP-glycosyltransferase activity		GO:0005764	lysosome
						GO:0097653	unencapsulated part of cell		GO:0017090	meprin A complex		GO:0008200	ion channel inhibitor activity		GO:0005771	multivesicular body
						GO:0097683	dinoflagellate apex		GO:0017109	glutamate-cysteine ligase complex		GO:0008202	steroid metabolic process		GO:0005778	peroxisomal membrane
						GO:0097684	dinoflagellate antapex		GO:0017119	Golgi transport complex		GO:0008204	ergosterol metabolic process		GO:0005779	obsolete integral component of peroxisomal membrane
						GO:0097710	viral terminase, small subunit		GO:0017122	protein N-acetylglucosaminyltransferase complex		GO:0008206	bile acid metabolic process		GO:0005782	peroxisomal matrix
						GO:0097722	sperm motility		GO:0017129	triglyceride binding		GO:0008207	C21-steroid hormone metabolic process		GO:0005797	Golgi medial cisterna
						GO:0097735	DIM/DIP cell wall layer		GO:0017133	mitochondrial electron transfer flavoprotein complex		GO:0008208	C21-steroid hormone catabolic process		GO:0005811	lipid droplet
						GO:0097737	acquisition of mycelium reproductive competence		GO:0017145	stem cell division		GO:0008209	androgen metabolic process		GO:0005819	spindle
						GO:0098003	viral tail assembly		GO:0017147	Wnt-protein binding		GO:0008210	estrogen metabolic process		GO:0005840	ribosome
						GO:0098004	virus tail fiber assembly		GO:0017171	serine hydrolase activity		GO:0008212	mineralocorticoid metabolic process		GO:0005856	cytoskeleton
						GO:0098005	viral head-tail joining		GO:0017177	glucosidase II complex		GO:0008230	ecdysone receptor holocomplex		GO:0005901	caveola
						GO:0098015	virus tail		GO:0018031	peptidyl-lysine N6-palmitoyltransferase activity		GO:0008234	cysteine-type peptidase activity		GO:0005902	microvillus
						GO:0098021	viral capsid, decoration		GO:0018271	biotin-protein ligase activity		GO:0008236	serine-type peptidase activity		GO:0005912	adherens junction
						GO:0098023	virus tail, tip		GO:0018487	vanillate O-demethylase (anaerobic) activity		GO:0008237	metallopeptidase activity		GO:0005916	fascia adherens
						GO:0098024	virus tail, fiber		GO:0018489	vanillate monooxygenase activity		GO:0008238	exopeptidase activity		GO:0005921	gap junction
						GO:0098025	virus tail, baseplate		GO:0018698	vinyl chloride reductive dehalogenase activity		GO:0008242	omega peptidase activity		GO:0005925	focal adhesion
						GO:0098026	virus tail, tube		GO:0018699	1,1,1-trichloroethane reductive dehalogenase activity		GO:0008258	head involution		GO:0005927	muscle tendon junction
						GO:0098027	virus tail, sheath		GO:0018700	2-chloro-N-isopropylacetanilide reductive dehalogenase activity		GO:0008269	JAK pathway signal transduction adaptor activity		GO:0005943	phosphatidylinositol 3-kinase complex, class IA
						GO:0098028	virus tail, shaft		GO:0018701	2,5-dichlorohydroquinone reductive dehalogenase activity		GO:0008277	regulation of G protein-coupled receptor signaling pathway		GO:0005944	phosphatidylinositol 3-kinase complex, class IB
						GO:0098029	icosahedral viral capsid, spike		GO:0018702	1,1-dichloro-2,2-bis(4-chlorophenyl)ethene dehalogenase activity		GO:0008281	sulfonylurea receptor activity		GO:0005981	regulation of glycogen catabolic process
						GO:0098030	icosahedral viral capsid, neck		GO:0018703	2,4-dichlorophenoxyacetate dehalogenase activity		GO:0008282	inward rectifying potassium channel		GO:0005985	sucrose metabolic process
						GO:0098031	icosahedral viral capsid, collar		GO:0018705	1,2-dichloroethene reductive dehalogenase activity		GO:0008284	positive regulation of cell population proliferation		GO:0005988	lactose metabolic process
						GO:0098045	virus baseplate assembly		GO:0018706	pyrogallol hydroxytransferase activity		GO:0008285	negative regulation of cell population proliferation		GO:0005991	trehalose metabolic process
						GO:0098046	type V protein secretion system complex		GO:0018835	carbon phosphorus lyase activity		GO:0008287	protein serine/threonine phosphatase complex		GO:0005994	melibiose metabolic process
						GO:0098061	viral capsid, internal space		GO:0018836	alkylmercury lyase activity		GO:0008292	acetylcholine biosynthetic process		GO:0005997	xylulose metabolic process
						GO:0098552	side of membrane		GO:0018887	4-carboxy-4'-sulfoazobenzene metabolic process		GO:0008294	calcium- and calmodulin-responsive adenylate cyclase activity		GO:0006000	fructose metabolic process
						GO:0098561	methyl accepting chemotaxis protein complex		GO:0018893	dibenzofuran metabolic process		GO:0008298	intracellular mRNA localization		GO:0006004	fucose metabolic process
						GO:0098636	protein complex involved in cell adhesion		GO:0018894	dibenzo-p-dioxin metabolic process		GO:0008299	isoprenoid biosynthetic process		GO:0006006	glucose metabolic process
						GO:0098654	CENP-A recruiting complex		GO:0018904	ether metabolic process		GO:0008306	associative learning		GO:0006009	glucose 1-phosphate phosphorylation
						GO:0098669	superinfection exclusion		GO:0018907	dimethyl sulfoxide metabolic process		GO:0008315	G2/MI transition of meiotic cell cycle		GO:0006012	galactose metabolic process
						GO:0098677	virion maturation		GO:0018916	nitrobenzene metabolic process		GO:0008324	monoatomic cation transmembrane transporter activity		GO:0006013	mannose metabolic process
						GO:0098678	viral tropism switching		GO:0018937	nitroglycerin metabolic process		GO:0008327	methyl-CpG binding		GO:0006014	D-ribose metabolic process
						GO:0098687	chromosomal region		GO:0018938	2-nitropropane metabolic process		GO:0008330	protein tyrosine/threonine phosphatase activity		GO:0006021	inositol biosynthetic process
						GO:0098689	latency-replication decision		GO:0018940	orcinol metabolic process		GO:0008346	larval walking behavior		GO:0006023	aminoglycan biosynthetic process
						GO:0098727	maintenance of cell number		GO:0018942	organometal metabolic process		GO:0008347	glial cell migration		GO:0006026	aminoglycan catabolic process
						GO:0098733	hemidesmosome associated protein complex		GO:0018945	organosilicon metabolic process		GO:0008355	olfactory learning		GO:0006029	proteoglycan metabolic process
						GO:0098743	cell aggregation		GO:0018952	parathion metabolic process		GO:0008373	sialyltransferase activity		GO:0006030	chitin metabolic process
						GO:0098793	presynapse		GO:0018954	pentaerythritol tetranitrate metabolic process		GO:0008387	steroid 7-alpha-hydroxylase activity		GO:0006035	cuticle chitin biosynthetic process
						GO:0098794	postsynapse		GO:0018960	4-nitrophenol metabolic process		GO:0008388	testosterone 15-alpha-hydroxylase activity		GO:0006048	UDP-N-acetylglucosamine biosynthetic process
						GO:0098796	membrane protein complex		GO:0018984	naphthalenesulfonate metabolic process		GO:0008389	coumarin 7-hydroxylase activity		GO:0006049	UDP-N-acetylglucosamine catabolic process
						GO:0098798	mitochondrial protein-containing complex		GO:0018989	apolysis		GO:0008390	testosterone 16-alpha-hydroxylase activity		GO:0006050	mannosamine metabolic process
						GO:0098820	trans-synaptic protein complex		GO:0018990	ecdysis, chitin-based cuticle		GO:0008391	arachidonic acid monooxygenase activity		GO:0006055	CMP-N-acetylneuraminate biosynthetic process
						GO:0098833	presynaptic endocytic zone		GO:0018991	egg-laying behavior		GO:0008395	steroid hydroxylase activity		GO:0006056	mannoprotein metabolic process
						GO:0098843	postsynaptic endocytic zone		GO:0018992	germ-line sex determination		GO:0008396	oxysterol 7-alpha-hydroxylase activity		GO:0006059	hexitol metabolic process
						GO:0098862	cluster of actin-based cell projections		GO:0018993	somatic sex determination		GO:0008397	sterol 12-alpha-hydroxylase activity		GO:0006065	UDP-glucuronate biosynthetic process
						GO:0098900	regulation of action potential		GO:0018996	molting cycle, collagen and cuticulin-based cuticle		GO:0008399	naphthalene hydroxylase activity		GO:0006067	ethanol metabolic process
						GO:0098918	structural constituent of synapse		GO:0019029	helical viral capsid		GO:0008401	retinoic acid 4-hydroxylase activity		GO:0006070	octanol metabolic process
						GO:0099009	viral genome circularization		GO:0019030	icosahedral viral capsid		GO:0008403	25-hydroxycholecalciferol-24-hydroxylase activity		GO:0006071	glycerol metabolic process
						GO:0099023	vesicle tethering complex		GO:0019031	viral envelope		GO:0008406	gonad development		GO:0006072	glycerol-3-phosphate metabolic process
						GO:0099078	BORC complex		GO:0019049	virus-mediated perturbation of host defense response		GO:0008407	chaeta morphogenesis		GO:0006073	obsolete cellular glucan metabolic process
						GO:0099079	actin body		GO:0019054	modulation by virus of host cellular process		GO:0008410	CoA-transferase activity		GO:0006080	substituted mannan metabolic process
						GO:0099080	supramolecular complex		GO:0019062	virion attachment to host cell		GO:0008414	CDP-alcohol phosphotransferase activity		GO:0006084	acetyl-CoA metabolic process
						GO:0099086	synaptonemal structure		GO:0019064	fusion of virus membrane with host plasma membrane		GO:0008424	glycoprotein 6-alpha-L-fucosyltransferase activity		GO:0006102	isocitrate metabolic process
						GO:0099120	socially cooperative development		GO:0019071	viral DNA cleavage involved in viral genome maturation		GO:0008429	phosphatidylethanolamine binding		GO:0006104	succinyl-CoA metabolic process
						GO:0099126	transforming growth factor beta complex		GO:0019073	viral DNA genome packaging		GO:0008448	N-acetylglucosamine-6-phosphate deacetylase activity		GO:0006111	regulation of gluconeogenesis
						GO:0101031	protein folding chaperone complex		GO:0019074	viral RNA genome packaging		GO:0008452	RNA ligase activity		GO:0006112	energy reserve metabolic process
						GO:0106002	mCRD-mediated mRNA stability complex		GO:0019084	middle viral transcription		GO:0008454	alpha-1,3-mannosylglycoprotein 4-beta-N-acetylglucosaminyltransferase activity		GO:0006113	fermentation
						GO:0106003	amyloid-beta complex		GO:0019085	early viral transcription		GO:0008455	alpha-1,6-mannosylglycoprotein 2-beta-N-acetylglucosaminyltransferase activity		GO:0006120	mitochondrial electron transport, NADH to ubiquinone
						GO:0106093	EDS1 disease-resistance complex		GO:0019086	late viral transcription		GO:0008475	procollagen-lysine 5-dioxygenase activity		GO:0006121	mitochondrial electron transport, succinate to ubiquinone
						GO:0106124	reservosome lumen		GO:0019087	transformation of host cell by virus		GO:0008483	transaminase activity		GO:0006122	mitochondrial electron transport, ubiquinol to cytochrome c
						GO:0106125	reservosome matrix		GO:0019094	pole plasm mRNA localization		GO:0008484	sulfuric ester hydrolase activity		GO:0006123	mitochondrial electron transport, cytochrome c to oxygen
						GO:0106126	reservosome membrane		GO:0019095	pole plasm mitochondrial rRNA localization		GO:0008503	benzodiazepine receptor activity		GO:0006124	ferredoxin metabolic process
						GO:0106219	zinc ion sensor activity		GO:0019135	deoxyhypusine monooxygenase activity		GO:0008504	monoamine transmembrane transporter activity		GO:0006144	purine nucleobase metabolic process
						GO:0106249	Nicalin-NOMO complex		GO:0019156	isoamylase activity		GO:0008508	bile acid:sodium symporter activity		GO:0006163	purine nucleotide metabolic process
						GO:0106254	lipid sensor activity		GO:0019168	2-octaprenylphenol hydroxylase activity		GO:0008509	monoatomic anion transmembrane transporter activity		GO:0006166	purine ribonucleoside salvage
						GO:0106260	DNA-DNA tethering activity		GO:0019174	tetrahydrothiophene 1-oxide reductase activity		GO:0008517	folic acid transmembrane transporter activity		GO:0006206	pyrimidine nucleobase metabolic process
						GO:0106333	subcortical maternal complex		GO:0019185	snRNA-activating protein complex		GO:0008521	acetyl-CoA transmembrane transporter activity		GO:0006209	cytosine catabolic process
						GO:0110071	cellularization cleavage furrow invagination front		GO:0019207	kinase regulator activity		GO:0008523	sodium-dependent multivitamin transmembrane transporter activity		GO:0006211	5-methylcytosine catabolic process
						GO:0110078	TTT Hsp90 cochaperone complex		GO:0019208	phosphatase regulator activity		GO:0008525	phosphatidylcholine transporter activity		GO:0006213	pyrimidine nucleoside metabolic process
						GO:0110092	nucleus leading edge		GO:0019213	deacetylase activity		GO:0008527	taste receptor activity		GO:0006220	pyrimidine nucleotide metabolic process
						GO:0110093	nucleus lagging edge		GO:0019215	intermediate filament binding		GO:0008528	G protein-coupled peptide receptor activity		GO:0006258	UDP-glucose catabolic process
						GO:0110131	Aim21-Tda2 complex		GO:0019226	transmission of nerve impulse		GO:0008544	epidermis development		GO:0006260	DNA replication
						GO:0110134	meiotic drive		GO:0019239	deaminase activity		GO:0008551	P-type cadmium transporter activity		GO:0006265	DNA topological change
						GO:0110142	ubiquinone biosynthesis complex		GO:0019326	nitrotoluene metabolic process		GO:0008553	P-type proton-exporting transporter activity		GO:0006266	DNA ligation
						GO:0110149	obsolete regulation of biomineralization		GO:0019329	ammonia oxidation		GO:0008554	P-type sodium transporter activity		GO:0006270	DNA replication initiation
						GO:0110157	reelin complex		GO:0019330	aldoxime metabolic process		GO:0008556	P-type potassium transmembrane transporter activity		GO:0006274	DNA replication termination
						GO:0120043	stereocilium shaft		GO:0019499	cyanide metabolic process		GO:0008558	ABC-type guanine transporter activity		GO:0006281	DNA repair
						GO:0120044	stereocilium base		GO:0019534	toxin transmembrane transporter activity		GO:0008559	ABC-type xenobiotic transporter activity		GO:0006282	regulation of DNA repair
						GO:0120082	smooth endoplasmic reticulum cisterna		GO:0019538	protein metabolic process		GO:0008564	protein-exporting ATPase activity		GO:0006285	base-excision repair, AP site formation
						GO:0120083	rough endoplasmic reticulum cisterna		GO:0019608	nicotine catabolic process		GO:0008566	mitochondrial protein-transporting ATPase activity		GO:0006287	base-excision repair, gap-filling
						GO:0120098	procentriole		GO:0019627	urea metabolic process		GO:0008582	regulation of synaptic assembly at neuromuscular junction		GO:0006297	nucleotide-excision repair, DNA gap filling
						GO:0120099	procentriole replication complex		GO:0019637	organophosphate metabolic process		GO:0008583	mystery cell differentiation		GO:0006304	DNA modification
						GO:0120100	bacterial-type flagellum motor		GO:0019660	glycolytic fermentation		GO:0008586	imaginal disc-derived wing vein morphogenesis		GO:0006308	DNA catabolic process
						GO:0120102	bacterial-type flagellum secretion apparatus		GO:0019661	glucose catabolic process to lactate via pyruvate		GO:0008587	imaginal disc-derived wing margin morphogenesis		GO:0006309	apoptotic DNA fragmentation
						GO:0120103	centriolar subdistal appendage		GO:0019666	nitrogenous compound fermentation		GO:0008589	regulation of smoothened signaling pathway		GO:0006310	DNA recombination
						GO:0120104	mitotic actomyosin contractile ring, proximal layer		GO:0019694	alkanesulfonate metabolic process		GO:0008592	regulation of Toll signaling pathway		GO:0006333
						GO:0120105	mitotic actomyosin contractile ring, intermediate layer		GO:0019695	choline metabolic process		GO:0008593	regulation of Notch signaling pathway		GO:0006338	chromatin remodeling
						GO:0120106	mitotic actomyosin contractile ring, distal actin filament layer		GO:0019707	protein-cysteine S-acyltransferase activity		GO:0008609	alkylglycerone-phosphate synthase activity		GO:0006355	regulation of DNA-templated transcription
						GO:0120107	bacterial-type flagellum rotor complex		GO:0019730	antimicrobial humoral response		GO:0008610	lipid biosynthetic process		GO:0006396	RNA processing
						GO:0120114	Sm-like protein family complex		GO:0019757	glycosinolate metabolic process		GO:0008614	pyridoxine metabolic process		GO:0006401	RNA catabolic process
						GO:0120120	bilobe structure		GO:0019787	ubiquitin-like protein transferase activity		GO:0008626	granzyme-mediated apoptotic signaling pathway		GO:0006404	RNA import into nucleus
						GO:0120121	tripartite attachment complex		GO:0019806	bromide peroxidase activity		GO:0008628	hormone-mediated apoptotic signaling pathway		GO:0006405	RNA export from nucleus
						GO:0120124	membrane fusion priming complex		GO:0019809	spermidine binding		GO:0008631	intrinsic apoptotic signaling pathway in response to oxidative stress		GO:0006406	mRNA export from nucleus
						GO:0120134	proximal portion of axoneme		GO:0019810	putrescine binding		GO:0008652	amino acid biosynthetic process		GO:0006412	translation
						GO:0120135	distal portion of axoneme		GO:0019811	cocaine binding		GO:0008653	lipopolysaccharide metabolic process		GO:0006414	translational elongation
						GO:0120155	MIH complex		GO:0019812	type I site-specific deoxyribonuclease complex		GO:0008654	phospholipid biosynthetic process		GO:0006417	regulation of translation
						GO:0120171	Cdc24p-Far1p-Gbetagamma complex		GO:0019813	type III site-specific deoxyribonuclease complex		GO:0008655	pyrimidine-containing compound salvage		GO:0006447	regulation of translational initiation by iron
						GO:0120205	photoreceptor proximal connecting cilium		GO:0019815	B cell receptor complex		GO:0008656	cysteine-type endopeptidase activator activity involved in apoptotic process		GO:0006449	regulation of translational termination
						GO:0120206	photoreceptor distal connecting cilium		GO:0019825	oxygen binding		GO:0008657	DNA topoisomerase type II (double strand cut, ATP-hydrolyzing) inhibitor activity		GO:0006464
						GO:0120212	sperm head-tail coupling apparatus		GO:0019829	ATPase-coupled monoatomic cation transmembrane transporter activity		GO:0008660	1-aminocyclopropane-1-carboxylate deaminase activity		GO:0006465	signal peptide processing
						GO:0120216	matrilin complex		GO:0019838	growth factor binding		GO:0008661	1-deoxy-D-xylulose-5-phosphate synthase activity		GO:0006474	N-terminal protein amino acid acetylation
						GO:0120219	subapical part of cell		GO:0019840	isoprenoid binding		GO:0008676	3-deoxy-8-phosphooctulonate synthase activity		GO:0006477	protein sulfation
						GO:0120220	basal body patch		GO:0019842	vitamin binding		GO:0008681	2-octaprenyl-6-methoxyphenol hydroxylase activity		GO:0006480	N-terminal protein amino acid methylation
						GO:0120228	outer dynein arm docking complex		GO:0019865	immunoglobulin binding		GO:0008682	3-demethoxyubiquinol 3-hydroxylase activity		GO:0006481	C-terminal protein methylation
						GO:0120260	ciliary microtubule quartet		GO:0019867	outer membrane		GO:0008685	2-C-methyl-D-erythritol 2,4-cyclodiphosphate synthase activity		GO:0006487	protein N-linked glycosylation
						GO:0120269	ciliary centrin arm		GO:0019883	antigen processing and presentation of endogenous antigen		GO:0008686	3,4-dihydroxy-2-butanone-4-phosphate synthase activity		GO:0006488	dolichol-linked oligosaccharide biosynthetic process
						GO:0120280	ciliary pro-basal body		GO:0019884	antigen processing and presentation of exogenous antigen		GO:0008718	D-amino-acid dehydrogenase activity		GO:0006489	dolichyl diphosphate biosynthetic process
						GO:0120285	tyrosine sensor activity		GO:0019897	extrinsic component of plasma membrane		GO:0008759	UDP-3-O-[3-hydroxymyristoyl] N-acetylglucosamine deacetylase activity		GO:0006491	N-glycan processing
						GO:0120286	tryptophan sensor activity		GO:0019899	enzyme binding		GO:0008760	UDP-N-acetylglucosamine 1-carboxyvinyltransferase activity		GO:0006493	protein O-linked glycosylation
						GO:0120305	regulation of pigmentation		GO:0019904	protein domain specific binding		GO:0008767	UDP-galactopyranose mutase activity		GO:0006516	glycoprotein catabolic process
						GO:0120307	Hechtian strand		GO:0019907	cyclin-dependent protein kinase activating kinase holoenzyme complex		GO:0008772	[isocitrate dehydrogenase (NADP+)] kinase activity		GO:0006517	protein deglycosylation
						GO:0120312	ciliary basal body segregation		GO:0019908	nuclear cyclin-dependent protein kinase holoenzyme complex		GO:0008777	acetylornithine deacetylase activity		GO:0006524	alanine catabolic process
						GO:0120318	olfactory sociosexual communication		GO:0019910	mitochondrial pyruvate dehydrogenase (lipoamide) phosphatase complex		GO:0008794	arsenate reductase (glutaredoxin) activity		GO:0006527	arginine catabolic process
						GO:0120321	nuclear envelope adjacent to nuclear pore complex		GO:0019915	lipid storage		GO:0008812	choline dehydrogenase activity		GO:0006530	asparagine catabolic process
						GO:0140007	KICSTOR complex		GO:0019955	cytokine binding		GO:0008817	corrinoid adenosyltransferase activity		GO:0006533	aspartate catabolic process
						GO:0140022	cnida		GO:0019992	diacylglycerol binding		GO:0008824	cyanate hydratase activity		GO:0006534	cysteine metabolic process
						GO:0140029	exocytic process		GO:0020009	microneme		GO:0008826	cysteine sulfinate desulfinase activity		GO:0006538	glutamate catabolic process
						GO:0140096	catalytic activity, acting on a protein		GO:0020013	modulation by symbiont of host erythrocyte aggregation		GO:0008829	dCTP deaminase activity		GO:0006543	glutamine catabolic process
						GO:0140132	iron-sulfur cluster carrier activity		GO:0020014	schizogony		GO:0008835	diaminohydroxyphosphoribosylaminopyrimidine deaminase activity		GO:0006546	glycine catabolic process
						GO:0140142	nucleocytoplasmic carrier activity		GO:0020018	ciliary pocket membrane		GO:0008849	enterochelin esterase activity		GO:0006548	histidine catabolic process
						GO:0140224	SLAC complex		GO:0020022	acidocalcisome		GO:0008892	guanine deaminase activity		GO:0006549	isoleucine metabolic process
						GO:0140225	DNA topoisomerase III-beta-TDRD3 complex		GO:0020025	subpellicular microtubule		GO:0008907	integrase activity		GO:0006551	leucine metabolic process
						GO:0140253	cell-cell fusion		GO:0020035	adhesion of symbiont to microvasculature		GO:0008914	leucyl-tRNA--protein transferase activity		GO:0006554	lysine catabolic process
						GO:0140272	exogenous protein binding		GO:0021501	prechordal plate formation		GO:0008920	lipopolysaccharide heptosyltransferase activity		GO:0006555	methionine metabolic process
						GO:0140311	protein sequestering activity		GO:0021502	neural fold elevation formation		GO:0008932	lytic endotransglycosylase activity		GO:0006557	obsolete S-adenosylmethioninamine biosynthetic process
						GO:0140318	protein transporter activity		GO:0021504	neural fold hinge point formation		GO:0008940	nitrate reductase activity		GO:0006558	L-phenylalanine metabolic process
						GO:0140319	receptor decoy activity		GO:0021508	floor plate formation		GO:0008982	protein-N(PI)-phosphohistidine-sugar phosphotransferase activity		GO:0006559	L-phenylalanine catabolic process
						GO:0140326	ATPase-coupled intramembrane lipid transporter activity		GO:0021509	roof plate formation		GO:0008984	protein-glutamate methylesterase activity		GO:0006562	proline catabolic process
						GO:0140330	xenobiotic detoxification by transmembrane export across the cell outer membrane		GO:0021516	dorsal spinal cord development		GO:0008987	quinolinate synthetase A activity		GO:0006565	L-serine catabolic process
						GO:0140352	export from cell		GO:0021517	ventral spinal cord development		GO:0009000	selenocysteine lyase activity		GO:0006567	threonine catabolic process
						GO:0140355	cargo receptor ligand activity		GO:0021536	diencephalon development		GO:0009008	DNA-methyltransferase activity		GO:0006568	tryptophan metabolic process
						GO:0140414	phosphopantetheine-dependent carrier activity		GO:0021537	telencephalon development		GO:0009009	site-specific recombinase activity		GO:0006569	tryptophan catabolic process
						GO:0140442	peroxide sensor activity		GO:0021538	epithalamus development		GO:0009034	tryptophanase activity		GO:0006570	tyrosine metabolic process
						GO:0140451	counting factor complex		GO:0021539	subthalamus development		GO:0009035	type I site-specific deoxyribonuclease activity		GO:0006573	valine metabolic process
						GO:0140482	iron sensor activity		GO:0021541	ammon gyrus development		GO:0009051	pentose-phosphate shunt, oxidative branch		GO:0006576	biogenic amine metabolic process
						GO:0140487	metal ion sequestering activity		GO:0021542	dentate gyrus development		GO:0009052	pentose-phosphate shunt, non-oxidative branch		GO:0006578	amino-acid betaine biosynthetic process
						GO:0140488	heme receptor activity		GO:0021543	pallium development		GO:0009057	macromolecule catabolic process		GO:0006579	amino-acid betaine catabolic process
						GO:0140490	microtubule nucleator activity		GO:0021544	subpallium development		GO:0009059	macromolecule biosynthetic process		GO:0006580	ethanolamine metabolic process
						GO:0140510	mitotic nuclear bridge		GO:0021546	rhombomere development		GO:0009063	amino acid catabolic process		GO:0006583	melanin biosynthetic process from tyrosine
						GO:0140511	mitotic nuclear bridge stalk		GO:0021547	midbrain-hindbrain boundary initiation		GO:0009072	aromatic amino acid metabolic process		GO:0006586	indolalkylamine metabolic process
						GO:0140512	mitotic nuclear bridge midzone		GO:0021548	pons development		GO:0009081	branched-chain amino acid metabolic process		GO:0006589	octopamine biosynthetic process
						GO:0140513	nuclear protein-containing complex		GO:0021549	cerebellum development		GO:0009100	glycoprotein metabolic process		GO:0006591	ornithine metabolic process
						GO:0140523	GTPase-dependent fusogenic activity		GO:0021550	medulla oblongata development		GO:0009106	lipoate metabolic process		GO:0006593	ornithine catabolic process
						GO:0140534	endoplasmic reticulum protein-containing complex		GO:0021551	central nervous system morphogenesis		GO:0009110	vitamin biosynthetic process		GO:0006601	creatine biosynthetic process
						GO:0140535	intracellular protein-containing complex		GO:0021552	midbrain-hindbrain boundary structural organization		GO:0009111	vitamin catabolic process		GO:0006602	creatinine catabolic process
						GO:0140545	ATP-dependent protein disaggregase activity		GO:0021556	central nervous system formation		GO:0009112	nucleobase metabolic process		GO:0006603	phosphocreatine metabolic process
						GO:0140547	acquisition of seed longevity		GO:0021575	hindbrain morphogenesis		GO:0009113	purine nucleobase biosynthetic process		GO:0006604	phosphoarginine metabolic process
						GO:0140550	phosphatidylinositol-4,5-bisphosphate sensor activity		GO:0021576	hindbrain formation		GO:0009116	nucleoside metabolic process		GO:0006605	protein targeting
						GO:0140567	membrane protein dislocase activity		GO:0021577	hindbrain structural organization		GO:0009118	regulation of nucleoside metabolic process		GO:0006606	protein import into nucleus
						GO:0140597	protein carrier chaperone		GO:0021579	medulla oblongata morphogenesis		GO:0009225	nucleotide-sugar metabolic process		GO:0006611	protein export from nucleus
						GO:0140599	mitotic nuclear bridge midzone membrane domain		GO:0021580	medulla oblongata formation		GO:0009238	enterobactin metabolic process		GO:0006612	protein targeting to membrane
						GO:0140605	proton motive force-driven motor activity		GO:0021581	medulla oblongata structural organization		GO:0009262	deoxyribonucleotide metabolic process		GO:0006616	SRP-dependent cotranslational protein targeting to membrane, translocation
						GO:0140610	RNA sequestering activity		GO:0021583	pons morphogenesis		GO:0009267	cellular response to starvation		GO:0006623	protein targeting to vacuole
						GO:0140612	DNA damage sensor activity		GO:0021584	pons formation		GO:0009269	response to desiccation		GO:0006624	vacuolar protein processing
						GO:0140640	catalytic activity, acting on a nucleic acid		GO:0021585	pons structural organization		GO:0009270	response to humidity		GO:0006625	protein targeting to peroxisome
						GO:0140651	futile creatine cycle		GO:0021587	cerebellum morphogenesis		GO:0009272	fungal-type cell wall biogenesis		GO:0006626	protein targeting to mitochondrion
						GO:0140659	cytoskeletal motor regulator activity		GO:0021588	cerebellum formation		GO:0009273	peptidoglycan-based cell wall biogenesis		GO:0006633	fatty acid biosynthetic process
						GO:0140662	ATP-dependent protein folding chaperone		GO:0021589	cerebellum structural organization		GO:0009274	peptidoglycan-based cell wall		GO:0006634	hexadecanal biosynthetic process
						GO:0140663	ATP-dependent FeS chaperone activity		GO:0021592	fourth ventricle development		GO:0009276	Gram-negative-bacterium-type cell wall		GO:0006639	acylglycerol metabolic process
						GO:0140677	molecular function activator activity		GO:0021593	rhombomere morphogenesis		GO:0009277	fungal-type cell wall		GO:0006649	phospholipid transfer to membrane
						GO:0140678	molecular function inhibitor activity		GO:0021594	rhombomere formation		GO:0009291	unidirectional conjugation		GO:0006650	glycerophospholipid metabolic process
						GO:0140725	detoxification of free heme		GO:0021595	rhombomere structural organization		GO:0009293	transduction		GO:0006656	phosphatidylcholine biosynthetic process
						GO:0140729	self-resistance to endogenously produced metabolite		GO:0021597	central nervous system structural organization		GO:0009294	DNA-mediated transformation		GO:0006659	phosphatidylserine biosynthetic process
						GO:0150004	dendritic spine origin		GO:0021602	cranial nerve morphogenesis		GO:0009306	protein secretion		GO:0006660	phosphatidylserine catabolic process
						GO:0150005	enzyme activator complex		GO:0021603	cranial nerve formation		GO:0009308	amine metabolic process		GO:0006663	platelet activating factor biosynthetic process
						GO:0150034	distal axon		GO:0021604	cranial nerve structural organization		GO:0009311	oligosaccharide metabolic process		GO:0006664	glycolipid metabolic process
						GO:1900046	regulation of hemostasis		GO:0021670	lateral ventricle development		GO:0009322	trimethylamine-N-oxide reductase complex		GO:0006668	sphinganine-1-phosphate metabolic process
						GO:1901275	tartrate metabolic process		GO:0021675	nerve development		GO:0009324	D-amino-acid dehydrogenase complex		GO:0006669	sphinganine-1-phosphate biosynthetic process
						GO:1901286	iron-sulfur-molybdenum cofactor metabolic process		GO:0021678	third ventricle development		GO:0009325	nitrate reductase complex		GO:0006671	phytosphingosine metabolic process
						GO:1901363	heterocyclic compound binding		GO:0021679	cerebellar molecular layer development		GO:0009326	formate dehydrogenase complex		GO:0006672	ceramide metabolic process
						GO:1901567	fatty acid derivative binding		GO:0021680	cerebellar Purkinje cell layer development		GO:0009329	acetate CoA-transferase complex		GO:0006673	inositol phosphoceramide metabolic process
						GO:1901681	sulfur compound binding		GO:0021681	cerebellar granular layer development		GO:0009334	3-phenylpropionate dioxygenase complex		GO:0006684	sphingomyelin metabolic process
						GO:1901764	phosphinothricin metabolic process		GO:0021683	cerebellar granular layer morphogenesis		GO:0009342	glutamate synthase complex (NADPH)		GO:0006686	sphingomyelin biosynthetic process
						GO:1901902	tyrocidine metabolic process		GO:0021684	cerebellar granular layer formation		GO:0009347	aspartate carbamoyltransferase complex		GO:0006687	glycosphingolipid metabolic process
						GO:1902064	obsolete regulation of transcription from RNA polymerase II promoter involved in spermatogenesis		GO:0021685	cerebellar granular layer structural organization		GO:0009349	riboflavin synthase complex		GO:0006694	steroid biosynthetic process
						GO:1902421	hydrogen metabolic process		GO:0021687	cerebellar molecular layer morphogenesis		GO:0009355	DNA polymerase V complex		GO:0006696	ergosterol biosynthetic process
						GO:1902494	catalytic complex		GO:0021688	cerebellar molecular layer formation		GO:0009360	DNA polymerase III complex		GO:0006699	bile acid biosynthetic process
						GO:1902630	regulation of membrane hyperpolarization		GO:0021689	cerebellar molecular layer structural organization		GO:0009361	succinate-CoA ligase complex (ADP-forming)		GO:0006705	mineralocorticoid biosynthetic process
						GO:1902670	carbon dioxide binding		GO:0021692	cerebellar Purkinje cell layer morphogenesis		GO:0009376	HslUV protease complex		GO:0006706	steroid catabolic process
						GO:1902695	metallochaperone complex		GO:0021693	cerebellar Purkinje cell layer structural organization		GO:0009378	four-way junction helicase activity		GO:0006707	cholesterol catabolic process
						GO:1903046	meiotic cell cycle process		GO:0021694	cerebellar Purkinje cell layer formation		GO:0009379	Holliday junction helicase complex		GO:0006708	ecdysone catabolic process
						GO:1903269	ornithine carbamoyltransferase inhibitor complex		GO:0021695	cerebellar cortex development		GO:0009389	dimethyl sulfoxide reductase activity		GO:0006721	terpenoid metabolic process
						GO:1903502	translation repressor complex		GO:0021696	cerebellar cortex morphogenesis		GO:0009390	dimethyl sulfoxide reductase complex		GO:0006727	ommochrome biosynthetic process
						GO:1903503	ATPase inhibitor complex		GO:0021697	cerebellar cortex formation		GO:0009392	N-acetyl-anhydromuramoyl-L-alanine amidase activity		GO:0006743	ubiquinone metabolic process
						GO:1903664	regulation of asexual reproduction		GO:0021698	cerebellar cortex structural organization		GO:0009399	nitrogen fixation		GO:0006750	glutathione biosynthetic process
						GO:1904090	peptidase inhibitor complex		GO:0021704	locus ceruleus morphogenesis		GO:0009403	toxin biosynthetic process		GO:0006751	glutathione catabolic process
						GO:1904483	synthetic cannabinoid binding		GO:0021705	locus ceruleus formation		GO:0009416	response to light stimulus		GO:0006769	nicotinamide metabolic process
						GO:1904493	tetrahydrofolyl-poly(glutamate) polymer binding		GO:0021714	inferior olivary nucleus morphogenesis		GO:0009432	SOS response		GO:0006771	riboflavin metabolic process
						GO:1904517	obsolete MgATP(2-) binding		GO:0021715	inferior olivary nucleus formation		GO:0009438	methylglyoxal metabolic process		GO:0006772	thiamine metabolic process
						GO:1905261	regulation of meiotic DNA double-strand break formation involved in reciprocal meiotic recombination		GO:0021716	inferior olivary nucleus structural organization		GO:0009439	cyanate metabolic process		GO:0006776	vitamin A metabolic process
						GO:1905742	Ras guanyl-nucleotide exchange factor complex		GO:0021719	superior olivary nucleus morphogenesis		GO:0009443	pyridoxal 5'-phosphate salvage		GO:0006777	Mo-molybdopterin cofactor biosynthetic process
						GO:1990013	presynaptic grid		GO:0021720	superior olivary nucleus formation		GO:0009448	gamma-aminobutyric acid metabolic process		GO:0006778	porphyrin-containing compound metabolic process
						GO:1990014	orthogonal array		GO:0021721	superior olivary nucleus structural organization		GO:0009454	aerotaxis		GO:0006782	protoporphyrinogen IX biosynthetic process
						GO:1990015	ensheathing process		GO:0021723	medullary reticular formation development		GO:0009486	cytochrome bo3 ubiquinol oxidase activity		GO:0006784	heme A biosynthetic process
						GO:1990016	neck portion of tanycyte		GO:0021727	intermediate reticular formation development		GO:0009501	amyloplast		GO:0006785	heme B biosynthetic process
						GO:1990018	tail portion of tanycyte		GO:0021729	superior reticular formation development		GO:0009505	plant-type cell wall		GO:0006786	heme C biosynthetic process
						GO:1990030	pericellular basket		GO:0021756	striatum development		GO:0009507	chloroplast		GO:0006809	nitric oxide biosynthetic process
						GO:1990031	pinceau fiber		GO:0021764	amygdala development		GO:0009508	plastid chromosome		GO:0006812	monoatomic cation transport
						GO:1990037	Lewy body core		GO:0021765	cingulate gyrus development		GO:0009509	chromoplast		GO:0006820	monoatomic anion transport
						GO:1990038	Lewy body corona		GO:0021766	hippocampus development		GO:0009513	etioplast		GO:0006833	water transport
						GO:1990047	spindle matrix		GO:0021767	mammillary body development		GO:0009516	leucoplast		GO:0006843	mitochondrial citrate transmembrane transport
						GO:1990062	RPAP3/R2TP/prefoldin-like complex		GO:0021769	orbitofrontal cortex development		GO:0009517	PSII associated light-harvesting complex II		GO:0006859	obsolete extracellular carbohydrate transport
						GO:1990065	Dxr protein complex		GO:0021770	parahippocampal gyrus development		GO:0009518	PSI associated light-harvesting complex I		GO:0006860	extracellular amino acid transport
						GO:1990073	perforation plate		GO:0021772	olfactory bulb development		GO:0009519	middle lamella		GO:0006865	amino acid transport
						GO:1990078	replication inhibiting complex		GO:0021794	thalamus development		GO:0009522	photosystem I		GO:0006893	Golgi to plasma membrane transport
						GO:1990100	DnaB-DnaC complex		GO:0021805	cell movement involved in somal translocation		GO:0009523	photosystem II		GO:0006895	Golgi to endosome transport
						GO:1990104	DNA bending complex		GO:0021806	initiation of movement involved in cerebral cortex radial glia guided migration		GO:0009526	plastid envelope		GO:0006896	Golgi to vacuole transport
						GO:1990109	rejection of pollen from other species		GO:0021809	neurotrophic factor signaling initiating cell movement, involved in cerebral cortex radial glia guided migration		GO:0009533	chloroplast stromal thylakoid		GO:0006897	endocytosis
						GO:1990110	callus formation		GO:0021810	neurotransmitter signaling initiating cell movement, involved in cerebral cortex radial glia guided migration		GO:0009534	chloroplast thylakoid		GO:0006900	vesicle budding from membrane
						GO:1990112	RQC complex		GO:0021811	growth factor signaling initiating cell movement involved in cerebral cortex radial glia guided migration		GO:0009537	proplastid		GO:0006906	vesicle fusion
						GO:1990125	DiaA complex		GO:0021814	cell motility involved in cerebral cortex radial glia guided migration		GO:0009543	chloroplast thylakoid lumen		GO:0006909	phagocytosis
						GO:1990130	GATOR1 complex		GO:0021819	layer formation in cerebral cortex		GO:0009544	chloroplast ATP synthase complex		GO:0006913	nucleocytoplasmic transport
						GO:1990131	Gtr1-Gtr2 GTPase complex		GO:0021844	interneuron sorting involved in substrate-independent cerebral cortex tangential migration		GO:0009550	primary plasmodesma		GO:0006924	activation-induced cell death of T cells
						GO:1990143	CoA-synthesizing protein complex		GO:0021854	hypothalamus development		GO:0009551	secondary plasmodesma		GO:0006925	inflammatory cell apoptotic process
						GO:1990200	SsuD-SsuE complex		GO:0021869	forebrain ventricular zone progenitor cell division		GO:0009553	embryo sac development		GO:0006930	substrate-dependent cell migration, cell extension
						GO:1990221	L-cysteine desulfurase complex		GO:0021905	forebrain-midbrain boundary formation		GO:0009554	megasporogenesis		GO:0006933	negative regulation of cell adhesion involved in substrate-bound cell migration
						GO:1990225	rhoptry neck		GO:0021937	cerebellar Purkinje cell-granule cell precursor cell signaling involved in regulation of granule cell precursor cell proliferation		GO:0009555	pollen development		GO:0006937	regulation of muscle contraction
						GO:1990229	iron-sulfur cluster assembly complex		GO:0021939	extracellular matrix-granule cell signaling involved in regulation of granule cell precursor proliferation		GO:0009556	microsporogenesis		GO:0006939	smooth muscle contraction
						GO:1990249	nucleotide-excision repair, DNA damage recognition complex		GO:0021984	adenohypophysis development		GO:0009573	chloroplast ribulose bisphosphate carboxylase complex		GO:0006941	striated muscle contraction
						GO:1990252	Syp1 complex		GO:0021986	habenula development		GO:0009583	detection of light stimulus		GO:0006962	male-specific antibacterial humoral response
						GO:1990295	post-anaphase microtubule array		GO:0021987	cerebral cortex development		GO:0009585	red, far-red light phototransduction		GO:0006975
						GO:1990298	bub1-bub3 complex		GO:0021988	olfactory lobe development		GO:0009588	UV-A, blue light phototransduction		GO:0006982	response to lipid hydroperoxide
						GO:1990300	cellulosome binding		GO:0021989	olfactory cortex development		GO:0009590	detection of gravity		GO:0006995	cellular response to nitrogen starvation
						GO:1990315	Mcs4 RR-MAPKKK complex		GO:0021990	neural plate formation		GO:0009594	detection of nutrient		GO:0006997	nucleus organization
						GO:1990341	thrombospondin complex		GO:0021996	lamina terminalis formation		GO:0009597	detection of virus		GO:0006998	nuclear envelope organization
						GO:1990346	BID-BCL-xl complex		GO:0022000	forebrain induction by the anterior neural ridge		GO:0009600	detection of nematode		GO:0006999	nuclear pore organization
						GO:1990351	transporter complex		GO:0022015	radial glial cell division in pallium		GO:0009601	detection of insect		GO:0007005	mitochondrion organization
						GO:1990356	obsolete sumoylated E2 ligase complex		GO:0022037	metencephalon development		GO:0009602	detection of symbiont		GO:0007006	mitochondrial membrane organization
						GO:1990391	DNA repair complex		GO:0022038	corpus callosum development		GO:0009609	response to symbiotic bacterium		GO:0007009	plasma membrane organization
						GO:1990393	3M complex		GO:0022405	hair cycle process		GO:0009610	response to symbiotic fungus		GO:0007010	cytoskeleton organization
						GO:1990423	RZZ complex		GO:0022417	protein maturation by protein folding		GO:0009616	RNAi-mediated antiviral immune response		GO:0007014	actin ubiquitination
						GO:1990427	stereocilia tip-link density		GO:0022600	digestive system process		GO:0009626	plant-type hypersensitive response		GO:0007019	microtubule depolymerization
						GO:1990463	lateral cortical node		GO:0022603	regulation of anatomical structure morphogenesis		GO:0009627	systemic acquired resistance		GO:0007029	endoplasmic reticulum organization
						GO:1990499	raps-insc complex		GO:0022605	mammalian oogenesis stage		GO:0009630	gravitropism		GO:0007030	Golgi organization
						GO:1990509	PYM-mago-Y14 complex		GO:0022609	multicellular organism adhesion to substrate		GO:0009631	cold acclimation		GO:0007031	peroxisome organization
						GO:1990526	Ste12p-Dig1p-Dig2p complex		GO:0022614	membrane to membrane docking		GO:0009638	phototropism		GO:0007032	endosome organization
						GO:1990527	Tec1p-Ste12p-Dig1p complex		GO:0022615	protein to membrane docking		GO:0009651	response to salt stress		GO:0007033	vacuole organization
						GO:1990528	Rvs161p-Rvs167p complex		GO:0022619	generative cell differentiation		GO:0009652	thigmotropism		GO:0007038	endocytosed protein transport to vacuole
						GO:1990533	Dom34-Hbs1 complex		GO:0022620	microgametophyte vegetative cell differentiation		GO:0009655	PSII associated light-harvesting complex II, core complex		GO:0007041	lysosomal transport
						GO:1990563	extracellular exosome complex		GO:0022626	cytosolic ribosome		GO:0009656	PSII associated light-harvesting complex II, peripheral complex		GO:0007073	obsolete positive regulation of transcription involved in exit from mitosis, from RNA polymerase I promoter
						GO:1990586	divisome complex		GO:0022803	passive transmembrane transporter activity		GO:0009664	plant-type cell wall organization		GO:0007074	obsolete positive regulation of transcription involved in exit from mitosis, from RNA polymerase II promoter
						GO:1990597	AIP1-IRE1 complex		GO:0022804	active transmembrane transporter activity		GO:0009672	auxin:proton symporter activity		GO:0007075	obsolete positive regulation of transcription involved in exit from mitosis, from RNA polymerase III promoter
						GO:1990615	Kelch-containing formin regulatory complex		GO:0022809	mobile ion carrier activity		GO:0009682	induced systemic resistance		GO:0007084	mitotic nuclear membrane reassembly
						GO:1990622	CHOP-ATF3 complex		GO:0022884	macromolecule transmembrane transporter activity		GO:0009683	indoleacetic acid metabolic process		GO:0007086	vesicle fusion with nuclear membrane involved in mitotic nuclear envelope reassembly
						GO:1990630	IRE1-RACK1-PP2A complex		GO:0023019	signal transduction involved in regulation of gene expression		GO:0009685	gibberellin metabolic process		GO:0007091	metaphase/anaphase transition of mitotic cell cycle
						GO:1990660	calprotectin complex		GO:0023023	MHC protein complex binding		GO:0009687	abscisic acid metabolic process		GO:0007146	meiotic recombination nodule assembly
						GO:1990661	S100A8 complex		GO:0023041	neuronal signal transduction		GO:0009688	abscisic acid biosynthetic process		GO:0007156	homophilic cell adhesion via plasma membrane adhesion molecules
						GO:1990665	AnxA2-p11 complex		GO:0023056	positive regulation of signaling		GO:0009689	induction of phytoalexin biosynthetic process		GO:0007157	heterophilic cell-cell adhesion via plasma membrane cell adhesion molecules
						GO:1990666	PCSK9-LDLR complex		GO:0023057	negative regulation of signaling		GO:0009690	cytokinin metabolic process		GO:0007161	calcium-independent cell-matrix adhesion
						GO:1990667	PCSK9-AnxA2 complex		GO:0023061	signal release		GO:0009691	cytokinin biosynthetic process		GO:0007168	receptor guanylyl cyclase signaling pathway
						GO:1990682	CSF1-CSF1R complex		GO:0030008	TRAPP complex		GO:0009692	ethylene metabolic process		GO:0007169	transmembrane receptor protein tyrosine kinase signaling pathway
						GO:1990684	protein-lipid-RNA complex		GO:0030010	establishment of cell polarity		GO:0009694	jasmonic acid metabolic process		GO:0007175	negative regulation of epidermal growth factor-activated receptor activity
						GO:1990696	USH2 complex		GO:0030011	maintenance of cell polarity		GO:0009699	phenylpropanoid biosynthetic process		GO:0007178	transmembrane receptor protein serine/threonine kinase signaling pathway
						GO:1990706	MAD1 complex		GO:0030014	CCR4-NOT complex		GO:0009704	de-etiolation		GO:0007179	transforming growth factor beta receptor signaling pathway
						GO:1990716	axonemal central apparatus		GO:0030020	extracellular matrix structural constituent conferring tensile strength		GO:0009714	chalcone metabolic process		GO:0007185	transmembrane receptor protein tyrosine phosphatase signaling pathway
						GO:1990717	axonemal central bridge		GO:0030021	extracellular matrix structural constituent conferring compression resistance		GO:0009715	chalcone biosynthetic process		GO:0007189	adenylate cyclase-activating G protein-coupled receptor signaling pathway
						GO:1990718	axonemal central pair projection		GO:0030023	extracellular matrix constituent conferring elasticity		GO:0009718	anthocyanin-containing compound biosynthetic process		GO:0007193	adenylate cyclase-inhibiting G protein-coupled receptor signaling pathway
						GO:1990727	tubulin folding cofactor complex		GO:0030027	lamellipodium		GO:0009720	detection of hormone stimulus		GO:0007196	adenylate cyclase-inhibiting G protein-coupled glutamate receptor signaling pathway
						GO:1990728	mitotic spindle assembly checkpoint MAD1-MAD2 complex		GO:0030036	actin cytoskeleton organization		GO:0009723	response to ethylene		GO:0007197	adenylate cyclase-inhibiting G protein-coupled acetylcholine receptor signaling pathway
						GO:1990730	VCP-NSFL1C complex		GO:0030037	obsolete actin filament reorganization involved in cell cycle		GO:0009730	detection of carbohydrate stimulus		GO:0007198	adenylate cyclase-inhibiting serotonin receptor signaling pathway
						GO:1990733	titin-telethonin complex		GO:0030048	actin filament-based movement		GO:0009733	response to auxin		GO:0007199	G protein-coupled receptor signaling pathway coupled to cGMP nucleotide second messenger
						GO:1990745	EARP complex		GO:0030062	mitochondrial tricarboxylic acid cycle enzyme complex		GO:0009734	auxin-activated signaling pathway		GO:0007206	phospholipase C-activating G protein-coupled glutamate receptor signaling pathway
						GO:1990748	cellular detoxification		GO:0030077	plasma membrane light-harvesting complex		GO:0009735	response to cytokinin		GO:0007207	phospholipase C-activating G protein-coupled acetylcholine receptor signaling pathway
						GO:1990752	microtubule end		GO:0030089	phycobilisome		GO:0009736	cytokinin-activated signaling pathway		GO:0007208	phospholipase C-activating serotonin receptor signaling pathway
						GO:1990783	periphagosomal region of cytoplasm		GO:0030094	plasma membrane-derived photosystem I		GO:0009737	response to abscisic acid		GO:0007209	phospholipase C-activating tachykinin receptor signaling pathway
						GO:1990788	GLI-SUFU complex		GO:0030096	plasma membrane-derived thylakoid photosystem II		GO:0009738	abscisic acid-activated signaling pathway		GO:0007220	Notch receptor processing
						GO:1990794	basolateral part of cell		GO:0030112	glycocalyx		GO:0009739	response to gibberellin		GO:0007221	positive regulation of transcription of Notch receptor target
						GO:1990805	central cylinder		GO:0030115	S-layer		GO:0009741	response to brassinosteroid		GO:0007228	positive regulation of hh target transcription factor activity
						GO:1990811	MWP complex		GO:0030117	membrane coat		GO:0009743	response to carbohydrate		GO:0007232	osmosensory signaling pathway via Sho1 osmosensor
						GO:1990819	mating projection actin fusion focus		GO:0030119	AP-type membrane coat adaptor complex		GO:0009751	response to salicylic acid		GO:0007234	osmosensory signaling via phosphorelay pathway
						GO:1990826	nucleoplasmic periphery of the nuclear pore complex		GO:0030133	transport vesicle		GO:0009752	detection of salicylic acid stimulus		GO:0007250	activation of NF-kappaB-inducing kinase activity
						GO:1990833	clathrin-uncoating ATPase activity		GO:0030141	secretory granule		GO:0009753	response to jasmonic acid		GO:0007252	I-kappaB phosphorylation
						GO:1990836	lysosomal matrix		GO:0030154	cell differentiation		GO:0009754	detection of jasmonic acid stimulus		GO:0007259	receptor signaling pathway via JAK-STAT
						GO:1990845	adaptive thermogenesis		GO:0030155	regulation of cell adhesion		GO:0009760	C4 photosynthesis		GO:0007263	nitric oxide mediated signal transduction
						GO:1990861	Ubp3-Bre5 deubiquitination complex		GO:0030157	pancreatic juice secretion		GO:0009761	CAM photosynthesis		GO:0007265	Ras protein signal transduction
						GO:1990871	Vma12-Vma22 assembly complex		GO:0030158	protein xylosyltransferase activity		GO:0009765	photosynthesis, light harvesting		GO:0007302	nurse cell nucleus anchoring
						GO:1990875	nucleoplasmic side of nuclear pore		GO:0030168	platelet activation		GO:0009778	cyclic photosynthetic phosphorylation		GO:0007311	maternal specification of dorsal/ventral axis, oocyte, germ-line encoded
						GO:1990876	cytoplasmic side of nuclear pore		GO:0030193	regulation of blood coagulation		GO:0009779	noncyclic photosynthetic phosphorylation		GO:0007313	maternal specification of dorsal/ventral axis, oocyte, soma encoded
						GO:1990900	ciliary pocket collar		GO:0030197	extracellular matrix constituent, lubricant activity		GO:0009780	photosynthetic NADP+ reduction		GO:0007323	peptide pheromone maturation
						GO:1990904	ribonucleoprotein complex		GO:0030220	platelet formation		GO:0009785	blue light signaling pathway		GO:0007329	obsolete positive regulation of transcription from RNA polymerase II promoter by pheromones
						GO:1990909	Wnt signalosome		GO:0030229	very-low-density lipoprotein particle receptor activity		GO:0009786	regulation of asymmetric cell division		GO:0007352	zygotic specification of dorsal/ventral axis
						GO:1990916	Isp3 layer of spore wall		GO:0030235	nitric-oxide synthase regulator activity		GO:0009787	regulation of abscisic acid-activated signaling pathway		GO:0007355	anterior region determination
						GO:1990923	PET complex		GO:0030237	female sex determination		GO:0009792	embryo development ending in birth or egg hatching		GO:0007356	thorax and anterior abdomen determination
						GO:1990957	NPHP complex		GO:0030238	male sex determination		GO:0009800	cinnamic acid biosynthetic process		GO:0007359	posterior abdomen determination
						GO:1990961	xenobiotic detoxification by transmembrane export across the plasma membrane		GO:0030247	polysaccharide binding		GO:0009801	cinnamic acid ester metabolic process		GO:0007366	periodic partitioning by pair rule gene
						GO:1990964	actin cytoskeleton-regulatory complex		GO:0030259	lipid glycosylation		GO:0009802	cinnamic acid ester biosynthetic process		GO:0007367	segment polarity determination
						GO:2000241	regulation of reproductive process		GO:0030276	clathrin binding		GO:0009803	cinnamic acid metabolic process		GO:0007368	determination of left/right symmetry
									GO:0030278	regulation of ossification		GO:0009804	coumarin metabolic process		GO:0007375	anterior midgut invagination
									GO:0030282	bone mineralization		GO:0009806	lignan metabolic process		GO:0007381	specification of segmental identity, labial segment
									GO:0030286	dynein complex		GO:0009808	lignin metabolic process		GO:0007382	specification of segmental identity, maxillary segment
									GO:0030287	cell wall-bounded periplasmic space		GO:0009810	stilbene metabolic process		GO:0007383	specification of segmental identity, antennal segment
									GO:0030288	outer membrane-bounded periplasmic space		GO:0009811	stilbene biosynthetic process		GO:0007384	specification of segmental identity, thorax
									GO:0030313	cell envelope		GO:0009813	flavonoid biosynthetic process		GO:0007385	specification of segmental identity, abdomen
									GO:0030317	flagellated sperm motility		GO:0009819	drought recovery		GO:0007386	compartment pattern specification
									GO:0030332	cyclin binding		GO:0009820	alkaloid metabolic process		GO:0007391	dorsal closure
									GO:0030373	high molecular weight B cell growth factor receptor activity		GO:0009823	cytokinin catabolic process		GO:0007393	dorsal closure, leading edge cell fate determination
									GO:0030377	urokinase plasminogen activator receptor activity		GO:0009824	AMP dimethylallyltransferase activity		GO:0007415	defasciculation of motor neuron axon
									GO:0030381	chorion-containing eggshell pattern formation		GO:0009832	plant-type cell wall biogenesis		GO:0007416	synapse assembly
									GO:0030426	growth cone		GO:0009833	plant-type primary cell wall biogenesis		GO:0007424	open tracheal system development
									GO:0030435	sporulation resulting in formation of a cellular spore		GO:0009836	fruit ripening, climacteric		GO:0007427	epithelial cell migration, open tracheal system
									GO:0030436	asexual sporulation		GO:0009837	fruit ripening, non-climacteric		GO:0007431	salivary gland development
									GO:0030437	ascospore formation		GO:0009842	cyanelle		GO:0007432	salivary gland boundary specification
									GO:0030448	hyphal growth		GO:0009843	cyanelle thylakoid		GO:0007433	larval salivary gland boundary specification
									GO:0030476	ascospore wall assembly		GO:0009847	spore germination		GO:0007435	salivary gland morphogenesis
									GO:0030479	actin cortical patch		GO:0009851	auxin biosynthetic process		GO:0007441	anterior midgut (ectodermal) morphogenesis
									GO:0030492	hemoglobin binding		GO:0009852	auxin catabolic process		GO:0007448	anterior/posterior pattern specification, imaginal disc
									GO:0030507	spectrin binding		GO:0009853	photorespiration		GO:0007449	proximal/distal pattern formation, imaginal disc
									GO:0030522	intracellular receptor signaling pathway		GO:0009854	oxidative photosynthetic carbon pathway		GO:0007450	dorsal/ventral pattern formation, imaginal disc
									GO:0030532	small nuclear ribonucleoprotein complex		GO:0009855	determination of bilateral symmetry		GO:0007453	clypeo-labral disc morphogenesis
									GO:0030536	larval feeding behavior		GO:0009861	jasmonic acid and ethylene-dependent systemic resistance		GO:0007454	labial disc morphogenesis
									GO:0030541	plasmid partitioning		GO:0009862	systemic acquired resistance, salicylic acid mediated signaling pathway		GO:0007455	eye-antennal disc morphogenesis
									GO:0030546	signaling receptor activator activity		GO:0009867	jasmonic acid mediated signaling pathway		GO:0007469	antennal development
									GO:0030547	signaling receptor inhibitor activity		GO:0009873	ethylene-activated signaling pathway		GO:0007470	prothoracic disc morphogenesis
									GO:0030574	collagen catabolic process		GO:0009879	determination of radial symmetry		GO:0007472	wing disc morphogenesis
									GO:0030583	myxococcal fruiting body development		GO:0009882	blue light photoreceptor activity		GO:0007476	imaginal disc-derived wing morphogenesis
									GO:0030587	sorocarp development		GO:0009883	red or far-red light photoreceptor activity		GO:0007478	leg disc morphogenesis
									GO:0030589	pseudocleavage involved in syncytial blastoderm formation		GO:0009884	cytokinin receptor activity		GO:0007480	imaginal disc-derived leg morphogenesis
									GO:0030590	first cell cycle pseudocleavage		GO:0009890	negative regulation of biosynthetic process		GO:0007481	haltere disc morphogenesis
									GO:0030594	neurotransmitter receptor activity		GO:0009891	positive regulation of biosynthetic process		GO:0007482	haltere development
									GO:0030595	leukocyte chemotaxis		GO:0009895	negative regulation of catabolic process		GO:0007483	genital disc morphogenesis
									GO:0030611	arsenate reductase activity		GO:0009896	positive regulation of catabolic process		GO:0007484	imaginal disc-derived genitalia development
									GO:0030613	oxidoreductase activity, acting on phosphorus or arsenic in donors		GO:0009898	cytoplasmic side of plasma membrane		GO:0007486	imaginal disc-derived female genitalia development
									GO:0030638	polyketide metabolic process		GO:0009901	anther dehiscence		GO:0007489	maintenance of imaginal histoblast diploidy
									GO:0030650	peptide antibiotic metabolic process		GO:0009905	ent-copalyl diphosphate synthase activity		GO:0007494	midgut development
									GO:0030653	beta-lactam antibiotic metabolic process		GO:0009908	flower development		GO:0007504	larval fat body development
									GO:0030673	axolemma		GO:0009910	negative regulation of flower development		GO:0007505	adult fat body development
									GO:0030677	ribonuclease P complex		GO:0009911	positive regulation of flower development		GO:0007510	cardioblast cell fate determination
									GO:0030678	mitochondrial ribonuclease P complex		GO:0009914	hormone transport		GO:0007512	adult heart development
									GO:0030683			GO:0009917	sterol 5-alpha reductase activity		GO:0007522	visceral muscle development
									GO:0030684	preribosome		GO:0009918	sterol delta7 reductase activity		GO:0007527	adult somatic muscle development
									GO:0030685	nucleolar preribosome		GO:0009920	cell plate formation involved in plant-type cell wall biogenesis		GO:0007532	regulation of mating-type specific transcription, DNA-templated
									GO:0030689	Noc complex		GO:0009921	auxin efflux carrier complex		GO:0007554	regulation of ecdysteroid biosynthetic process
									GO:0030700	glycine reductase complex		GO:0009932	cell tip growth		GO:0007555	regulation of ecdysteroid secretion
									GO:0030703	eggshell formation		GO:0009937	regulation of gibberellic acid mediated signaling pathway		GO:0007557	regulation of juvenile hormone biosynthetic process
									GO:0030704	vitelline membrane formation		GO:0009943	adaxial/abaxial axis specification		GO:0007580	obsolete extrachromosomal circular DNA accumulation involved in cell aging
									GO:0030707	follicle cell of egg chamber development		GO:0009944	polarity specification of adaxial/abaxial axis		GO:0007595	lactation
									GO:0030710	regulation of border follicle cell delamination		GO:0009945	radial axis specification		GO:0007606	sensory perception of chemical stimulus
									GO:0030713	follicle cell of egg chamber stalk formation		GO:0009946	proximal/distal axis specification		GO:0008016	regulation of heart contraction
									GO:0030714	anterior/posterior axis specification, follicular epithelium		GO:0009947	centrolateral axis specification		GO:0008017	microtubule binding
									GO:0030718	germ-line stem cell population maintenance		GO:0009948	anterior/posterior axis specification		GO:0008028	monocarboxylic acid transmembrane transporter activity
									GO:0030719	P granule organization		GO:0009949	polarity specification of anterior/posterior axis		GO:0008029	pentraxin receptor activity
									GO:0030720	oocyte localization involved in germarium-derived egg chamber formation		GO:0009950	dorsal/ventral axis specification		GO:0008035	high-density lipoprotein particle binding
									GO:0030725	germline ring canal formation		GO:0009951	polarity specification of dorsal/ventral axis		GO:0008045	motor neuron axon guidance
									GO:0030728	ovulation		GO:0009952	anterior/posterior pattern specification		GO:0008048	calcium sensitive guanylate cyclase activator activity
									GO:0030742	GTP-dependent protein binding		GO:0009953	dorsal/ventral pattern formation		GO:0008049	male courtship behavior
									GO:0030870	Mre11 complex		GO:0009954	proximal/distal pattern formation		GO:0008050	female courtship behavior
									GO:0030880	RNA polymerase complex		GO:0009955	adaxial/abaxial pattern specification		GO:0008052	sensory organ boundary specification
									GO:0030881	beta-2-microglobulin binding		GO:0009956	radial pattern formation		GO:0008056	ocellus development
									GO:0030882	lipid antigen binding		GO:0009957	epidermal cell fate specification		GO:0008065	establishment of blood-nerve barrier
									GO:0030892	mitotic cohesin complex		GO:0009962	regulation of flavonoid biosynthetic process		GO:0008078	mesodermal cell migration
									GO:0030893	meiotic cohesin complex		GO:0009965	leaf morphogenesis		GO:0008081	phosphoric diester hydrolase activity
									GO:0030894	replisome		GO:0009967	positive regulation of signal transduction		GO:0008083	growth factor activity
									GO:0030895	apolipoprotein B mRNA editing enzyme complex		GO:0009968	negative regulation of signal transduction		GO:0008084	imaginal disc growth factor receptor binding
									GO:0030896	checkpoint clamp complex		GO:0009971	anastral spindle assembly involved in male meiosis		GO:0008087	light-activated voltage-gated calcium channel complex
									GO:0030897	HOPS complex		GO:0009973	adenylyl-sulfate reductase activity		GO:0008110	L-histidine:2-oxoglutarate aminotransferase activity
									GO:0030900	forebrain development		GO:0009977	proton motive force dependent protein transmembrane transporter activity		GO:0008113	peptide-methionine (S)-S-oxide reductase activity
									GO:0030901	midbrain development		GO:0009982	pseudouridine synthase activity		GO:0008114	phosphogluconate 2-dehydrogenase activity
									GO:0030902	hindbrain development		GO:0009990	contact guidance		GO:0008115	sarcosine oxidase activity
									GO:0030904	retromer complex		GO:0009992	intracellular water homeostasis		GO:0008117	sphinganine-1-phosphate aldolase activity
									GO:0030905	retromer, tubulation complex		GO:0009995	soluble molecule recognition		GO:0008118	N-acetyllactosaminide alpha-2,3-sialyltransferase activity
									GO:0030906	retromer, cargo-selective complex		GO:0010001	glial cell differentiation		GO:0008123	cholesterol 7-alpha-monooxygenase activity
									GO:0030917	midbrain-hindbrain boundary development		GO:0010008	endosome membrane		GO:0008124	4-alpha-hydroxytetrahydrobiopterin dehydratase activity
									GO:0030930	homotetrameric ADPG pyrophosphorylase complex		GO:0010009	cytoplasmic side of endosome membrane		GO:0008127	quercetin 2,3-dioxygenase activity
									GO:0030931	heterotetrameric ADPG pyrophosphorylase complex		GO:0010015	root morphogenesis		GO:0008131	primary amine oxidase activity
									GO:0030934	anchoring collagen complex		GO:0010018	far-red light signaling pathway		GO:0008139	nuclear localization sequence binding
									GO:0030936	transmembrane collagen trimer		GO:0010026	trichome differentiation		GO:0008140	cAMP response element binding protein binding
									GO:0030937	collagen type XVII trimer		GO:0010030	positive regulation of seed germination		GO:0008142	oxysterol binding
									GO:0030952	establishment or maintenance of cytoskeleton polarity		GO:0010032	meiotic chromosome condensation		GO:0008153	para-aminobenzoic acid biosynthetic process
									GO:0030956	glutamyl-tRNA(Gln) amidotransferase complex		GO:0010034	response to acetate		GO:0008154	actin polymerization or depolymerization
									GO:0030958	RITS complex		GO:0010037	response to carbon dioxide		GO:0008169	C-methyltransferase activity
									GO:0030964	NADH dehydrogenase complex		GO:0010038	response to metal ion		GO:0008170	N-methyltransferase activity
									GO:0030968	endoplasmic reticulum unfolded protein response		GO:0010046	response to mycotoxin		GO:0008171	O-methyltransferase activity
									GO:0030975	thiamine binding		GO:0010047	fruit dehiscence		GO:0008172	S-methyltransferase activity
									GO:0030976	thiamine pyrophosphate binding		GO:0010048	vernalization response		GO:0008174	mRNA methyltransferase activity
									GO:0030977	taurine binding		GO:0010051	xylem and phloem pattern formation		GO:0008175	tRNA methyltransferase activity
									GO:0030984	kininogen binding		GO:0010064	embryonic shoot morphogenesis		GO:0008177	succinate dehydrogenase (ubiquinone) activity
									GO:0030989	dynein-driven meiotic oscillatory nuclear movement		GO:0010065	primary meristem tissue development		GO:0008188	neuropeptide receptor activity
									GO:0030994	primary cell septum disassembly		GO:0010070	zygote asymmetric cell division		GO:0008203	cholesterol metabolic process
									GO:0030995	cell septum edging catabolic process		GO:0010076	maintenance of floral meristem identity		GO:0008205	ecdysone metabolic process
									GO:0030998	linear element		GO:0010077	maintenance of inflorescence meristem identity		GO:0008211	glucocorticoid metabolic process
									GO:0030999	linear element assembly		GO:0010078	maintenance of root meristem identity		GO:0008227	G protein-coupled amine receptor activity
									GO:0031002	actin rod		GO:0010079	maintenance of vegetative meristem identity		GO:0008231	repressor ecdysone receptor complex
									GO:0031003	actin tubule		GO:0010082	regulation of root meristem growth		GO:0008232	activator ecdysone receptor complex
									GO:0031012	extracellular matrix		GO:0010083	regulation of vegetative meristem growth		GO:0008235	metalloexopeptidase activity
									GO:0031018	endocrine pancreas development		GO:0010084	specification of animal organ axis polarity		GO:0008239	dipeptidyl-peptidase activity
									GO:0031019	mitochondrial mRNA editing complex		GO:0010085	polarity specification of proximal/distal axis		GO:0008241	peptidyl-dipeptidase activity
									GO:0031020	plastid mRNA editing complex		GO:0010086	embryonic root morphogenesis		GO:0008251	tRNA-specific adenosine deaminase activity
									GO:0031021	interphase microtubule organizing center		GO:0010087	phloem or xylem histogenesis		GO:0008256	protein histidine pros-kinase activity
									GO:0031023	microtubule organizing center organization		GO:0010090	trichome morphogenesis		GO:0008257	protein histidine tele-kinase activity
									GO:0031026	glutamate synthase complex		GO:0010092	specification of animal organ identity		GO:0008260	succinyl-CoA:3-oxo-acid CoA-transferase activity
									GO:0031069	hair follicle morphogenesis		GO:0010094	specification of carpel identity		GO:0008261	allatostatin receptor activity
									GO:0031072	heat shock protein binding		GO:0010095	specification of petal identity		GO:0008265	Mo-molybdopterin cofactor sulfurase activity
									GO:0031077	post-embryonic camera-type eye development		GO:0010096	specification of sepal identity		GO:0008271	secondary active sulfate transmembrane transporter activity
									GO:0031080	nuclear pore outer ring		GO:0010097	specification of stamen identity		GO:0008272	sulfate transport
									GO:0031083	BLOC-1 complex		GO:0010099	regulation of photomorphogenesis		GO:0008300	isoprenoid catabolic process
									GO:0031084	BLOC-2 complex		GO:0010100	negative regulation of photomorphogenesis		GO:0008301	DNA binding, bending
									GO:0031085	BLOC-3 complex		GO:0010103	stomatal complex morphogenesis		GO:0008303	caspase complex
									GO:0031090	organelle membrane		GO:0010108	obsolete detection of glutamine		GO:0008308	voltage-gated monoatomic anion channel activity
									GO:0031097	medial cortex		GO:0010109	regulation of photosynthesis		GO:0008312	7S RNA binding
									GO:0031099	regeneration		GO:0010112	regulation of systemic acquired resistance		GO:0008328	ionotropic glutamate receptor complex
									GO:0031129	inductive cell-cell signaling		GO:0010115	regulation of abscisic acid biosynthetic process		GO:0008333	endosome to lysosome transport
									GO:0031130	obsolete creation of an inductive signal		GO:0010126	mycothiol metabolic process		GO:0008336	gamma-butyrobetaine dioxygenase activity
									GO:0031137	regulation of conjugation with cellular fusion		GO:0010150	leaf senescence		GO:0008348	negative regulation of antimicrobial humoral response
									GO:0031144	proteasome localization		GO:0010154	fruit development		GO:0008349	MAP kinase kinase kinase kinase activity
									GO:0031150	sorocarp stalk development		GO:0010157	response to chlorate		GO:0008353	RNA polymerase II CTD heptapeptide repeat kinase activity
									GO:0031152	aggregation involved in sorocarp development		GO:0010158	abaxial cell fate specification		GO:0008361	regulation of cell size
									GO:0031153	slug development involved in sorocarp development		GO:0010159	specification of animal organ position		GO:0008362	chitin-based embryonic cuticle biosynthetic process
									GO:0031154	culmination involved in sorocarp development		GO:0010160	formation of animal organ boundary		GO:0008363	larval chitin-based cuticle development
									GO:0031156	regulation of sorocarp development		GO:0010161	red light signaling pathway		GO:0008364	pupal chitin-based cuticle development
									GO:0031157	regulation of aggregate size involved in sorocarp development		GO:0010166	wax metabolic process		GO:0008365	adult chitin-based cuticle development
									GO:0031177	phosphopantetheine binding		GO:0010167	response to nitrate		GO:0008374	O-acyltransferase activity
									GO:0031201	SNARE complex		GO:0010172	embryonic body morphogenesis		GO:0008375	acetylglucosaminyltransferase activity
									GO:0031205	endoplasmic reticulum Sec complex		GO:0010178	IAA-amino acid conjugate hydrolase activity		GO:0008376	acetylgalactosaminyltransferase activity
									GO:0031207	Sec62/Sec63 complex		GO:0010180	thioglucosidase binding		GO:0008377	light-induced release of internally sequestered calcium ion
									GO:0031210	phosphatidylcholine binding		GO:0010181	FMN binding		GO:0008378	galactosyltransferase activity
									GO:0031211	endoplasmic reticulum palmitoyltransferase complex		GO:0010182	sugar mediated signaling pathway		GO:0008381	mechanosensitive monoatomic ion channel activity
									GO:0031215	shell calcification		GO:0010187	negative regulation of seed germination		GO:0008384	IkappaB kinase activity
									GO:0031223	auditory behavior		GO:0010188	response to microbial phytotoxin		GO:0008386	cholesterol monooxygenase (side-chain-cleaving) activity
									GO:0031225	obsolete anchored component of membrane		GO:0010192	mucilage biosynthetic process		GO:0008392	arachidonic acid epoxygenase activity
									GO:0031226	obsolete intrinsic component of plasma membrane		GO:0010193	response to ozone		GO:0008411	4-hydroxybutyrate CoA-transferase activity
									GO:0031230	obsolete intrinsic component of cell outer membrane		GO:0010197	polar nucleus fusion		GO:0008417	fucosyltransferase activity
									GO:0031240	external side of cell outer membrane		GO:0010200	response to chitin		GO:0008418	protein-N-terminal asparagine amidohydrolase activity
									GO:0031241	periplasmic side of cell outer membrane		GO:0010208	pollen wall assembly		GO:0008420	RNA polymerase II CTD heptapeptide repeat phosphatase activity
									GO:0031244	extrinsic component of cell outer membrane		GO:0010212	response to ionizing radiation		GO:0008421	long-chain fatty-acyl-glutamate deacylase activity
									GO:0031248	protein acetyltransferase complex		GO:0010219	regulation of vernalization response		GO:0008428	ribonuclease inhibitor activity
									GO:0031249	denatured protein binding		GO:0010220	positive regulation of vernalization response		GO:0008442	3-hydroxyisobutyrate dehydrogenase activity
									GO:0031255	lateral part of motile cell		GO:0010221	negative regulation of vernalization response		GO:0008443	phosphofructokinase activity
									GO:0031258	lamellipodium membrane		GO:0010229	inflorescence development		GO:0008446	GDP-mannose 4,6-dehydratase activity
									GO:0031259	uropod membrane		GO:0010232	vascular transport		GO:0008447	L-ascorbate oxidase activity
									GO:0031261	DNA replication preinitiation complex		GO:0010235	guard mother cell cytokinesis		GO:0008449	N-acetylglucosamine-6-sulfatase activity
									GO:0031288	sorocarp morphogenesis		GO:0010240	plastid pyruvate dehydrogenase complex		GO:0008453	alanine-glyoxylate transaminase activity
									GO:0031295	T cell costimulation		GO:0010243	response to organonitrogen compound		GO:0008460	dTDP-glucose 4,6-dehydratase activity
									GO:0031296	B cell costimulation		GO:0010245	radial microtubular system formation		GO:0008463	formylmethionine deformylase activity
									GO:0031298	replication fork protection complex		GO:0010247	detection of phosphate ion		GO:0008465	glycerate dehydrogenase activity
									GO:0031300	obsolete intrinsic component of organelle membrane		GO:0010248	establishment or maintenance of transmembrane electrochemical gradient		GO:0008469	histone arginine N-methyltransferase activity
									GO:0031312	extrinsic component of organelle membrane		GO:0010249	auxin conjugate metabolic process		GO:0008470	isovaleryl-CoA dehydrogenase activity
									GO:0031317	tripartite ATP-independent periplasmic transporter complex		GO:0010256	endomembrane system organization		GO:0008473	ornithine cyclodeaminase activity
									GO:0031321	ascospore-type prospore assembly		GO:0010262	somatic embryogenesis		GO:0008477	purine nucleosidase activity
									GO:0031322	ascospore-type prospore-specific spindle pole body remodeling		GO:0010269	response to selenium ion		GO:0008478	pyridoxal kinase activity
									GO:0031323	regulation of cellular metabolic process		GO:0010274	hydrotropism		GO:0008479	tRNA-guanosine(34) queuine transglycosylase activity
									GO:0031332	RNAi effector complex		GO:0010286	heat acclimation		GO:0008480	sarcosine dehydrogenase activity
									GO:0031341	regulation of cell killing		GO:0010291	carotene beta-ring hydroxylase activity		GO:0008481	sphinganine kinase activity
									GO:0031360	obsolete intrinsic component of thylakoid membrane		GO:0010296	prenylcysteine methylesterase activity		GO:0008482	sulfite oxidase activity
									GO:0031369	translation initiation factor binding		GO:0010297	heteropolysaccharide binding		GO:0008488	gamma-glutamyl carboxylase activity
									GO:0031371	ubiquitin conjugating enzyme complex		GO:0010307	acetylglutamate kinase regulator activity		GO:0008490	arsenite secondary active transmembrane transporter activity
									GO:0031380	nuclear RNA-directed RNA polymerase complex		GO:0010321	regulation of vegetative phase change		GO:0008493	tetracycline transmembrane transporter activity
									GO:0031382	mating projection formation		GO:0010328	auxin influx transmembrane transporter activity		GO:0008502	melatonin receptor activity
									GO:0031383	regulation of mating projection assembly		GO:0010329	auxin efflux transmembrane transporter activity		GO:0008513	secondary active organic cation transmembrane transporter activity
									GO:0031391	Elg1 RFC-like complex		GO:0010330	cellulose synthase complex		GO:0008514	organic anion transmembrane transporter activity
									GO:0031405	lipoic acid binding		GO:0010335	response to non-ionic osmotic stress		GO:0008518	folate:monoatomic anion antiporter activity
									GO:0031410	cytoplasmic vesicle		GO:0010338	leaf formation		GO:0008520	L-ascorbate:sodium symporter activity
									GO:0031413	regulation of buoyancy		GO:0010342	endosperm cellularization		GO:0008526	phosphatidylinositol transfer activity
									GO:0031414	N-terminal protein acetyltransferase complex		GO:0010346	shoot axis formation		GO:0008531	riboflavin kinase activity
									GO:0031418	L-ascorbic acid binding		GO:0010352	lithium ion export across the plasma membrane		GO:0008543	fibroblast growth factor receptor signaling pathway
									GO:0031421	invertasome		GO:0010368	chloroplast isoamylase complex		GO:0008579	JUN kinase phosphatase activity
									GO:0031423	hexon binding		GO:0010371	regulation of gibberellin biosynthetic process		GO:0008584	male gonad development
									GO:0031429	box H/ACA snoRNP complex		GO:0010375	stomatal complex patterning		GO:0008585	female gonad development
									GO:0031431	Dbf4-dependent protein kinase complex		GO:0010377	guard cell fate commitment		GO:0008595	anterior/posterior axis specification, embryo
									GO:0031490	chromatin DNA binding		GO:0010381	peroxisome-chloroplast membrane tethering		GO:0008597	calcium-dependent protein serine/threonine phosphatase regulator activity
									GO:0031491	nucleosome binding		GO:0010383	cell wall polysaccharide metabolic process		GO:0008603	cAMP-dependent protein kinase regulator activity
									GO:0031494	regulation of mating type switching		GO:0010384	cell wall proteoglycan metabolic process		GO:0008607	phosphorylase kinase regulator activity
									GO:0031499	TRAMP complex		GO:0010428	methyl-CpNpG binding		GO:0008611	ether lipid biosynthetic process
									GO:0031500	Tea1 cell-end complex		GO:0010429	methyl-CpNpN binding		GO:0008615	pyridoxine biosynthetic process
									GO:0031501	mannosyltransferase complex		GO:0010433	bract morphogenesis		GO:0008623	CHRAC
									GO:0031502	dolichyl-phosphate-mannose-protein mannosyltransferase complex		GO:0010434	bract formation		GO:0008625	extrinsic apoptotic signaling pathway via death domain receptors
									GO:0031510	SUMO activating enzyme complex		GO:0010439	regulation of glucosinolate biosynthetic process		GO:0008627	intrinsic apoptotic signaling pathway in response to osmotic stress
									GO:0031519	PcG protein complex		GO:0010441	guard cell development		GO:0008630	intrinsic apoptotic signaling pathway in response to DNA damage
									GO:0031523	Myb complex		GO:0010442	guard cell morphogenesis		GO:0008637	apoptotic mitochondrial changes
									GO:0031533	mRNA cap methyltransferase complex		GO:0010443	meristemoid mother cell division		GO:0008643	carbohydrate transport
									GO:0031543	peptidyl-proline dioxygenase activity		GO:0010444	guard mother cell differentiation		GO:0008645	hexose transmembrane transport
									GO:0031560	cellular bud neck polarisome		GO:0010446	response to alkaline pH		GO:0008649	rRNA methyltransferase activity
									GO:0031561	cellular bud tip polarisome		GO:0010447	response to acidic pH		GO:0008659	(3R)-hydroxymyristoyl-[acyl-carrier-protein] dehydratase activity
									GO:0031562	hyphal tip polarisome		GO:0010448	vegetative meristem growth		GO:0008664	2'-5'-RNA ligase activity
									GO:0031563	mating projection tip polarisome		GO:0010449	root meristem growth		GO:0008667	2,3-dihydro-2,3-dihydroxybenzoate dehydrogenase activity
									GO:0031588	nucleotide-activated protein kinase complex		GO:0010454	negative regulation of cell fate commitment		GO:0008670	2,4-dienoyl-CoA reductase (NADPH) activity
									GO:0031589	cell-substrate adhesion		GO:0010455	positive regulation of cell fate commitment		GO:0008671	2-dehydro-3-deoxygalactonokinase activity
									GO:0031595	nuclear proteasome complex		GO:0010456	cell proliferation in dorsal spinal cord		GO:0008672	2-dehydro-3-deoxyglucarate aldolase activity
									GO:0031597	cytosolic proteasome complex		GO:0010459	negative regulation of heart rate		GO:0008673	2-dehydro-3-deoxygluconokinase activity
									GO:0031598	nuclear proteasome regulatory particle		GO:0010460	positive regulation of heart rate		GO:0008674	2-dehydro-3-deoxy-6-phosphogalactonate aldolase activity
									GO:0031600	cytosolic proteasome regulatory particle		GO:0010464	regulation of mesenchymal cell proliferation		GO:0008675	2-dehydro-3-deoxy-phosphogluconate aldolase activity
									GO:0031601	nuclear proteasome core complex		GO:0010465	nerve growth factor receptor activity		GO:0008677	2-dehydropantoate 2-reductase activity
									GO:0031603	cytosolic proteasome core complex		GO:0010467	gene expression		GO:0008678	2-deoxy-D-gluconate 3-dehydrogenase activity
									GO:0031604	nuclear proteasome core complex, alpha-subunit complex		GO:0010468	regulation of gene expression		GO:0008679	2-hydroxy-3-oxopropionate reductase activity
									GO:0031606	cytosolic proteasome core complex, alpha-subunit complex		GO:0010470	regulation of gastrulation		GO:0008683	2-oxoglutarate decarboxylase activity
									GO:0031607	nuclear proteasome core complex, beta-subunit complex		GO:0010476	gibberellin mediated signaling pathway		GO:0008684	2-oxopent-4-enoate hydratase activity
									GO:0031609	cytosolic proteasome core complex, beta-subunit complex		GO:0010477	response to sulfur dioxide		GO:0008687	3,4-dihydroxyphenylacetate 2,3-dioxygenase activity
									GO:0031610	nuclear proteasome regulatory particle, base subcomplex		GO:0010479	stele development		GO:0008688	3-(3-hydroxyphenyl)propionate hydroxylase activity
									GO:0031612	cytosolic proteasome regulatory particle, base subcomplex		GO:0010482	regulation of epidermal cell division		GO:0008691	3-hydroxybutyryl-CoA dehydrogenase activity
									GO:0031613	nuclear proteasome regulatory particle, lid subcomplex		GO:0010487	thermospermine synthase activity		GO:0008692	3-hydroxybutyryl-CoA epimerase activity
									GO:0031615	cytosolic proteasome regulatory particle, lid subcomplex		GO:0010492	maintenance of shoot apical meristem identity		GO:0008694	3-octaprenyl-4-hydroxybenzoate carboxy-lyase activity
									GO:0031616	spindle pole centrosome		GO:0010494	cytoplasmic stress granule		GO:0008695	3-phenylpropionate dioxygenase activity
									GO:0031626	beta-endorphin binding		GO:0010506	regulation of autophagy		GO:0008696	4-amino-4-deoxychorismate lyase activity
									GO:0031633	xanthophore		GO:0010516	negative regulation of cellular response to nitrogen starvation		GO:0008697	4-deoxy-L-threo-5-hexosulose-uronate ketol-isomerase activity
									GO:0031641	regulation of myelination		GO:0010521	telomerase inhibitor activity		GO:0008700	4-hydroxy-2-oxoglutarate aldolase activity
									GO:0031647	regulation of protein stability		GO:0010523	negative regulation of calcium ion transport into cytosol		GO:0008701	4-hydroxy-2-oxovalerate aldolase activity
									GO:0031650	regulation of heat generation		GO:0010524	positive regulation of calcium ion transport into cytosol		GO:0008703	5-amino-6-(5-phosphoribosylamino)uracil reductase activity
									GO:0031654	regulation of heat dissipation		GO:0010525	obsolete regulation of transposition, RNA-mediated		GO:0008704	5-carboxymethyl-2-hydroxymuconate delta-isomerase activity
									GO:0031668	cellular response to extracellular stimulus		GO:0010529	obsolete negative regulation of transposition		GO:0008709	cholate 7-alpha-dehydrogenase activity
									GO:0031681	G-protein beta-subunit binding		GO:0010530	obsolete positive regulation of transposition		GO:0008710	8-amino-7-oxononanoate synthase activity
									GO:0031682	G-protein gamma-subunit binding		GO:0010542	nitrate efflux transmembrane transporter activity		GO:0008712	ADP-glyceromanno-heptose 6-epimerase activity
									GO:0031683	G-protein beta/gamma-subunit complex binding		GO:0010543	regulation of platelet activation		GO:0008713	ADP-heptose-lipopolysaccharide heptosyltransferase activity
									GO:0031720	haptoglobin binding		GO:0010549	regulation of membrane disassembly		GO:0008714	AMP nucleosidase activity
									GO:0031897	Tic complex		GO:0010556	regulation of macromolecule biosynthetic process		GO:0008716	D-alanine-D-alanine ligase activity
									GO:0031930	mitochondria-nucleus signaling pathway		GO:0010565	regulation of cellular ketone metabolic process		GO:0008720	D-lactate dehydrogenase activity
									GO:0031955	short-chain fatty acid-CoA ligase activity		GO:0010574	regulation of vascular endothelial growth factor production		GO:0008721	D-serine ammonia-lyase activity
									GO:0031956	medium-chain fatty acid-CoA ligase activity		GO:0010585	glutamine secretion		GO:0008726	alkanesulfonate monooxygenase activity
									GO:0031957	very long-chain fatty acid-CoA ligase activity		GO:0010594	regulation of endothelial cell migration		GO:0008728	GTP diphosphokinase activity
									GO:0031964	beta-alanyl-histamine hydrolase activity		GO:0010604	positive regulation of macromolecule metabolic process		GO:0008730	L(+)-tartrate dehydratase activity
									GO:0031967	organelle envelope		GO:0010605	negative regulation of macromolecule metabolic process		GO:0008733	L-arabinose isomerase activity
									GO:0031976	plastid thylakoid		GO:0010610	regulation of mRNA stability involved in response to stress		GO:0008735	L-carnitine CoA-transferase activity
									GO:0031978	plastid thylakoid lumen		GO:0010611	regulation of cardiac muscle hypertrophy		GO:0008736	L-fucose isomerase activity
									GO:0031979	plasma membrane-derived thylakoid lumen		GO:0010612	regulation of cardiac muscle adaptation		GO:0008737	L-fuculokinase activity
									GO:0031993	light transducer activity		GO:0010631	epithelial cell migration		GO:0008738	L-fuculose-phosphate aldolase activity
									GO:0032005	signal transduction involved in positive regulation of conjugation with cellular fusion		GO:0010633	negative regulation of epithelial cell migration		GO:0008740	L-rhamnose isomerase activity
									GO:0032019	mitochondrial cloud		GO:0010634	positive regulation of epithelial cell migration		GO:0008741	ribulokinase activity
									GO:0032039	integrator complex		GO:0010635	regulation of mitochondrial fusion		GO:0008742	L-ribulose-phosphate 4-epimerase activity
									GO:0032045	guanyl-nucleotide exchange factor complex		GO:0010636	positive regulation of mitochondrial fusion		GO:0008743	L-threonine 3-dehydrogenase activity
									GO:0032046	micropexophagy-specific membrane apparatus		GO:0010637	negative regulation of mitochondrial fusion		GO:0008746	NAD(P)+ transhydrogenase activity
									GO:0032047	mitosome		GO:0010640	regulation of platelet-derived growth factor receptor signaling pathway		GO:0008747	N-acetylneuraminate lyase activity
									GO:0032057	negative regulation of translational initiation in response to stress		GO:0010645	regulation of cell communication by chemical coupling		GO:0008748	N-ethylmaleimide reductase activity
									GO:0032058	positive regulation of translational initiation in response to stress		GO:0010647	positive regulation of cell communication		GO:0008752	FMN reductase (NAD(P)H) activity
									GO:0032068	type IV site-specific deoxyribonuclease complex		GO:0010648	negative regulation of cell communication		GO:0008755	O antigen polymerase activity
									GO:0032094	response to food		GO:0010649	regulation of cell communication by electrical coupling		GO:0008756	o-succinylbenzoate-CoA ligase activity
									GO:0032098	regulation of appetite		GO:0010668	ectodermal cell differentiation		GO:0008757	S-adenosylmethionine-dependent methyltransferase activity
									GO:0032101	regulation of response to external stimulus		GO:0010669	epithelial structure maintenance		GO:0008761	UDP-N-acetylglucosamine 2-epimerase activity
									GO:0032116	SMC loading complex		GO:0010673	obsolete positive regulation of transcription from RNA polymerase II promoter involved in meiotic cell cycle		GO:0008762	UDP-N-acetylmuramate dehydrogenase activity
									GO:0032118	horsetail-astral microtubule organization		GO:0010674	obsolete negative regulation of transcription from RNA polymerase II promoter involved in meiotic cell cycle		GO:0008763	UDP-N-acetylmuramate-L-alanine ligase activity
									GO:0032119	sequestering of zinc ion		GO:0010675	obsolete regulation of cellular carbohydrate metabolic process		GO:0008764	UDP-N-acetylmuramoylalanine-D-glutamate ligase activity
									GO:0032120	ascospore-type prospore membrane formation		GO:0010683	tricyclic triterpenoid metabolic process		GO:0008765	UDP-N-acetylmuramoylalanyl-D-glutamate-2,6-diaminopimelate ligase activity
									GO:0032121	meiotic attachment of telomeric heterochromatin to spindle pole body		GO:0010685	tetracyclic triterpenoid metabolic process		GO:0008766	UDP-N-acetylmuramoylalanyl-D-glutamyl-2,6-diaminopimelate-D-alanyl-D-alanine ligase activity
									GO:0032133	chromosome passenger complex		GO:0010690	negative regulation of ribosomal protein gene transcription from RNA polymerase II promoter in response to stress		GO:0008771	[citrate (pro-3S)-lyase] ligase activity
									GO:0032144	4-aminobutyrate transaminase complex		GO:0010695	regulation of mitotic spindle pole body separation		GO:0008774	acetaldehyde dehydrogenase (acetylating) activity
									GO:0032151	mitotic septin complex		GO:0010698	acetyltransferase activator activity		GO:0008775	acetate CoA-transferase activity
									GO:0032152	meiotic septin complex		GO:0010704	meiotic DNA double-strand break processing involved in meiotic gene conversion		GO:0008776	acetate kinase activity
									GO:0032154	cleavage furrow		GO:0010705	meiotic DNA double-strand break processing involved in reciprocal meiotic recombination		GO:0008782	adenosylhomocysteine nucleosidase activity
									GO:0032162	mating projection septin band		GO:0010710	regulation of collagen catabolic process		GO:0008783	agmatinase activity
									GO:0032163	hyphal septin band		GO:0010713	negative regulation of collagen metabolic process		GO:0008785	alkyl hydroperoxide reductase activity
									GO:0032169	prospore septin ring		GO:0010714	positive regulation of collagen metabolic process		GO:0008786	allose 6-phosphate isomerase activity
									GO:0032171	germ tube septin cap		GO:0010717	regulation of epithelial to mesenchymal transition		GO:0008787	allose kinase activity
									GO:0032172	germ tube septin ring		GO:0010718	positive regulation of epithelial to mesenchymal transition		GO:0008789	altronate dehydratase activity
									GO:0032174	cellular bud neck septin collar		GO:0010719	negative regulation of epithelial to mesenchymal transition		GO:0008790	arabinose isomerase activity
									GO:0032177	cellular bud neck split septin rings		GO:0010737	protein kinase A signaling		GO:0008792	arginine decarboxylase activity
									GO:0032182	ubiquitin-like protein binding		GO:0010743	regulation of macrophage derived foam cell differentiation		GO:0008793	aromatic-amino-acid:2-oxoglutarate aminotransferase activity
									GO:0032187	obsolete actomyosin contractile ring localization		GO:0010746	regulation of long-chain fatty acid import across plasma membrane		GO:0008795	NAD+ synthase activity
									GO:0032197	retrotransposition		GO:0010772	meiotic DNA recombinase assembly involved in reciprocal meiotic recombination		GO:0008797	aspartate ammonia-lyase activity
									GO:0032198	obsolete MITE transposition		GO:0010774	meiotic strand invasion involved in reciprocal meiotic recombination		GO:0008798	beta-aspartyl-peptidase activity
									GO:0032201	telomere maintenance via semi-conservative replication		GO:0010777	meiotic mismatch repair involved in reciprocal meiotic recombination		GO:0008800	beta-lactamase activity
									GO:0032258	cytoplasm to vacuole transport by the Cvt pathway		GO:0010778	meiotic DNA repair synthesis involved in reciprocal meiotic recombination		GO:0008801	beta-phosphoglucomutase activity
									GO:0032282	plastid acetyl-CoA carboxylase complex		GO:0010780	meiotic DNA double-strand break formation involved in reciprocal meiotic recombination		GO:0008804	carbamate kinase activity
									GO:0032295	ensheathment of neuronal cell bodies		GO:0010782	proboscis morphogenesis, labial disc-derived		GO:0008805	carbon-monoxide oxygenase activity
									GO:0032299	ribonuclease H2 complex		GO:0010783	proboscis morphogenesis, eye-antennal disc-derived		GO:0008806	carboxymethylenebutenolidase activity
									GO:0032300	mismatch repair complex		GO:0010784	proboscis morphogenesis, clypeo-labral disc-derived		GO:0008807	carboxyvinyl-carboxyphosphonate phosphorylmutase activity
									GO:0032301	MutSalpha complex		GO:0010785	clathrin coating of Golgi vesicle, plasma membrane to endosome targeting		GO:0008809	carnitine racemase activity
									GO:0032302	MutSbeta complex		GO:0010807	regulation of synaptic vesicle priming		GO:0008810	cellulase activity
									GO:0032350	regulation of hormone metabolic process		GO:0010810	regulation of cell-substrate adhesion		GO:0008813	chorismate lyase activity
									GO:0032359	provirus excision		GO:0010816	calcitonin catabolic process		GO:0008814	citrate CoA-transferase activity
									GO:0032389	MutLalpha complex		GO:0010824	regulation of centrosome duplication		GO:0008815	citrate (pro-3S)-lyase activity
									GO:0032390	MutLbeta complex		GO:0010827	regulation of glucose transmembrane transport		GO:0008816	citryl-CoA lyase activity
									GO:0032391	photoreceptor connecting cilium		GO:0010840	regulation of circadian sleep/wake cycle, wakefulness		GO:0008818	cobalamin 5'-phosphate synthase activity
									GO:0032404	mismatch repair complex binding		GO:0010841	positive regulation of circadian sleep/wake cycle, wakefulness		GO:0008819	cobinamide kinase activity
									GO:0032409	regulation of transporter activity		GO:0010845	positive regulation of reciprocal meiotic recombination		GO:0008823	cupric reductase activity
									GO:0032420	stereocilium		GO:0010847	obsolete regulation of chromatin assembly		GO:0008830	dTDP-4-dehydrorhamnose 3,5-epimerase activity
									GO:0032421	stereocilium bundle		GO:0010849	regulation of proton-transporting ATPase activity, rotational mechanism		GO:0008831	dTDP-4-dehydrorhamnose reductase activity
									GO:0032475	otolith formation		GO:0010852	cyclase inhibitor activity		GO:0008834	di-trans,poly-cis-decaprenylcistransferase activity
									GO:0032477	homodimeric decaprenyl diphosphate synthase complex		GO:0010853	cyclase activator activity		GO:0008836	diaminopimelate decarboxylase activity
									GO:0032500	muramyl dipeptide binding		GO:0010856	adenylate cyclase activator activity		GO:0008838	diaminopropionate ammonia-lyase activity
									GO:0032506	cytokinetic process		GO:0010857	calcium-dependent protein kinase activity		GO:0008839	4-hydroxy-tetrahydrodipicolinate reductase
									GO:0032507	maintenance of protein location in cell		GO:0010872	obsolete regulation of cholesterol esterification		GO:0008840	4-hydroxy-tetrahydrodipicolinate synthase activity
									GO:0032517	SOD1-calcineurin complex		GO:0010877	lipid transport involved in lipid storage		GO:0008841	dihydrofolate synthase activity
									GO:0032538	regulation of host-seeking behavior		GO:0010878	cholesterol storage		GO:0008842	diphosphate-purine nucleoside kinase activity
									GO:0032545	CURI complex		GO:0010884	positive regulation of lipid storage		GO:0008851	ethanolamine ammonia-lyase activity
									GO:0032552	deoxyribonucleotide binding		GO:0010885	regulation of cholesterol storage		GO:0008863	formate dehydrogenase (NAD+) activity
									GO:0032553	ribonucleotide binding		GO:0010888	negative regulation of lipid storage		GO:0008864	formyltetrahydrofolate deformylase activity
									GO:0032587	ruffle membrane		GO:0010889	regulation of sequestering of triglyceride		GO:0008866	fructuronate reductase activity
									GO:0032589	neuron projection membrane		GO:0010902	positive regulation of very-low-density lipoprotein particle remodeling		GO:0008867	galactarate dehydratase activity
									GO:0032601	connective tissue growth factor production		GO:0010903	negative regulation of very-low-density lipoprotein particle remodeling		GO:0008868	galactitol-1-phosphate 5-dehydrogenase activity
									GO:0032602	chemokine production		GO:0010906	regulation of glucose metabolic process		GO:0008869	galactonate dehydratase activity
									GO:0032604	granulocyte macrophage colony-stimulating factor production		GO:0010911	regulation of isomerase activity		GO:0008872	glucarate dehydratase activity
									GO:0032605	hepatocyte growth factor production		GO:0010915	regulation of very-low-density lipoprotein particle clearance		GO:0008875	gluconate dehydrogenase activity
									GO:0032606	type I interferon production		GO:0010928	regulation of auxin mediated signaling pathway		GO:0008876	quinoprotein glucose dehydrogenase activity
									GO:0032609	type II interferon production		GO:0010932	regulation of macrophage tolerance induction		GO:0008879	glucose-1-phosphate thymidylyltransferase activity
									GO:0032612	interleukin-1 production		GO:0010939	obsolete regulation of necrotic cell death		GO:0008880	glucuronate isomerase activity
									GO:0032613	interleukin-10 production		GO:0010942	obsolete positive regulation of cell death		GO:0008883	glutamyl-tRNA reductase activity
									GO:0032614	interleukin-11 production		GO:0010947	negative regulation of meiotic joint molecule formation		GO:0008884	glutathionylspermidine amidase activity
									GO:0032615	interleukin-12 production		GO:0010948	negative regulation of cell cycle process		GO:0008885	glutathionylspermidine synthase activity
									GO:0032616	interleukin-13 production		GO:0010967	regulation of polyamine biosynthetic process		GO:0008886	glyceraldehyde-3-phosphate dehydrogenase (NADP+) (non-phosphorylating) activity
									GO:0032618	interleukin-15 production		GO:0010981	regulation of cell wall macromolecule metabolic process		GO:0008887	glycerate kinase activity
									GO:0032619	interleukin-16 production		GO:0010982	regulation of high-density lipoprotein particle clearance		GO:0008897	holo-[acyl-carrier-protein] synthase activity
									GO:0032620	interleukin-17 production		GO:0010985	negative regulation of lipoprotein particle clearance		GO:0008900	P-type potassium:proton transporter activity
									GO:0032621	interleukin-18 production		GO:0010986	positive regulation of lipoprotein particle clearance		GO:0008901	ferredoxin hydrogenase activity
									GO:0032622	interleukin-19 production		GO:0010988	regulation of low-density lipoprotein particle clearance		GO:0008902	hydroxymethylpyrimidine kinase activity
									GO:0032623	interleukin-2 production		GO:0010994	free ubiquitin chain polymerization		GO:0008903	hydroxypyruvate isomerase activity
									GO:0032624	interleukin-20 production		GO:0010995	free ubiquitin chain depolymerization		GO:0008906	inosine kinase activity
									GO:0032625	interleukin-21 production		GO:0010996	response to auditory stimulus		GO:0008909	isochorismate synthase activity
									GO:0032626	interleukin-22 production		GO:0010999	regulation of eIF2 alpha phosphorylation by heme		GO:0008912	lactaldehyde reductase activity
									GO:0032627	interleukin-23 production		GO:0012506	vesicle membrane		GO:0008913	lauroyltransferase activity
									GO:0032628	interleukin-24 production		GO:0014001	sclerenchyma cell differentiation		GO:0008915	lipid-A-disaccharide synthase activity
									GO:0032629	interleukin-25 production		GO:0014010	Schwann cell proliferation		GO:0008923	lysine decarboxylase activity
									GO:0032630	interleukin-26 production		GO:0014016	neuroblast differentiation		GO:0008924	malate dehydrogenase (quinone) activity
									GO:0032631	interleukin-27 production		GO:0014017	neuroblast fate commitment		GO:0008926	mannitol-1-phosphate 5-dehydrogenase activity
									GO:0032632	interleukin-3 production		GO:0014018	neuroblast fate specification		GO:0008927	mannonate dehydratase activity
									GO:0032633	interleukin-4 production		GO:0014019	neuroblast development		GO:0008929	methylglyoxal synthase activity
									GO:0032634	interleukin-5 production		GO:0014022	neural plate elongation		GO:0008935	1,4-dihydroxy-2-naphthoyl-CoA synthase activity
									GO:0032635	interleukin-6 production		GO:0014030	mesenchymal cell fate commitment		GO:0008936	nicotinamidase activity
									GO:0032636	interleukin-7 production		GO:0014031	mesenchymal cell development		GO:0008937	ferredoxin-NAD(P) reductase activity
									GO:0032637	interleukin-8 production		GO:0014034	neural crest cell fate commitment		GO:0008939	nicotinate-nucleotide-dimethylbenzimidazole phosphoribosyltransferase activity
									GO:0032638	interleukin-9 production		GO:0014046	dopamine secretion		GO:0008941	nitric oxide dioxygenase activity
									GO:0032767	copper-dependent protein binding		GO:0014047	glutamate secretion		GO:0008942	nitrite reductase [NAD(P)H] activity
									GO:0032794	GTPase activating protein binding		GO:0014048	regulation of glutamate secretion		GO:0008946	oligonucleotidase activity
									GO:0032795	heterotrimeric G-protein binding		GO:0014062	regulation of serotonin secretion		GO:0008948	oxaloacetate decarboxylase activity
									GO:0032797	SMN complex		GO:0014069	postsynaptic density		GO:0008949	oxalyl-CoA decarboxylase activity
									GO:0032798	Swi5-Sfr1 complex		GO:0014070	response to organic cyclic compound		GO:0008951	palmitoleoyl [acyl-carrier-protein]-dependent acyltransferase activity
									GO:0032806	carboxy-terminal domain protein kinase complex		GO:0014076	response to fluoxetine		GO:0008953	penicillin amidase activity
									GO:0032807	DNA ligase IV complex		GO:0014708	regulation of somitomeric trunk muscle development		GO:0008955	peptidoglycan glycosyltransferase activity
									GO:0032809	neuronal cell body membrane		GO:0014716	skeletal muscle satellite stem cell asymmetric division involved in skeletal muscle regeneration		GO:0008960	phosphatidylglycerol-membrane-oligosaccharide glycerophosphotransferase activity
									GO:0032835	glomerulus development		GO:0014717	regulation of satellite cell activation involved in skeletal muscle regeneration		GO:0008963	phospho-N-acetylmuramoyl-pentapeptide-transferase activity
									GO:0032836	glomerular basement membrane development		GO:0014733	regulation of skeletal muscle adaptation		GO:0008965	phosphoenolpyruvate-protein phosphotransferase activity
									GO:0032847	regulation of cellular pH reduction		GO:0014735	regulation of muscle atrophy		GO:0008966	phosphoglucosamine mutase activity
									GO:0032865	ERMES complex		GO:0014738	regulation of muscle hyperplasia		GO:0008968	D-sedoheptulose 7-phosphate isomerase activity
									GO:0032878	regulation of establishment or maintenance of cell polarity		GO:0014741	negative regulation of muscle hypertrophy		GO:0008970	phospholipase A1 activity
									GO:0032880	regulation of protein localization		GO:0014742	positive regulation of muscle hypertrophy		GO:0008972	phosphomethylpyrimidine kinase activity
									GO:0032886	regulation of microtubule-based process		GO:0014744	positive regulation of muscle adaptation		GO:0008973	phosphopentomutase activity
									GO:0032899	regulation of neurotrophin production		GO:0014745	negative regulation of muscle adaptation		GO:0008974	phosphoribulokinase activity
									GO:0032902	nerve growth factor production		GO:0014802	terminal cisterna		GO:0008976	polyphosphate kinase activity
									GO:0032921	sarcosine oxidase complex		GO:0014806	smooth muscle hyperplasia		GO:0008977	prephenate dehydrogenase (NAD+) activity
									GO:0032935	sterol sensor activity		GO:0014812	muscle cell migration		GO:0008979	prophage integrase activity
									GO:0032936	SREBP-SCAP complex		GO:0014813	skeletal muscle satellite cell commitment		GO:0008980	propionate kinase activity
									GO:0032937	SREBP-SCAP-Insig complex		GO:0014817	skeletal muscle satellite cell fate specification		GO:0008983	protein-glutamate O-methyltransferase activity
									GO:0032940	secretion by cell		GO:0014822	detection of wounding		GO:0008986	pyruvate, water dikinase activity
									GO:0032964	collagen biosynthetic process		GO:0014844	myoblast proliferation involved in skeletal muscle regeneration		GO:0008993	rhamnulokinase activity
									GO:0032969	endosomal scaffold complex		GO:0014855	striated muscle cell proliferation		GO:0008994	rhamnulose-1-phosphate aldolase activity
									GO:0032970	regulation of actin filament-based process		GO:0014857	regulation of skeletal muscle cell proliferation		GO:0008995	ribonuclease E activity
									GO:0032972	regulation of muscle filament sliding speed		GO:0014864	detection of muscle activity		GO:0008996	ribonuclease G activity
									GO:0032977	membrane insertase activity		GO:0014869	detection of muscle inactivity		GO:0008997	ribonuclease R activity
									GO:0032980	keratinocyte activation		GO:0014875	detection of muscle activity involved in regulation of muscle adaptation		GO:0008998	ribonucleoside-triphosphate reductase activity
									GO:0032989	cellular anatomical entity morphogenesis		GO:0014879	detection of electrical stimulus involved in regulation of muscle adaptation		GO:0009007	site-specific DNA-methyltransferase (adenine-specific) activity
									GO:0032996	Bcl3-Bcl10 complex		GO:0014880	regulation of muscle filament sliding involved in regulation of the velocity of shortening in skeletal muscle contraction		GO:0009010	sorbitol-6-phosphate 2-dehydrogenase activity
									GO:0033002	muscle cell proliferation		GO:0014884	detection of muscle inactivity involved in regulation of muscle adaptation		GO:0009013	succinate-semialdehyde dehydrogenase [NAD(P)+] activity
									GO:0033011	perinuclear theca		GO:0014885	detection of injury involved in regulation of muscle adaptation		GO:0009014	succinyl-diaminopimelate desuccinylase activity
									GO:0033016	rhoptry membrane		GO:0014887	cardiac muscle adaptation		GO:0009015	N-succinylarginine dihydrolase activity
									GO:0033023	mast cell homeostasis		GO:0014890	smooth muscle atrophy		GO:0009016	succinyldiaminopimelate transaminase activity
									GO:0033025	regulation of mast cell apoptotic process		GO:0014891	striated muscle atrophy		GO:0009017	succinylglutamate desuccinylase activity
									GO:0033029	regulation of neutrophil apoptotic process		GO:0014893	response to rest involved in regulation of muscle adaptation		GO:0009022	tRNA nucleotidyltransferase activity
									GO:0033037	polysaccharide localization		GO:0014894	response to denervation involved in regulation of muscle adaptation		GO:0009024	tagatose-6-phosphate kinase activity
									GO:0033062			GO:0014895	smooth muscle hypertrophy		GO:0009025	tagatose-bisphosphate aldolase activity
									GO:0033063	Rad51B-Rad51C-Rad51D-XRCC2 complex		GO:0014896	muscle hypertrophy		GO:0009026	tagaturonate reductase activity
									GO:0033064	XRCC2-RAD51D complex		GO:0014898	cardiac muscle hypertrophy in response to stress		GO:0009027	tartrate dehydrogenase activity
									GO:0033065	Rad51C-XRCC3 complex		GO:0014901	satellite cell activation involved in skeletal muscle regeneration		GO:0009028	tartronate-semialdehyde synthase activity
									GO:0033066	Rad51B-Rad51C complex		GO:0014915	regulation of muscle filament sliding speed involved in regulation of the velocity of shortening in skeletal muscle contraction		GO:0009029	tetraacyldisaccharide 4'-kinase activity
									GO:0033067	macrolide metabolic process		GO:0014916	regulation of lung blood pressure		GO:0009030	thiamine-phosphate kinase activity
									GO:0033069	ansamycin metabolic process		GO:0015031	protein transport		GO:0009032	thymidine phosphorylase activity
									GO:0033105	chlorosome envelope		GO:0015036	disulfide oxidoreductase activity		GO:0009033	trimethylamine-N-oxide reductase activity
									GO:0033167	ARC complex		GO:0015050	methane monooxygenase complex		GO:0009037	tyrosine-based site-specific recombinase activity
									GO:0033177	proton-transporting two-sector ATPase complex, proton-transporting domain		GO:0015066	alpha-amylase inhibitor activity		GO:0009038	undecaprenol kinase activity
									GO:0033178	proton-transporting two-sector ATPase complex, catalytic domain		GO:0015067	amidinotransferase activity		GO:0009039	urease activity
									GO:0033190	solanapyrone synthase activity		GO:0015083	aluminum ion transmembrane transporter activity		GO:0009040	ureidoglycolate dehydrogenase activity
									GO:0033196	tryparedoxin peroxidase activity		GO:0015094	lead ion transmembrane transporter activity		GO:0009042	valine-pyruvate transaminase activity
									GO:0033202	DNA helicase complex		GO:0015103	inorganic anion transmembrane transporter activity		GO:0009045	xylose isomerase activity
									GO:0033203	DNA helicase A complex		GO:0015108	chloride transmembrane transporter activity		GO:0009050	glycopeptide catabolic process
									GO:0033206	meiotic cytokinesis		GO:0015116	sulfate transmembrane transporter activity		GO:0009062	fatty acid catabolic process
									GO:0033219	urea binding		GO:0015117	thiosulfate transmembrane transporter activity		GO:0009064	glutamine family amino acid metabolic process
									GO:0033221	ATPase-coupled urea transmembrane transporter activity		GO:0015119	hexose phosphate transmembrane transporter activity		GO:0009066	aspartate family amino acid metabolic process
									GO:0033225	ATPase-coupled 2-aminoethylphosphonate transporter activity		GO:0015124	allantoate transmembrane transporter activity		GO:0009069	serine family amino acid metabolic process
									GO:0033254	vacuolar transporter chaperone complex		GO:0015126	canalicular bile acid transmembrane transporter activity		GO:0009073	aromatic amino acid family biosynthetic process
									GO:0033256	I-kappaB/NF-kappaB complex		GO:0015129	lactate transmembrane transporter activity		GO:0009074	aromatic amino acid family catabolic process
									GO:0033263	CORVET complex		GO:0015130	mevalonate transmembrane transporter activity		GO:0009078	pyruvate family amino acid metabolic process
									GO:0033282	protein C inhibitor-acrosin complex		GO:0015132	prostaglandin transmembrane transporter activity		GO:0009082	branched-chain amino acid biosynthetic process
									GO:0033283	ATPase-coupled organic acid transmembrane transporter activity		GO:0015136	sialic acid transmembrane transporter activity		GO:0009083	branched-chain amino acid catabolic process
									GO:0033289	intraconoid microtubule		GO:0015143	urate transmembrane transporter activity		GO:0009087	methionine catabolic process
									GO:0033294	ectoine binding		GO:0015157	oligosaccharide transmembrane transporter activity		GO:0009091	homoserine catabolic process
									GO:0033295	hydroxyectoine binding		GO:0015159	polysaccharide transmembrane transporter activity		GO:0009093	cysteine catabolic process
									GO:0033313	meiotic cell cycle checkpoint signaling		GO:0015161	lipid III floppase activity		GO:0009101	glycoprotein biosynthetic process
									GO:0033326	cerebrospinal fluid secretion		GO:0015164	glucuronoside transmembrane transporter activity		GO:0009102	biotin biosynthetic process
									GO:0033327	Leydig cell differentiation		GO:0015166	polyol transmembrane transporter activity		GO:0009103	lipopolysaccharide biosynthetic process
									GO:0033401	UUU codon-amino acid adaptor activity		GO:0015167	arabitol transmembrane transporter activity		GO:0009104	lipopolysaccharide catabolic process
									GO:0033402	UUC codon-amino acid adaptor activity		GO:0015168	glycerol transmembrane transporter activity		GO:0009107	lipoate biosynthetic process
									GO:0033403	UUA codon-amino acid adaptor activity		GO:0015169	glycerol-3-phosphate transmembrane transporter activity		GO:0009117	nucleotide metabolic process
									GO:0033404	UUG codon-amino acid adaptor activity		GO:0015182	L-asparagine transmembrane transporter activity		GO:0009119	ribonucleoside metabolic process
									GO:0033405	UCU codon-amino acid adaptor activity		GO:0015184	L-cystine transmembrane transporter activity		GO:0009120	deoxyribonucleoside metabolic process
									GO:0033406	UCC codon-amino acid adaptor activity		GO:0015199	amino-acid betaine transmembrane transporter activity		GO:0009123	nucleoside monophosphate metabolic process
									GO:0033407	UCA codon-amino acid adaptor activity		GO:0015200	methylammonium transmembrane transporter activity		GO:0009132	nucleoside diphosphate metabolic process
									GO:0033408	UCG codon-amino acid adaptor activity		GO:0015204	urea transmembrane transporter activity		GO:0009141	nucleoside triphosphate metabolic process
									GO:0033409	UAU codon-amino acid adaptor activity		GO:0015215	nucleotide transmembrane transporter activity		GO:0009163	nucleoside biosynthetic process
									GO:0033410	UAC codon-amino acid adaptor activity		GO:0015225	biotin transmembrane transporter activity		GO:0009164	nucleoside catabolic process
									GO:0033411	UAA codon-amino acid adaptor activity		GO:0015226	carnitine transmembrane transporter activity		GO:0009226	nucleotide-sugar biosynthetic process
									GO:0033412	UAG codon-amino acid adaptor activity		GO:0015229	L-ascorbic acid transmembrane transporter activity		GO:0009227	nucleotide-sugar catabolic process
									GO:0033413	UGU codon-amino acid adaptor activity		GO:0015231	5-formyltetrahydrofolate transmembrane transporter activity		GO:0009229	thiamine diphosphate biosynthetic process
									GO:0033414	UGC codon-amino acid adaptor activity		GO:0015233	pantothenate transmembrane transporter activity		GO:0009233	menaquinone metabolic process
									GO:0033415	UGA codon-amino acid adaptor activity		GO:0015234	thiamine transmembrane transporter activity		GO:0009235	cobalamin metabolic process
									GO:0033416	UGG codon-amino acid adaptor activity		GO:0015240	obsolete amiloride transmembrane transporter activity		GO:0009239	enterobactin biosynthetic process
									GO:0033417	CUU codon-amino acid adaptor activity		GO:0015243	cycloheximide transmembrane transporter activity		GO:0009240	isopentenyl diphosphate biosynthetic process
									GO:0033418	CUC codon-amino acid adaptor activity		GO:0015244	fluconazole transmembrane transporter activity		GO:0009242	colanic acid biosynthetic process
									GO:0033419	CUA codon-amino acid adaptor activity		GO:0015247	aminophospholipid flippase activity		GO:0009245	lipid A biosynthetic process
									GO:0033420	CUG codon-amino acid adaptor activity		GO:0015267	channel activity		GO:0009246	enterobacterial common antigen biosynthetic process
									GO:0033421	CCU codon-amino acid adaptor activity		GO:0015291	secondary active transmembrane transporter activity		GO:0009247	glycolipid biosynthetic process
									GO:0033422	CCC codon-amino acid adaptor activity		GO:0015306	sialate:monoatomic cation symporter activity		GO:0009248	K antigen biosynthetic process
									GO:0033423	CCA codon-amino acid adaptor activity		GO:0015312	polyamine:proton antiporter activity		GO:0009249	protein lipoylation
									GO:0033424	CCG codon-amino acid adaptor activity		GO:0015328	cystine secondary active transmembrane transporter activity		GO:0009252	peptidoglycan biosynthetic process
									GO:0033425	CAU codon-amino acid adaptor activity		GO:0015344	siderophore uptake transmembrane transporter activity		GO:0009259	ribonucleotide metabolic process
									GO:0033426	CAC codon-amino acid adaptor activity		GO:0015346	ferric triacetylfusarinine C:proton symporter activity		GO:0009261	ribonucleotide catabolic process
									GO:0033427	CAA codon-amino acid adaptor activity		GO:0015350	methotrexate transmembrane transporter activity		GO:0009263	deoxyribonucleotide biosynthetic process
									GO:0033428	CAG codon-amino acid adaptor activity		GO:0015391	nucleobase:monoatomic cation symporter activity		GO:0009264	deoxyribonucleotide catabolic process
									GO:0033429	CGU codon-amino acid adaptor activity		GO:0015399	primary active transmembrane transporter activity		GO:0009275	Gram-positive-bacterium-type cell wall
									GO:0033430	CGC codon-amino acid adaptor activity		GO:0015408	ABC-type ferric iron transporter activity		GO:0009290	DNA import into cell involved in transformation
									GO:0033431	CGA codon-amino acid adaptor activity		GO:0015410	ABC-type manganese transporter activity		GO:0009309	amine biosynthetic process
									GO:0033432	CGG codon-amino acid adaptor activity		GO:0015411	ABC-type taurine transporter transporter activity		GO:0009310	amine catabolic process
									GO:0033433	AUU codon-amino acid adaptor activity		GO:0015412	ABC-type molybdate transporter activity		GO:0009312	oligosaccharide biosynthetic process
									GO:0033434	AUC codon-amino acid adaptor activity		GO:0015413	ABC-type nickel transporter activity		GO:0009313	oligosaccharide catabolic process
									GO:0033435	AUA codon-amino acid adaptor activity		GO:0015414	ABC-type nitrate transporter activity		GO:0009353	mitochondrial oxoglutarate dehydrogenase complex
									GO:0033436	AUG codon-amino acid adaptor activity		GO:0015415	ATPase-coupled phosphate ion transmembrane transporter activity		GO:0009358	polyphosphate kinase complex
									GO:0033437	ACU codon-amino acid adaptor activity		GO:0015416	ABC-type phosphonate transporter activity		GO:0009384	N-acylmannosamine kinase activity
									GO:0033438	ACC codon-amino acid adaptor activity		GO:0015417	ABC-type polyamine transporter activity		GO:0009394	2'-deoxyribonucleotide metabolic process
									GO:0033439	ACA codon-amino acid adaptor activity		GO:0015418	ABC-type quaternary ammonium compound transporting activity		GO:0009395	phospholipid catabolic process
									GO:0033440	ACG codon-amino acid adaptor activity		GO:0015419	ABC-type sulfate transporter activity		GO:0009396	folic acid-containing compound biosynthetic process
									GO:0033441	AAU codon-amino acid adaptor activity		GO:0015420	ABC-type vitamin B12 transporter activity		GO:0009397	folic acid-containing compound catabolic process
									GO:0033442	AAC codon-amino acid adaptor activity		GO:0015424	ABC-type amino acid transporter activity		GO:0009411	response to UV
									GO:0033443	AAA codon-amino acid adaptor activity		GO:0015430	ABC-type glycerol-3-phosphate transporter activity		GO:0009436	glyoxylate catabolic process
									GO:0033444	AAG codon-amino acid adaptor activity		GO:0015431	ABC-type glutathione S-conjugate transporter activity		GO:0009437	carnitine metabolic process
									GO:0033445	AGU codon-amino acid adaptor activity		GO:0015432	ABC-type bile acid transporter activity		GO:0009440	cyanate catabolic process
									GO:0033446	AGC codon-amino acid adaptor activity		GO:0015434	ABC-type cadmium transporter activity		GO:0009441	glycolate metabolic process
									GO:0033447	AGA codon-amino acid adaptor activity		GO:0015436	ABC-type capsular-polysaccharide transporter activity		GO:0009449	gamma-aminobutyric acid biosynthetic process
									GO:0033448	AGG codon-amino acid adaptor activity		GO:0015437	lipopolysaccharide floppase activity		GO:0009450	gamma-aminobutyric acid catabolic process
									GO:0033449	GUU codon-amino acid adaptor activity		GO:0015438	ABC-type teichoic acid transporter activity		GO:0009451	RNA modification
									GO:0033450	GUC codon-amino acid adaptor activity		GO:0015439	ABC-type heme transporter activity		GO:0009496	plastoquinol--plastocyanin reductase activity
									GO:0033451	GUA codon-amino acid adaptor activity		GO:0015440	ABC-type peptide transporter activity		GO:0009514	glyoxysome
									GO:0033452	GUG codon-amino acid adaptor activity		GO:0015444	P-type magnesium transporter activity		GO:0009527	plastid outer membrane
									GO:0033453	GCU codon-amino acid adaptor activity		GO:0015445	P-type silver transporter activity		GO:0009528	plastid inner membrane
									GO:0033454	GCC codon-amino acid adaptor activity		GO:0015459	potassium channel regulator activity		GO:0009529	plastid intermembrane space
									GO:0033455	GCA codon-amino acid adaptor activity		GO:0015462	ABC-type protein transporter activity		GO:0009530	primary cell wall
									GO:0033456	GCG codon-amino acid adaptor activity		GO:0015464	acetylcholine receptor activity		GO:0009531	secondary cell wall
									GO:0033457	GAU codon-amino acid adaptor activity		GO:0015483	long-chain fatty acid transporting porin activity		GO:0009535	chloroplast thylakoid membrane
									GO:0033458	GAC codon-amino acid adaptor activity		GO:0015485	cholesterol binding		GO:0009545	elaioplast
									GO:0033459	GAA codon-amino acid adaptor activity		GO:0015489	putrescine transmembrane transporter activity		GO:0009584	detection of visible light
									GO:0033460	GAG codon-amino acid adaptor activity		GO:0015498	pantothenate:sodium symporter activity		GO:0009589	detection of UV
									GO:0033461	GGU codon-amino acid adaptor activity		GO:0015514	nitrite efflux transmembrane transporter activity		GO:0009603	detection of symbiotic fungus
									GO:0033462	GGC codon-amino acid adaptor activity		GO:0015527	glycerol-phosphate:inorganic phosphate antiporter activity		GO:0009604	detection of symbiotic bacterium
									GO:0033463	GGA codon-amino acid adaptor activity		GO:0015530	shikimate transmembrane transporter activity		GO:0009637	response to blue light
									GO:0033464	GGG codon-amino acid adaptor activity		GO:0015546	sulfathiazole transmembrane transporter activity		GO:0009639	response to red or far red light
									GO:0033503	HULC complex		GO:0015547	obsolete nalidixic acid transmembrane transporter activity		GO:0009642	response to light intensity
									GO:0033504	floor plate development		GO:0015549	obsolete carbonyl cyanide m-chlorophenylhydrazone transmembrane transporter activity		GO:0009648	photoperiodism
									GO:0033554	cellular response to stress		GO:0015551	3-hydroxyphenyl propanoate transmembrane transporter activity		GO:0009657	plastid organization
									GO:0033557	Slx1-Slx4 complex		GO:0015554	tartrate transmembrane transporter activity		GO:0009668	plastid membrane organization
									GO:0033558	protein lysine deacetylase activity		GO:0015558	secondary active p-aminobenzoyl-glutamate transmembrane transporter activity		GO:0009669	sucrose:monoatomic cation symporter activity
									GO:0033565	ESCRT-0 complex		GO:0015566	obsolete acriflavine transmembrane transporter activity		GO:0009670	triose-phosphate:phosphate antiporter activity
									GO:0033566	gamma-tubulin complex localization		GO:0015568	L-idonate transmembrane transporter activity		GO:0009678	diphosphate hydrolysis-driven proton transmembrane transporter activity
									GO:0033569	lactoferrin transmembrane transporter activity		GO:0015572	N-acetylglucosamine transmembrane transporter activity		GO:0009684	indoleacetic acid biosynthetic process
									GO:0033588	elongator holoenzyme complex		GO:0015575	mannitol transmembrane transporter activity		GO:0009686	gibberellin biosynthetic process
									GO:0033593	BRCA2-MAGE-D1 complex		GO:0015576	sorbitol transmembrane transporter activity		GO:0009693	ethylene biosynthetic process
									GO:0033597	mitotic checkpoint complex		GO:0015577	galactitol transmembrane transporter activity		GO:0009695	jasmonic acid biosynthetic process
									GO:0033607	SOD1-Bcl-2 complex		GO:0015592	methylgalactoside transmembrane transporter activity		GO:0009696	salicylic acid metabolic process
									GO:0033620	Mei2 nuclear dot complex		GO:0015606	spermidine transmembrane transporter activity		GO:0009702	L-arabinokinase activity
									GO:0033627	cell adhesion mediated by integrin		GO:0015607	ABC-type fatty-acyl-CoA transporter activity		GO:0009705	plant-type vacuole membrane
									GO:0033635	modulation by symbiont of host response to abiotic stimulus		GO:0015620	ferric-enterobactin transmembrane transporter activity		GO:0009710	tropane alkaloid biosynthetic process
									GO:0033643	host cell part		GO:0015624	ABC-type ferric-enterobactin transporter activity		GO:0009712	catechol-containing compound metabolic process
									GO:0033677	DNA/RNA helicase activity		GO:0015625	ABC-type ferric hydroxamate transporter activity		GO:0009716	flavonoid phytoalexin biosynthetic process
									GO:0033687	osteoblast proliferation		GO:0015631	tubulin binding		GO:0009717	isoflavonoid biosynthetic process
									GO:0033691	sialic acid binding		GO:0015633	ABC-type zinc transporter activity		GO:0009721	detection of auxin stimulus
									GO:0033796	sulfur reductase activity		GO:0015636	short-chain fatty acid transmembrane transporter activity		GO:0009722	detection of cytokinin stimulus
									GO:0033797	selenate reductase activity		GO:0015638	microcin transmembrane transporter activity		GO:0009724	detection of abscisic acid stimulus
									GO:0033798	thyroxine 5-deiodinase activity		GO:0015647	peptidoglycan transmembrane transporter activity		GO:0009727	detection of ethylene stimulus
									GO:0033819	lipoyl(octanoyl) transferase activity		GO:0015660	formate efflux transmembrane transporter activity		GO:0009728	detection of gibberellic acid stimulus
									GO:0033823	procollagen glucosyltransferase activity		GO:0015662	P-type ion transporter activity		GO:0009729	detection of brassinosteroid stimulus
									GO:0033830	Skp1-protein-hydroxyproline N-acetylglucosaminyltransferase activity		GO:0015663	nicotinamide mononucleotide transmembrane transporter activity		GO:0009740	gibberellic acid mediated signaling pathway
									GO:0034012	FAD-AMP lyase (cyclizing) activity		GO:0015665	alcohol transmembrane transporter activity		GO:0009742	brassinosteroid mediated signaling pathway
									GO:0034040	ATPase-coupled lipid transmembrane transporter activity		GO:0015669	gas transport		GO:0009745	sucrose mediated signaling
									GO:0034045	phagophore assembly site membrane		GO:0015694	mercury ion transport		GO:0009757	hexose mediated signaling
									GO:0034059	response to anoxia		GO:0015708	silicic acid import across plasma membrane		GO:0009762	NADP-malic enzyme C4 photosynthesis
									GO:0034060	cyanelle stroma		GO:0015726	L-idonate transmembrane transport		GO:0009763	NAD-malic enzyme C4 photosynthesis
									GO:0034064	Tor2-Mei2-Ste11 complex		GO:0015745	tartrate transmembrane transport		GO:0009764	PEP carboxykinase C4 photosynthesis
									GO:0034072	squalene cyclase activity		GO:0015749	monosaccharide transmembrane transport		GO:0009767	photosynthetic electron transport chain
									GO:0034082	type II polyketide synthase complex		GO:0015774	polysaccharide transport		GO:0009768	photosynthesis, light harvesting in photosystem I
									GO:0034083	type III polyketide synthase complex		GO:0015792	arabinitol transmembrane transport		GO:0009769	photosynthesis, light harvesting in photosystem II
									GO:0034085	establishment of sister chromatid cohesion		GO:0015859	intracellular nucleoside transport		GO:0009784	transmembrane receptor histidine kinase activity
									GO:0034086	maintenance of sister chromatid cohesion		GO:0015860	purine nucleoside transmembrane transport		GO:0009788	negative regulation of abscisic acid-activated signaling pathway
									GO:0034089	establishment of meiotic sister chromatid cohesion		GO:0015882	L-ascorbic acid transmembrane transport		GO:0009789	positive regulation of abscisic acid-activated signaling pathway
									GO:0034090	maintenance of meiotic sister chromatid cohesion		GO:0015887	pantothenate transmembrane transport		GO:0009794	regulation of mitotic cell cycle, embryonic
									GO:0034094	regulation of maintenance of meiotic sister chromatid cohesion		GO:0015911	long-chain fatty acid import across plasma membrane		GO:0009805	coumarin biosynthetic process
									GO:0034098	VCP-NPL4-UFD1 AAA ATPase complex		GO:0015915	obsolete fatty-acyl group transport		GO:0009807	lignan biosynthetic process
									GO:0034099	luminal surveillance complex		GO:0015930	glutamate synthase activity		GO:0009809	lignin biosynthetic process
									GO:0034101	erythrocyte homeostasis		GO:0015934	large ribosomal subunit		GO:0009815	1-aminocyclopropane-1-carboxylate oxidase activity
									GO:0034102	erythrocyte clearance		GO:0015935	small ribosomal subunit		GO:0009821	alkaloid biosynthetic process
									GO:0034103	regulation of tissue remodeling		GO:0015939	pantothenate metabolic process		GO:0009822	alkaloid catabolic process
									GO:0034185	apolipoprotein binding		GO:0015947	methane metabolic process		GO:0009827	plant-type cell wall modification
									GO:0034188	apolipoprotein A-I receptor activity		GO:0015949	nucleobase-containing small molecule interconversion		GO:0009831	plant-type cell wall modification involved in multidimensional cell growth
									GO:0034189	very-low-density lipoprotein particle binding		GO:0015975	energy derivation by oxidation of reduced inorganic compounds		GO:0009834	plant-type secondary cell wall biogenesis
									GO:0034206	enhanceosome		GO:0015980	energy derivation by oxidation of organic compounds		GO:0009868	jasmonic acid and ethylene-dependent systemic resistance, jasmonic acid mediated signaling pathway
									GO:0034217	ascospore wall chitin biosynthetic process		GO:0015986	proton motive force-driven ATP synthesis		GO:0009871	jasmonic acid and ethylene-dependent systemic resistance, ethylene mediated signaling pathway
									GO:0034219	carbohydrate transmembrane transport		GO:0015995	chlorophyll biosynthetic process		GO:0009885	transmembrane histidine kinase cytokinin receptor activity
									GO:0034220	monoatomic ion transmembrane transport		GO:0015996	chlorophyll catabolic process		GO:0009902	chloroplast relocation
									GO:0034223	regulation of ascospore wall chitin biosynthetic process		GO:0016002	sulfite reductase activity		GO:0009913	epidermal cell differentiation
									GO:0034245	mitochondrial DNA-directed RNA polymerase complex		GO:0016011	dystroglycan complex		GO:0009916	alternative oxidase activity
									GO:0034246	mitochondrial transcription factor activity		GO:0016012	sarcoglycan complex		GO:0009924	octadecanal decarbonylase activity
									GO:0034260	negative regulation of GTPase activity		GO:0016013	syntrophin complex		GO:0009931	calcium-dependent protein serine/threonine kinase activity
									GO:0034274	Atg12-Atg5-Atg16 complex		GO:0016014	dystrobrevin complex		GO:0009938	negative regulation of gibberellic acid mediated signaling pathway
									GO:0034293	sexual sporulation		GO:0016018	cyclosporin A binding		GO:0009939	positive regulation of gibberellic acid mediated signaling pathway
									GO:0034294	sexual spore wall assembly		GO:0016019	peptidoglycan immune receptor activity		GO:0009941	chloroplast envelope
									GO:0034298	arthrospore formation		GO:0016027	inaD signaling complex		GO:0009958	positive gravitropism
									GO:0034299	reproductive blastospore formation		GO:0016028	rhabdomere		GO:0009959	negative gravitropism
									GO:0034304	actinomycete-type spore formation		GO:0016034	maleylacetoacetate isomerase activity		GO:0009961	response to 1-aminocyclopropane-1-carboxylic acid
									GO:0034305	regulation of asexual sporulation		GO:0016035	zeta DNA polymerase complex		GO:0009963	positive regulation of flavonoid biosynthetic process
									GO:0034343	type III interferon production		GO:0016042	lipid catabolic process		GO:0009964	negative regulation of flavonoid biosynthetic process
									GO:0034357	photosynthetic membrane		GO:0016045	detection of bacterium		GO:0009970	cellular response to sulfate starvation
									GO:0034358	plasma lipoprotein particle		GO:0016046	detection of fungus		GO:0009974	zeinoxanthin epsilon hydroxylase activity
									GO:0034369	plasma lipoprotein particle remodeling		GO:0016048	detection of temperature stimulus		GO:0009978	allene oxide synthase activity
									GO:0034377	plasma lipoprotein particle assembly		GO:0016051	carbohydrate biosynthetic process		GO:0009979	16:0 monogalactosyldiacylglycerol desaturase activity
									GO:0034383	low-density lipoprotein particle clearance		GO:0016052	carbohydrate catabolic process		GO:0009996	negative regulation of cell fate specification
									GO:0034384	high-density lipoprotein particle clearance		GO:0016053	organic acid biosynthetic process		GO:0010002	cardioblast differentiation
									GO:0034388	Pwp2p-containing subcomplex of 90S preribosome		GO:0016054	organic acid catabolic process		GO:0010005	cortical microtubule, transverse to long axis
									GO:0034405	response to fluid shear stress		GO:0016055	Wnt signaling pathway		GO:0010012	steroid 22-alpha hydroxylase activity
									GO:0034408	ascospore wall beta-glucan metabolic process		GO:0016056	rhodopsin mediated signaling pathway		GO:0010021	amylopectin biosynthetic process
									GO:0034424	Vps55/Vps68 complex		GO:0016057	regulation of membrane potential in photoreceptor cell		GO:0010023	proanthocyanidin biosynthetic process
									GO:0034430	monolayer-surrounded lipid storage body outer lipid monolayer		GO:0016063	rhodopsin biosynthetic process		GO:0010025	wax biosynthetic process
									GO:0034444	regulation of plasma lipoprotein oxidation		GO:0016079	synaptic vesicle exocytosis		GO:0010039	response to iron ion
									GO:0034447	very-low-density lipoprotein particle clearance		GO:0016081	synaptic vesicle docking		GO:0010042	response to manganese ion
									GO:0034455	t-UTP complex		GO:0016090	prenol metabolic process		GO:0010043	response to zinc ion
									GO:0034456	UTP-C complex		GO:0016091	prenol biosynthetic process		GO:0010044	response to aluminum ion
									GO:0034457	Mpp10 complex		GO:0016092	prenol catabolic process		GO:0010045	response to nickel cation
									GO:0034486	vacuolar transmembrane transport		GO:0016093	polyprenol metabolic process		GO:0010052	guard cell differentiation
									GO:0034505	tooth mineralization		GO:0016117	carotenoid biosynthetic process		GO:0010053	root epidermal cell differentiation
									GO:0034506	chromosome, centromeric core domain		GO:0016125	sterol metabolic process		GO:0010056	atrichoblast fate specification
									GO:0034507			GO:0016128	phytosteroid metabolic process		GO:0010057	trichoblast fate specification
									GO:0034510	centromere separation		GO:0016132	brassinosteroid biosynthetic process		GO:0010058	regulation of atrichoblast fate specification
									GO:0034515	proteasome storage granule		GO:0016133	brassinosteroid catabolic process		GO:0010061	regulation of trichoblast fate specification
									GO:0034519	obsolete cytoplasmic RNA cap binding complex		GO:0016143	S-glycoside metabolic process		GO:0010066	ground meristem histogenesis
									GO:0034539	3,3',5,5'-tetrabromobisphenol A reductive dehalogenase activity		GO:0016166	phytoene dehydrogenase activity		GO:0010067	procambium histogenesis
									GO:0034540	3-monobromobisphenol A reductive dehalogenase activity		GO:0016168	chlorophyll binding		GO:0010068	protoderm histogenesis
									GO:0034542	trimethylarsine oxidase activity		GO:0016176	superoxide-generating NADPH oxidase activator activity		GO:0010088	phloem development
									GO:0034546	2,4-dichloroaniline reductive dehalogenase activity		GO:0016182	synaptic vesicle budding from endosome		GO:0010089	xylem development
									GO:0034550	dimethylarsinate reductase activity		GO:0016192	vesicle-mediated transport		GO:0010091	trichome branching
									GO:0034554	3,3',5-tribromobisphenol A reductive dehalogenase activity		GO:0016197	endosomal transport		GO:0010101	post-embryonic root morphogenesis
									GO:0034555	3,3'-dibromobisphenol A reductive dehalogenase activity		GO:0016198	axon choice point recognition		GO:0010104	regulation of ethylene-activated signaling pathway
									GO:0034567	chromate reductase activity		GO:0016202	regulation of striated muscle tissue development		GO:0010106	cellular response to iron ion starvation
									GO:0034591	rhoptry lumen		GO:0016208	AMP binding		GO:0010110	regulation of photosynthesis, dark reaction
									GO:0034615	GCH1 complex		GO:0016226	iron-sulfur cluster assembly		GO:0010113	negative regulation of systemic acquired resistance
									GO:0034617	tetrahydrobiopterin binding		GO:0016235	aggresome		GO:0010116	positive regulation of abscisic acid biosynthetic process
									GO:0034630	RITS complex localization		GO:0016236	macroautophagy		GO:0010117	photoprotection
									GO:0034631	microtubule anchoring at spindle pole body		GO:0016237	microautophagy		GO:0010120	camalexin biosynthetic process
									GO:0034632	retinol transmembrane transporter activity		GO:0016240	autophagosome membrane docking		GO:0010123	obsolete acetate catabolic process to butyrate, ethanol, acetone and butanol
									GO:0034641	cellular nitrogen compound metabolic process		GO:0016250	N-sulfoglucosamine sulfohydrolase activity		GO:0010124	phenylacetate catabolic process
[truncated: 11,780 more rows]
