# Supplementary material for: Reconstruction of Eriocheir sinensis Protein–Protein Interaction Network Based on DGO-SVM Method
Source: Curr Issues Mol Biol. 2024 Jul 12;46(7):7353–72. doi: 10.3390/cimb46070436 (PMC11276262; doi:10.3390/cimb46070436)
Supplement: Supplementary file 1 [file cimb-46-00436-s001.zip › Supplementary file 4.xlsx]

## Sheet: Sheet1
protein1	protein2	score				gene_id	gene_chr	gene_start	gene_end	gene_length	gene_description	gene_tf_family
novel.1040	novel.1097	0.679479				novel.3045	CM024124.1	3397404	3404974	2951	PF00096:Zinc finger, C2H2 type	zf-C2H2
novel.1040	novel.1099	0.679479				novel.3228	CM024126.1	3977023	3986887	3095	PF00096:Zinc finger, C2H2 type	zf-C2H2
novel.1040	novel.1392	0.691136				novel.3223	CM024126.1	3600569	3608435	3168	PF00096:Zinc finger, C2H2 type	zf-C2H2
novel.1040	novel.1416	0.755369				novel.3220	CM024126.1	2763773	2803610	2824	PF00096:Zinc finger, C2H2 type	zf-C2H2
novel.1040	novel.1417	0.780561				novel.2575	CM024119.1	19227310	19255530	593	P10351.2 RecName: Full=Xanthine dehydrogenase; Short=XD; AltName: Full=Protein rosy locus && PF01799:[2Fe-2S] binding domain|PF00111:2Fe-2S iron-sulfur cluster binding domain	Fer2
novel.1040	novel.1773	0.564035				novel.2570	CM024119.1	17595179	17607800	2059	PF01762:Galactosyltransferase	Galactosyl_T
novel.1040	novel.1920	0.628007				novel.6111	CM024161.1	10970255	10980223	2384	P28840.1 RecName: Full=Neuroendocrine convertase 1; Short=NEC 1; AltName: Full=Prohormone convertase 1; AltName: Full=Proprotein convertase 1; Short=PC1; Flags: Precursor && PF01483:Proprotein convertase P-domain|PF00082:Subtilase family	Peptidase_S8
novel.1040	novel.2050	0.640675				novel.1171	CM024104.1	1263142	1274599	2264	Q8BTY8.1 RecName: Full=Sec1 family domain-containing protein 2; AltName: Full=Neuronal Sec1; AltName: Full=Syntaxin-binding protein 1-like 1 && PF00995:Sec1 family	Sec1
novel.1040	novel.2175	0.753184				novel.574	CM024099.1	11337392	11339025	239	PF10613:Ligated ion channel L-glutamate- and glycine-binding site	-
novel.1040	novel.2258	0.679479				novel.1620	CM024109.1	3493234	3518145	6417	P51590.1 RecName: Full=Cytochrome P450 2J3; AltName: Full=CYPIIJ3 && PF00067:Cytochrome P450	p450
novel.1040	novel.2260	0.609379				novel.5089	CM024146.1	20198552	20223717	7079	Q6P9R4.2 RecName: Full=Rho guanine nucleotide exchange factor 18 && PF00621:RhoGEF domain	RhoGEF
novel.1040	novel.2265	0.869987				novel.5088	CM024146.1	19193688	19203278	2354	Q32L89.1 RecName: Full=Phosphatidylinositol N-acetylglucosaminyltransferase subunit H; AltName: Full=Phosphatidylinositol-glycan biosynthesis class H protein; Short=PIG-H && PF10181:GPI-GlcNAc transferase complex, PIG-H component	-
novel.1040	novel.232	0.856124				novel.5083	CM024146.1	13480007	13480665	268	PF02892:BED zinc finger	zf-BED
novel.1040	novel.2358	0.679479				novel.7023	JACDRO010001145.1	3501	6489	584	Q3L254.1 RecName: Full=Protein Wnt-7b; Flags: Precursor && PF00110:wnt family	wnt
novel.1040	novel.2444	0.771163				novel.7240	JACDRO010003258.1	264703	272991	335	Q9QYF1.2 RecName: Full=Retinol dehydrogenase 11; AltName: Full=Androgen-regulated short-chain dehydrogenase/reductase 1; AltName: Full=Cell line MC/9.IL4-derived protein 1; AltName: Full=M42C60; AltName: Full=Prostate short-chain dehydrogenase/reduct	adh_short
novel.1040	novel.2499	0.569664				novel.3951	CM024132.1	3164463	3166002	1219	PF13639:Ring finger domain	-
novel.1040	novel.2544	0.640675				novel.3566	CM024129.1	5806204	5845865	3504	PF00096:Zinc finger, C2H2 type	zf-C2H2
novel.1040	novel.2570	0.606377				novel.6304	CM024163.1	14912856	14929940	2931	PF00096:Zinc finger, C2H2 type	zf-C2H2
novel.1040	novel.2575	0.727345				novel.1099	CM024103.1	7261621	7277150	831	E1BFR5.1 RecName: Full=Serine/threonine-protein kinase greatwall; Short=GW; Short=GWL; AltName: Full=Microtubule-associated serine/threonine-protein kinase-like; Short=MAST-L && PF00069:Protein kinase domain	Pkinase
novel.1040	novel.263	0.771163				novel.5654	CM024155.1	13605066	13614106	4010	Q9Y388.2 RecName: Full=RNA-binding motif protein, X-linked 2 && PF00076:RNA recognition motif. (a.k.a. RRM, RBD, or RNP domain)	RRM_1
novel.1040	novel.2644	0.679479				novel.5651	CM024155.1	13013111	13053651	2119	P97831.2 RecName: Full=Twist-related protein 2 >Q8WVJ9.1 RecName: Full=Twist-related protein 2; AltName: Full=Class A basic helix-loop-helix protein 39; Short=bHLHa39; AltName: Full=Dermis-expressed protein 1; Short=Dermo-1 && PF00010:Helix-loop-heli	HLH
novel.1040	novel.2696	0.66395				novel.3024	CM024124.1	1971025	2387430	2258	PF00096:Zinc finger, C2H2 type	zf-C2H2
novel.1040	novel.2743	0.66395				novel.3026	CM024124.1	1994850	1998689	478	Q9W5U2.2 RecName: Full=Probable chitinase 3; AltName: Full=Probable chitinase 1; Flags: Precursor && PF00704:Glycosyl hydrolases family 18	-
novel.1040	novel.2912	0.805302				novel.3975	CM024132.1	7751418	7758071	5786	Q0VCR7.2 RecName: Full=Monofunctional C1-tetrahydrofolate synthase, mitochondrial; AltName: Full=Formyltetrahydrofolate synthetase; Flags: Precursor && PF01268:Formate--tetrahydrofolate ligase	-
novel.1040	novel.3038	0.866351				novel.3979	CM024132.1	8449405	8451709	354	Q9Z1E9.1 RecName: Full=Golgi apparatus protein 1; AltName: Full=E-selectin ligand 1; Short=ESL-1; AltName: Full=Golgi sialoglycoprotein MG-160; AltName: Full=Latent TGF-beta complexed protein 1; Short=LTCP-1; Flags: Precursor && PF00839:Cysteine rich	-
novel.1040	novel.3059	0.870268				novel.2775	CM024122.1	1576591	1580101	1642	Q5TZ24.2 RecName: Full=DBH-like monooxygenase protein 1 homolog; Flags: Precursor && PF01082:Copper type II ascorbate-dependent monooxygenase, N-terminal domain	Cu2_monooxygen
novel.1040	novel.3209	0.869987				novel.2779	CM024122.1	2698703	2718183	4967	Q6UVY6.1 RecName: Full=DBH-like monooxygenase protein 1; AltName: Full=Monooxygenase X; Flags: Precursor && PF01082:Copper type II ascorbate-dependent monooxygenase, N-terminal domain	Cu2_monooxygen
novel.1040	novel.3210	0.869987				novel.2515	CM024118.1	20989516	20990386	849	-	-
novel.1040	novel.327	0.564035				novel.2510	CM024118.1	16015580	16019752	1457	O61369.1 RecName: Full=Putative inorganic phosphate cotransporter && PF07690:Major Facilitator Superfamily	MFS_1
novel.1040	novel.3320	0.66395				novel.2431	CM024116.1	7685314	7688844	647	O02387.1 RecName: Full=Larval cuticle protein LCP-17; Flags: Precursor && PF00379:Insect cuticle protein	Chitin_bind_4
novel.1040	novel.3357	0.870268				novel.2430	CM024116.1	7665919	7666545	504	O02387.1 RecName: Full=Larval cuticle protein LCP-17; Flags: Precursor && PF00379:Insect cuticle protein	Chitin_bind_4
novel.1040	novel.3358	0.935941				novel.2433	CM024116.1	7766723	7774920	1362	P81384.1 RecName: Full=Cuticle protein AMP1A; AltName: Full=HA-AMP1A && PF00379:Insect cuticle protein	Chitin_bind_4
novel.1040	novel.3359	0.870268				novel.1159	CM024104.1	9936666	9940708	1230	P63219.1 RecName: Full=Guanine nucleotide-binding protein G(I)/G(S)/G(O) subunit gamma-5; Flags: Precursor >P63217.1 RecName: Full=Guanine nucleotide-binding protein G(I)/G(S)/G(O) subunit gamma-5; Flags: Precursor >P63218.3 RecName: Full=Guanine nuc	-
novel.1040	novel.3501	0.771163				novel.2435	CM024116.1	7794404	7795625	500	O02387.1 RecName: Full=Larval cuticle protein LCP-17; Flags: Precursor && PF00379:Insect cuticle protein	Chitin_bind_4
novel.1040	novel.3822	0.564035				novel.2436	CM024116.1	7799148	7823213	3053	O02388.1 RecName: Full=Larval cuticle protein LCP-22; Flags: Precursor && PF00379:Insect cuticle protein	Chitin_bind_4
novel.1040	novel.391	0.628007				novel.7117	JACDRO010001464.1	8587	10164	634	Q91738.2 RecName: Full=Focal adhesion kinase 1; Short=FADK 1; AltName: Full=Protein-tyrosine kinase 2; AltName: Full=pp125FAK && PF03623:Focal adhesion targeting region	-
novel.1040	novel.3975	0.820332				novel.555	CM024099.1	8684070	8695920	2138	P17988.1 RecName: Full=Sulfotransferase 1A1; Short=ST1A1; AltName: Full=Aryl sulfotransferase; AltName: Full=Aryl sulfotransferase IV; Short=ASTIV; AltName: Full=Minoxidil sulfotransferase; Short=Mx-ST; AltName: Full=PST-1; AltName: Full=Phenol sulfo	Sulfotransfer_1
novel.1040	novel.4044	0.820332				novel.1231	CM024105.1	4996549	5045305	3891	PF12937:F-box-like	-
novel.1040	novel.4859	0.594495				novel.2983	CM024123.1	5858549	5859485	225	Q9V7U0.1 RecName: Full=Pro-resilin; Flags: Precursor && PF00379:Insect cuticle protein	Chitin_bind_4
novel.1040	novel.4867	0.594495				novel.2982	CM024123.1	5813161	5815583	221	PF00379:Insect cuticle protein	Chitin_bind_4
novel.1040	novel.4891	0.594495				novel.2985	CM024123.1	7113392	7118321	1630	-	-
novel.1040	novel.4983	0.594495				novel.2987	CM024123.1	7162413	7172218	3784	PF00001:7 transmembrane receptor (rhodopsin family)	7tm_1
novel.1040	novel.4992	0.594495				novel.2986	CM024123.1	7154758	7158231	2243	PF00001:7 transmembrane receptor (rhodopsin family)	7tm_1
novel.1040	novel.4993	0.594495				novel.763	CM024101.1	8034925	8049879	757	PF13895:Immunoglobulin domain	-
novel.1040	novel.5033	0.594495				novel.4582	CM024138.1	4431349	4444100	2796	P81589.1 RecName: Full=Cuticle protein CP575; Short=CPCP575 [Cancer pagurus] && PF00379:Insect cuticle protein	Chitin_bind_4
novel.1040	novel.5036	0.8222				novel.4581	CM024138.1	4402622	4403528	653	PF00379:Insect cuticle protein	Chitin_bind_4
novel.1040	novel.5053	0.75902				novel.3007	CM024124.1	958019	960320	494	PF00178:Ets-domain	Ets
novel.1040	novel.5088	0.638724				novel.3009	CM024124.1	1391257	1400847	920	Q8N9R8.2 RecName: Full=Protein SCAI; AltName: Full=Suppressor of cancer cell invasion protein && PF12070:Protein of unknown function (DUF3550/UPF0682)	-
novel.1040	novel.5123	0.869987				novel.3911	CM024131.1	10613630	10616482	2853	PF00096:Zinc finger, C2H2 type	zf-C2H2
novel.1040	novel.5124	0.869987				novel.3919	CM024131.1	11696526	11699926	1828	PF00096:Zinc finger, C2H2 type	zf-C2H2
novel.1040	novel.5155	0.594495				novel.253	CM024097.1	8413761	8425710	2420	Q5RET2.1 RecName: Full=Peptidyl-prolyl cis-trans isomerase FKBP7; Short=PPIase FKBP7; AltName: Full=FK506-binding protein 7; Short=FKBP-7; AltName: Full=Rotamase; Flags: Precursor && PF13499:EF-hand domain pair|PF00254:FKBP-type peptidyl-prolyl cis-t	FKBP_C
novel.1040	novel.5375	0.804829				novel.2533	CM024118.1	12390711	12414446	315	-	-
novel.1040	novel.5403	0.601282				novel.6535	CM024165.1	12740102	12754793	1480	PF03137:Organic Anion Transporter Polypeptide (OATP) family	-
novel.1040	novel.555	0.594495				novel.7068	JACDRO010001299.1	1247	15325	3725	Q90610.1 RecName: Full=Neogenin && PF00041:Fibronectin type III domain	fn3
novel.1040	novel.5627	0.9274				novel.7064	JACDRO010001277.1	44321	54356	506	-	-
novel.1040	novel.5866	0.733191				novel.5375	CM024151.1	3575473	3578448	799	PF06374:NADH-ubiquinone oxidoreductase subunit b14.5b (NDUFC2)	-
novel.1040	novel.6357	0.569664				novel.200	CM024097.1	8403931	8415432	2571	PF00036:EF hand	efhand
novel.1040	novel.6358	0.524155				novel.3643	CM024129.1	4422793	4426454	2449	PF00096:Zinc finger, C2H2 type	zf-C2H2
novel.1040	novel.6636	0.771163				novel.3642	CM024129.1	4399657	4413631	1081	PF00096:Zinc finger, C2H2 type	zf-C2H2
novel.1040	novel.7117	0.618286				novel.4026	CM024132.1	2037223	2043417	2901	-	-
novel.1040	novel.7354	0.677981				novel.4020	CM024132.1	360035	361313	1279	PF00096:Zinc finger, C2H2 type	zf-C2H2
novel.1040	novel.7355	0.807204				novel.2251	CM024114.1	6621031	6695943	882	-	-
novel.1040	novel.978	0.699738				novel.841	CM024102.1	6598495	6604611	3766	Q84MB3.1 RecName: Full=1-aminocyclopropane-1-carboxylate oxidase homolog 1 && PF03171:2OG-Fe(II) oxygenase superfamily	2OG-FeII_Oxy
novel.1084	novel.5627	0.761342				novel.842	CM024102.1	6617596	6618711	961	-	-
novel.1084	novel.7355	0.626614				novel.5614	CM024154.1	9524939	9530855	1589	Q94572.1 RecName: Full=Tubulin alpha-3 chain; AltName: Full=Alpha-III tubulin && PF00091:Tubulin/FtsZ family, GTPase domain	Tubulin
novel.1097	novel.1099	0.932976				novel.5618	CM024154.1	10105579	10106156	488	-	-
novel.1097	novel.1110	0.679617				novel.4622	CM024138.1	4549660	4565297	599	P81589.1 RecName: Full=Cuticle protein CP575; Short=CPCP575 [Cancer pagurus] && PF00379:Insect cuticle protein	Chitin_bind_4
novel.1097	novel.1111	0.679617				novel.4620	CM024138.1	4523543	4526530	943	PF00379:Insect cuticle protein	Chitin_bind_4
novel.1097	novel.1159	0.787593				novel.4621	CM024138.1	4540131	4542927	507	PF00379:Insect cuticle protein	Chitin_bind_4
novel.1097	novel.1171	0.668607				novel.4567	CM024138.1	1058765	1091827	7753	Q28278.2 RecName: Full=Vitamin K-dependent protein C; AltName: Full=Anticoagulant protein C; AltName: Full=Autoprothrombin IIA; AltName: Full=Blood coagulation factor XIV; Contains: RecName: Full=Vitamin K-dependent protein C light chain; Contains: R	Trypsin
novel.1097	novel.1208	0.62181				novel.4568	CM024138.1	1170801	1213407	474	P49796.2 RecName: Full=Regulator of G-protein signaling 3; Short=RGP3; Short=RGS3 && PF00168:C2 domain	C2
novel.1097	novel.1231	0.520366				novel.2734	CM024121.1	435268	439715	4448	Q96MW7.1 RecName: Full=Tigger transposable element-derived protein 1 && PF03184:DDE superfamily endonuclease|PF04218:CENP-B N-terminal DNA-binding domain	DDE
novel.1097	novel.1255	0.728717				novel.3938	CM024131.1	16021073	16068297	1901	PF00001:7 transmembrane receptor (rhodopsin family)	7tm_1
novel.1097	novel.1258	0.691369				novel.3930	CM024131.1	12885798	12886196	399	PF00075:RNase H	RnaseH
novel.1097	novel.1265	0.629742				novel.4811	CM024142.1	4201162	4202400	894	PF11095:Gem-associated protein 7 (Gemin7)	-
novel.1097	novel.1288	0.679617				novel.4817	CM024142.1	9101470	9112644	1891	P26221.2 RecName: Full=Endoglucanase E-4; AltName: Full=Cellulase E-4; AltName: Full=Cellulase E4; AltName: Full=Endo-1,4-beta-glucanase E-4; Flags: Precursor && PF00759:Glycosyl hydrolase family 9	-
novel.1097	novel.1291	0.597315				novel.3464	CM024128.1	6610495	6616749	1095	Q0NXR6.1 RecName: Full=Isobutyryl-CoA dehydrogenase, mitochondrial; AltName: Full=Acyl-CoA dehydrogenase family member 8; Short=ACAD-8; Flags: Precursor && PF02771:Acyl-CoA dehydrogenase, N-terminal domain	-
novel.1097	novel.1305	0.803509				novel.1265	CM024106.1	1072215	1089792	4662	P11418.1 RecName: Full=Superoxide dismutase [Cu-Zn] && PF00080:Copper/zinc superoxide dismutase (SODC)	-
novel.1097	novel.1314	0.691369				novel.7047	JACDRO010001251.1	23318	23833	334	PF00041:Fibronectin type III domain	fn3
novel.1097	novel.1343	0.70999				novel.7045	JACDRO010001250.1	32085	49647	3194	P43146.2 RecName: Full=Netrin receptor DCC; AltName: Full=Colorectal cancer suppressor; AltName: Full=Immunoglobulin superfamily DCC subclass member 1; AltName: Full=Tumor suppressor protein DCC; Flags: Precursor && PF00041:Fibronectin type III domai	fn3
novel.1097	novel.1367	0.846101				novel.7044	JACDRO010001247.1	19075	21850	875	Q90610.1 RecName: Full=Neogenin && PF00041:Fibronectin type III domain	fn3
novel.1097	novel.1392	0.929999				novel.5396	CM024152.1	5971591	6014270	1827	Q9W534.2 RecName: Full=G-protein coupled receptor moody && PF00001:7 transmembrane receptor (rhodopsin family)	7tm_1
novel.1097	novel.1406	0.768054				novel.597	CM024100.1	2452848	2473716	316	PF00060:Ligand-gated ion channel	Lig_chan
novel.1097	novel.1416	0.73167				novel.5854	CM024158.1	11176989	11181157	1166	P81586.1 RecName: Full=Cuticle protein CP459; Short=CPCP459 [Cancer pagurus] && PF08140:Crustacean cuticle protein repeat	-
novel.1097	novel.1417	0.888948				novel.5855	CM024158.1	11199395	11201063	1337	P81580.1 RecName: Full=Cuticle protein CP1158; Short=CPCP1158 [Cancer pagurus] && PF08140:Crustacean cuticle protein repeat	-
novel.1097	novel.142	0.813764				novel.5853	CM024158.1	11111457	11159907	4575	P81581.1 RecName: Full=Cuticle protein CP1243; Short=CPCP1243 [Cancer pagurus] && PF08140:Crustacean cuticle protein repeat	-
novel.1097	novel.1471	0.679617				novel.5851	CM024158.1	8714590	8714858	269	-	-
novel.1097	novel.1474	0.679617				novel.3632	CM024129.1	3250083	3251106	931	PF00096:Zinc finger, C2H2 type	zf-C2H2
novel.1097	novel.1478	0.803509				novel.4044	CM024132.1	7752319	7767258	5579	Q0VCR7.2 RecName: Full=Monofunctional C1-tetrahydrofolate synthase, mitochondrial; AltName: Full=Formyltetrahydrofolate synthetase; Flags: Precursor && PF01268:Formate--tetrahydrofolate ligase	-
novel.1097	novel.1502	0.520366				novel.4042	CM024132.1	7214414	7440165	9954	PF13639:Ring finger domain|PF14634:zinc-RING finger domain	-
novel.1097	novel.152	0.609567				novel.5319	CM024150.1	10822414	10825210	2616	PF00096:Zinc finger, C2H2 type	zf-C2H2
novel.1097	novel.153	0.609567				novel.4602	CM024138.1	1072881	1090542	204	PF00089:Trypsin	Trypsin
novel.1097	novel.154	0.609567				novel.4548	CM024137.1	23102191	23105145	434	Q8K259.2 RecName: Full=Gypsy retrotransposon integrase-like protein 1; Short=GIN-1; AltName: Full=Zinc finger H2C2 domain-containing protein && PF00665:Integrase core domain	rve
novel.1097	novel.1569	0.679617				novel.679	CM024101.1	4147582	4160469	819	PF01607:Chitin binding Peritrophin-A domain	CBM_14
novel.1097	novel.1573	0.679617				novel.2339	CM024114.1	6756168	6760751	414	Q69ZW3.3 RecName: Full=EH domain-binding protein 1 && PF00307:Calponin homology (CH) domain	CH
novel.1097	novel.1575	0.679617				novel.1920	CM024112.1	4063701	4068992	2123	Q09426.1 RecName: Full=2-hydroxyacylsphingosine 1-beta-galactosyltransferase; AltName: Full=Ceramide UDP-galactosyltransferase; AltName: Full=Cerebroside synthase; AltName: Full=UDP-galactose-ceramide galactosyltransferase; Flags: Precursor && PF0020	UDPGT
novel.1097	novel.1601	0.679617				novel.5234	CM024148.1	13384125	13408804	7264	Q9VXD9.1 RecName: Full=Probable G-protein coupled receptor Mth-like 1; AltName: Full=Protein methuselah-like 1; Flags: Precursor && PF00002:7 transmembrane receptor (Secretin family)	7tm_2
novel.1097	novel.1606	0.77762				novel.2260	CM024114.1	6891819	6911003	836	Q80TF6.2 RecName: Full=StAR-related lipid transfer protein 9; AltName: Full=Kinesin-like protein Kif16a; AltName: Full=START domain-containing protein 9; Short=StARD9 && PF00225:Kinesin motor domain	Kinesin
novel.1097	novel.1618	0.869257				novel.3402	CM024127.1	11235883	11239049	463	Q15696.2 RecName: Full=U2 small nuclear ribonucleoprotein auxiliary factor 35 kDa subunit-related protein 2; AltName: Full=CCCH type zinc finger, RNA-binding motif and serine/arginine rich protein 2; AltName: Full=Renal carcinoma antigen NY-REN-20; A	zf-CCCH
novel.1097	novel.1620	0.672334				novel.6572	CM024166.1	10062673	10072642	3405	Q99999.1 RecName: Full=Galactosylceramide sulfotransferase; Short=GalCer sulfotransferase; AltName: Full=3'-phosphoadenosine-5'-phosphosulfate:GalCer sulfotransferase; AltName: Full=3'-phosphoadenylylsulfate:galactosylceramide 3'-sulfotransferase; Al	-
novel.1097	novel.1644	0.803509				novel.6579	CM024166.1	14974302	15038886	809	PF01266:FAD dependent oxidoreductase	DAO
novel.1097	novel.1649	0.844106				novel.6835	JACDRO010000461.1	56855	59218	387	Q2VLG6.1 RecName: Full=Scavenger receptor cysteine-rich type 1 protein M130; AltName: CD_antigen=CD163; Contains: RecName: Full=Soluble CD163; Short=sCD163; Flags: Precursor && PF00530:Scavenger receptor cysteine-rich domain	SRCR
novel.1097	novel.1658	0.746139				novel.6834	JACDRO010000461.1	43154	46447	1336	Q9Z319.2 RecName: Full=Atrial natriuretic peptide-converting enzyme; AltName: Full=Corin; AltName: Full=Low density lipoprotein receptor-related protein 4; AltName: Full=Pro-ANP-converting enzyme; Contains: RecName: Full=Atrial natriuretic peptide-co	Trypsin
novel.1097	novel.166	0.813764				novel.6040	CM024160.1	7484375	7485507	892	PF05699:hAT family C-terminal dimerisation region	hATC
novel.1097	novel.1678	0.520366				novel.6837	JACDRO010000461.1	76287	77516	217	-	-
novel.1097	novel.1728	0.948464				novel.3563	CM024129.1	5447442	5456025	2740	PF00096:Zinc finger, C2H2 type	zf-C2H2
novel.1097	novel.1732	0.813764				novel.6045	CM024160.1	10690540	10703789	353	Q91060.1 RecName: Full=Tubulin alpha chain; Contains: RecName: Full=Detyrosinated tubulin alpha chain && PF00091:Tubulin/FtsZ family, GTPase domain	Tubulin
novel.1097	novel.1773	0.891025				novel.5822	CM024157.1	16828152	16831281	3130	PF00096:Zinc finger, C2H2 type	zf-C2H2
novel.1097	novel.1802	0.507186				novel.805	CM024102.1	1301314	1307928	845	P06760.1 RecName: Full=Beta-glucuronidase; Flags: Precursor && PF02837:Glycosyl hydrolases family 2, sugar binding domain	-
novel.1097	novel.1831	0.691369				novel.807	CM024102.1	1520017	1522112	1781	O42563.1 RecName: Full=Cytochrome P450 3A27; AltName: Full=CYPIIIA27 && PF00067:Cytochrome P450	p450
novel.1097	novel.1839	0.520366				novel.4999	CM024145.1	21999191	22007098	2642	Q5PQ71.1 RecName: Full=Isochorismatase domain-containing protein 2 && PF00857:Isochorismatase family	Isochorismatase
novel.1097	novel.1893	0.70999				novel.4992	CM024145.1	18586178	18611546	2975	Q8JG30.1 RecName: Full=Sulfotransferase family cytosolic 1B member 1; Short=ST1B1; Short=Sulfotransferase 1B1 && PF00685:Sulfotransferase domain	Sulfotransfer_1
novel.1097	novel.1918	0.744619				novel.4993	CM024145.1	18599721	18600418	373	Q8JG30.1 RecName: Full=Sulfotransferase family cytosolic 1B member 1; Short=ST1B1; Short=Sulfotransferase 1B1 && PF00685:Sulfotransferase domain	Sulfotransfer_1
novel.1097	novel.1920	0.813986				novel.4526	CM024137.1	10266246	10268882	2637	-	-
novel.1097	novel.200	0.679617				novel.651	CM024100.1	20930522	20937139	2654	Q6IP91.1 RecName: Full=Serine/threonine-protein phosphatase 4 catalytic subunit; Short=PP4C; Short=Pp4 >Q6P861.1 RecName: Full=Serine/threonine-protein phosphatase 4 catalytic subunit; Short=PP4C; Short=Pp4 && PF00149:Calcineurin-like phosphoesterase	Metallophos
novel.1097	novel.2004	0.691369				novel.4293	CM024134.1	2419875	2421138	512	PF00076:RNA recognition motif. (a.k.a. RRM, RBD, or RNP domain)	RRM_1
novel.1097	novel.2032	0.679617				novel.4290	CM024134.1	19325250	19347181	1370	P22352.2 RecName: Full=Glutathione peroxidase 3; Short=GPx-3; Short=GSHPx-3; AltName: Full=Extracellular glutathione peroxidase; AltName: Full=Plasma glutathione peroxidase; Short=GPx-P; Short=GSHPx-P; Flags: Precursor && PF00255:Glutathione peroxida	GSHPx
novel.1097	novel.2034	0.679617				novel.5212	CM024147.1	17724938	17743285	6039	O01404.2 RecName: Full=Peptidylglycine alpha-hydroxylating monooxygenase; Short=dPHM; Flags: Precursor && PF01082:Copper type II ascorbate-dependent monooxygenase, N-terminal domain	Cu2_monooxygen
novel.1097	novel.2035	0.679617				novel.2644	CM024120.1	8129508	8141792	2615	Q9QUK0.1 RecName: Full=Cyclin-dependent kinase-like 2; AltName: Full=Serine/threonine-protein kinase KKIAMRE && PF00069:Protein kinase domain	Pkinase
novel.1097	novel.2050	0.905606				novel.4859	CM024143.1	6242910	6320948	5713	O43704.2 RecName: Full=Sulfotransferase family cytosolic 1B member 1; Short=ST1B1; Short=Sulfotransferase 1B1; AltName: Full=Sulfotransferase 1B2; Short=ST1B2; AltName: Full=Thyroid hormone sulfotransferase && PF00685:Sulfotransferase domain	Sulfotransfer_1
novel.1097	novel.2064	0.939102				novel.1097	CM024103.1	7232059	7245514	436	E1BFR5.1 RecName: Full=Serine/threonine-protein kinase greatwall; Short=GW; Short=GWL; AltName: Full=Microtubule-associated serine/threonine-protein kinase-like; Short=MAST-L && PF00069:Protein kinase domain	Pkinase
novel.1097	novel.2075	0.520366				novel.1732	CM024111.1	7719601	7725011	5411	Q8I7P9.1 RecName: Full=Retrovirus-related Pol polyprotein from transposon opus; Includes: RecName: Full=Protease; Includes: RecName: Full=Reverse transcriptase; Includes: RecName: Full=Endonuclease && PF00665:Integrase core domain	rve
novel.1097	novel.2092	0.702067				novel.6829	JACDRO010000460.1	311950	313078	1129	-	-
novel.1097	novel.2146	0.679617				novel.3671	CM024130.1	2282711	2309515	2486	PF07809:RTP801 C-terminal region	-
novel.1097	novel.2152	0.679617				novel.1893	CM024112.1	17895365	17903034	450	Q27289.3 RecName: Full=Chymotrypsin-1; AltName: Full=AnChym1; Flags: Precursor && PF00089:Trypsin	Trypsin
novel.1097	novel.2154	0.679617				novel.7197	JACDRO010003237.1	609303	616331	1328	PF05699:hAT family C-terminal dimerisation region	hATC
novel.1097	novel.2170	0.839426				novel.4648	CM024139.1	11731974	11758634	4109	Q25008.1 RecName: Full=Tubulin alpha-1 chain; AltName: Full=Alpha-I tubulin && PF00091:Tubulin/FtsZ family, GTPase domain	Tubulin
novel.1097	novel.2175	0.764239				novel.631	CM024100.1	1779089	1807823	1759	Q21890.3 RecName: Full=Uncharacterized protein R102.4 && PF01212:Beta-eliminating lyase	Beta_elim_lyase
novel.1097	novel.2225	0.81521				novel.7344	JACDRO010003294.1	87202	98296	370	PF00501:AMP-binding enzyme	AMP-binding
novel.1097	novel.2243	0.671807				novel.2829	CM024122.1	3009080	3010857	1757	-	-
novel.1097	novel.2245	0.746139				novel.2825	CM024122.1	416345	560004	1959	PF13895:Immunoglobulin domain	-
novel.1097	novel.2258	0.932976				novel.3526	CM024129.1	2795370	2801132	1129	PF00096:Zinc finger, C2H2 type	zf-C2H2
novel.1097	novel.2260	0.827232				novel.3323	CM024126.1	8181782	8196730	5590	Q8ZQ30.1 RecName: Full=Glyoxylate/hydroxypyruvate reductase A; AltName: Full=2-ketoacid reductase >C0Q872.1 RecName: Full=Glyoxylate/hydroxypyruvate reductase A; AltName: Full=2-ketoacid reductase && PF02826:D-isomer specific 2-hydroxyacid dehydrogen	2-Hacid_dh_C
novel.1097	novel.2261	0.597315				novel.2302	CM024114.1	2145721	2176641	1313	PF00096:Zinc finger, C2H2 type	zf-C2H2
novel.1097	novel.2262	0.871204				novel.1208	CM024104.1	9704771	9715749	4483	PF00418:Tau and MAP protein, tubulin-binding repeat	Tubulin-binding
novel.1097	novel.2265	0.932418				novel.3972	CM024132.1	7551692	7560092	1345	PF00096:Zinc finger, C2H2 type	zf-C2H2
novel.1097	novel.2280	0.822787				novel.5866	CM024158.1	20615261	20622057	2076	P10090.2 RecName: Full=Protein white && PF01061:ABC-2 type transporter|PF00005:ABC transporter	ABC2_membrane
novel.1097	novel.2287	0.691263				novel.6783	JACDRO010000316.1	26606	33583	627	P83863.2 RecName: Full=Histone H2B && PF00125:Core histone H2A/H2B/H3/H4	Histone
novel.1097	novel.2302	0.679617				novel.6787	JACDRO010000323.1	10355	21024	608	P84051.2 RecName: Full=Histone H2A >P84052.2 RecName: Full=Histone H2A >P84053.2 RecName: Full=Histone H2A >P84054.2 RecName: Full=Histone H2A >P84055.2 RecName: Full=Histone H2A >P84056.2 RecName: Full=Histone H2A >P84057.2 RecName: Full=Histone H2A	Histone
novel.1097	novel.232	0.926444				novel.6786	JACDRO010000322.1	1010	2193	1184	Q6PV61.3 RecName: Full=Histone H2A && PF00125:Core histone H2A/H2B/H3/H4	Histone
novel.1097	novel.2339	0.520366				novel.6785	JACDRO010000318.1	16709	17151	443	Q8I1N0.3 RecName: Full=Histone H2B && PF00125:Core histone H2A/H2B/H3/H4	Histone
novel.1097	novel.2348	0.825127				novel.6784	JACDRO010000318.1	197	8896	628	P83863.2 RecName: Full=Histone H2B && PF00125:Core histone H2A/H2B/H3/H4	Histone
novel.1097	novel.2358	0.932976				novel.7327	JACDRO010003292.1	673775	674232	341	PF00028:Cadherin domain	Cadherin
novel.1097	novel.2362	0.658464				novel.1416	CM024107.1	3043864	3050994	1782	B2RX12.1 RecName: Full=Canalicular multispecific organic anion transporter 2; AltName: Full=ATP-binding cassette sub-family C member 3; AltName: Full=Multidrug resistance-associated protein 3 && PF00664:ABC transporter transmembrane region	ABC_membrane
novel.1097	novel.2372	0.565256				novel.1417	CM024107.1	3051997	3055633	1871	Q28689.1 RecName: Full=Canalicular multispecific organic anion transporter 1; AltName: Full=ATP-binding cassette sub-family C member 2; AltName: Full=Canalicular multidrug resistance protein; AltName: Full=Epithelial basolateral chloride conductance	ABC_tran
novel.1097	novel.2374	0.679617				novel.2262	CM024114.1	7205003	7218592	764	Q16YG0.1 RecName: Full=Cdc42 homolog; Flags: Precursor && PF00071:Ras family	Ras
novel.1097	novel.2375	0.679617				novel.2376	CM024115.1	838327	840818	2492	PF00096:Zinc finger, C2H2 type	zf-C2H2
novel.1097	novel.2376	0.679617				novel.5414	CM024152.1	884248	887492	3143	PF05485:THAP domain	THAP
novel.1097	novel.2384	0.520366				novel.2375	CM024115.1	801916	802605	690	PF00096:Zinc finger, C2H2 type	zf-C2H2
novel.1097	novel.2408	0.672334				novel.2372	CM024115.1	671626	693778	1775	P49010.1 RecName: Full=Chitooligosaccharidolytic beta-N-acetylglucosaminidase; AltName: Full=Beta-GlcNAcase; AltName: Full=Beta-N-acetylhexosaminidase; AltName: Full=Beta-hexosaminidase; Flags: Precursor && PF14845:beta-acetyl hexosaminidase like|PF0	Glyco_hydro_20
novel.1097	novel.2411	0.609567				novel.6055	CM024160.1	14007232	14009375	1172	Q96MW7.1 RecName: Full=Tigger transposable element-derived protein 1 && PF03184:DDE superfamily endonuclease|PF04218:CENP-B N-terminal DNA-binding domain	DDE
novel.1097	novel.2412	0.609567				novel.3126	CM024124.1	2873688	2874723	226	P09470.3 RecName: Full=Angiotensin-converting enzyme; Short=ACE; AltName: Full=Dipeptidyl carboxypeptidase I; AltName: Full=Kininase II; AltName: CD_antigen=CD143; Contains: RecName: Full=Angiotensin-converting enzyme, soluble form; Flags: Precursor	Peptidase_M2
novel.1097	novel.2413	0.609567				novel.1773	CM024111.1	20087851	20105133	3806	Q6F482.1 RecName: Full=60S ribosomal protein L39 >Q962S4.1 RecName: Full=60S ribosomal protein L39 && PF00832:Ribosomal L39 protein	-
novel.1097	novel.2419	0.692251				novel.6446	CM024164.1	12264219	12269807	2959	PF00096:Zinc finger, C2H2 type	zf-C2H2
novel.1097	novel.2425	0.672334				novel.3818	CM024131.1	2808357	2815088	3325	PF07690:Major Facilitator Superfamily	MFS_1
novel.1097	novel.2426	0.672334				novel.3819	CM024131.1	2816730	2835727	6772	Q503M4.1 RecName: Full=Monocarboxylate transporter 12-B; Short=MCT 12-B; AltName: Full=Solute carrier family 16 member 12-B && PF07690:Major Facilitator Superfamily	MFS_1
novel.1097	novel.2428	0.609567				novel.2146	CM024113.1	4068530	4069345	736	PF00096:Zinc finger, C2H2 type	zf-C2H2
novel.1097	novel.2429	0.609567				novel.5887	CM024158.1	10237582	10252359	6133	Q95SX7.1 RecName: Full=Probable RNA-directed DNA polymerase from transposon BS; AltName: Full=Reverse transcriptase && PF00002:7 transmembrane receptor (Secretin family)	7tm_2
novel.1097	novel.2430	0.609567				novel.5889	CM024158.1	10794044	10797668	3517	P31508.1 RecName: Full=Escargot/snail protein homolog && PF00096:Zinc finger, C2H2 type	zf-C2H2
novel.1097	novel.2431	0.609567				novel.3769	CM024130.1	4148938	4168033	514	O35344.1 RecName: Full=Importin subunit alpha-4; AltName: Full=Importin alpha Q2; Short=Qip2; AltName: Full=Karyopherin subunit alpha-3 && PF01749:Importin beta binding domain	-
novel.1097	novel.2432	0.609567				novel.4680	CM024140.1	2131956	2136103	1778	P00765.1 RecName: Full=Trypsin-1; AltName: Full=Trypsin I && PF00089:Trypsin	Trypsin
novel.1097	novel.2433	0.609567				novel.2650	CM024120.1	15385015	15389977	4368	P10394.1 RecName: Full=Retrovirus-related Pol polyprotein from transposon 412; Includes: RecName: Full=Protease; Includes: RecName: Full=Reverse transcriptase; Includes: RecName: Full=Endonuclease && PF00665:Integrase core domain	rve
novel.1097	novel.2434	0.609567				novel.2225	CM024114.1	4830710	4895702	4964	Q7PPA5.5 RecName: Full=Calcium-transporting ATPase sarcoplasmic/endoplasmic reticulum type; AltName: Full=Calcium pump && PF00122:E1-E2 ATPase	E1-E2_ATPase
novel.1097	novel.2435	0.609567				novel.2656	CM024120.1	18119951	18126703	6703	PF02023:SCAN domain	SCAN
novel.1097	novel.2436	0.609567				novel.3489	CM024129.1	584132	584698	284	-	-
novel.1097	novel.2437	0.609567				novel.3376	CM024127.1	13147945	13159178	4199	PF03694:Erg28 like protein	-
novel.1097	novel.2444	0.793969				novel.2684	CM024120.1	18395668	18445329	274	-	-
novel.1097	novel.2457	0.609567				novel.2683	CM024120.1	18119951	18126569	5418	PF02023:SCAN domain	SCAN
novel.1097	novel.2498	0.691369				novel.2358	CM024114.1	7905278	7907515	1677	Q90ZY4.1 RecName: Full=Serine/threonine-protein kinase SBK1; AltName: Full=Brain-specific protein kinase BSK146; AltName: Full=SH3-binding kinase 1 && PF00069:Protein kinase domain	Pkinase
novel.1097	novel.2499	0.899864				novel.2428	CM024116.1	7649243	7649702	335	P81384.1 RecName: Full=Cuticle protein AMP1A; AltName: Full=HA-AMP1A && PF00379:Insect cuticle protein	Chitin_bind_4
novel.1097	novel.2526	0.63187				novel.2429	CM024116.1	7651924	7686169	764	O02387.1 RecName: Full=Larval cuticle protein LCP-17; Flags: Precursor && PF00379:Insect cuticle protein	Chitin_bind_4
novel.1097	novel.253	0.752352				novel.2426	CM024116.1	3420444	3432367	823	Q05556.1 RecName: Full=Cytochrome P450 2A11; AltName: Full=CYPIIA11; AltName: Full=Cytochrome P450-IIA11 && PF00067:Cytochrome P450	p450
novel.1097	novel.2540	0.679617				novel.71	CM024096.1	16155365	16177281	2033	PF00379:Insect cuticle protein	Chitin_bind_4
novel.1097	novel.2544	0.905606				novel.70	CM024096.1	16140810	16142205	685	Q9V7U0.1 RecName: Full=Pro-resilin; Flags: Precursor && PF00379:Insect cuticle protein	Chitin_bind_4
novel.1097	novel.256	0.587991				novel.4741	CM024140.1	10808197	10813682	2358	PF01607:Chitin binding Peritrophin-A domain	CBM_14
novel.1097	novel.2563	0.825127				novel.799	CM024102.1	242210	244941	1658	O43741.1 RecName: Full=5'-AMP-activated protein kinase subunit beta-2; Short=AMPK subunit beta-2 && PF04739:5'-AMP-activated protein kinase beta subunit, interaction domain	-
novel.1097	novel.2570	0.816845				novel.798	CM024102.1	231817	234763	767	Q5F428.1 RecName: Full=Eukaryotic translation initiation factor 3 subunit L; Short=eIF3l && PF10255:RNA polymerase I-associated factor PAF67	-
novel.1097	novel.2575	0.731494				novel.795	CM024102.1	218165	226234	1362	Q8VXZ0.1 RecName: Full=Nudix hydrolase 20, chloroplastic; Short=AtNUDT20; Flags: Precursor && PF00293:NUDIX domain	NUDIX
novel.1097	novel.2629	0.520366				novel.797	CM024102.1	227773	230662	905	Q7T2A5.1 RecName: Full=Eukaryotic translation initiation factor 3 subunit L; Short=eIF3l; AltName: Full=Eukaryotic translation initiation factor 3 subunit 6-interacting protein; AltName: Full=Eukaryotic translation initiation factor 3 subunit E-inter	-
novel.1097	novel.263	0.793969				novel.6847	JACDRO010000463.1	219663	220565	506	-	-
novel.1097	novel.2644	0.932976				novel.6849	JACDRO010000464.1	8	9948	543	Q9PT60.3 RecName: Full=RalA-binding protein 1-A; Short=RalBP1-A; AltName: Full=Ral-interacting protein 1-A; Short=RIP1-A; AltName: Full=XRLIP2; AltName: Full=XRLIP76-A && PF00620:RhoGAP domain	RhoGAP
novel.1097	novel.2650	0.813764				novel.5743	CM024156.1	12517621	12519790	409	PF00858:Amiloride-sensitive sodium channel	-
novel.1097	novel.2656	0.846101				novel.166	CM024096.1	18997658	19003272	5615	Q8I7P9.1 RecName: Full=Retrovirus-related Pol polyprotein from transposon opus; Includes: RecName: Full=Protease; Includes: RecName: Full=Reverse transcriptase; Includes: RecName: Full=Endonuclease && PF00665:Integrase core domain	rve
novel.1097	novel.2683	0.846101				novel.5299	CM024150.1	2796614	2831538	307	-	-
novel.1097	novel.2696	0.78281				novel.3176	CM024125.1	3070071	3098389	4167	PF05485:THAP domain	THAP
novel.1097	novel.2697	0.796317				novel.3175	CM024125.1	3016500	3019374	2796	-	-
novel.1097	novel.2703	0.842749				novel.4166	CM024133.1	11358552	11362046	557	P07909.1 RecName: Full=Heterogeneous nuclear ribonucleoprotein A1; Short=hnRNP A1; AltName: Full=PEN repeat clone P9; AltName: Full=hnRNP core protein A1-A && PF00076:RNA recognition motif. (a.k.a. RRM, RBD, or RNP domain)	RRM_1
novel.1097	novel.2734	0.691369				novel.3359	CM024127.1	4222522	4249816	4448	P05661.4 RecName: Full=Myosin heavy chain, muscle && PF01576:Myosin tail|PF00063:Myosin head (motor domain)	Myosin_tail_1
novel.1097	novel.2743	0.78281				novel.3358	CM024127.1	4190757	4192748	873	P02566.2 RecName: Full=Myosin-4; AltName: Full=Myosin heavy chain B; Short=MHC B; AltName: Full=Uncoordinated protein 54 && PF01576:Myosin tail	Myosin_tail_1
novel.1097	novel.2775	0.622084				novel.3357	CM024127.1	4182874	4211077	4025	P05661.4 RecName: Full=Myosin heavy chain, muscle && PF01576:Myosin tail|PF00063:Myosin head (motor domain)	Myosin_tail_1
novel.1097	novel.2779	0.622084				novel.3351	CM024127.1	1743614	1795026	10204	Q27712.1 RecName: Full=Cytochrome P450 2L1; AltName: Full=CYPIIL1 && PF00067:Cytochrome P450	p450
novel.1097	novel.2825	0.520366				novel.6124	CM024161.1	4517017	4536388	883	O16796.2 RecName: Full=Neprilysin-11 && PF01431:Peptidase family M13	-
novel.1097	novel.2832	0.744619				novel.6123	CM024161.1	4514320	4535244	210	O16796.2 RecName: Full=Neprilysin-11 && PF01431:Peptidase family M13	-
novel.1097	novel.2870	0.796317				novel.6122	CM024161.1	4510819	4532985	2662	W4VS99.1 RecName: Full=Neprilysin-1; Flags: Precursor && PF05649:Peptidase family M13	-
novel.1097	novel.2912	0.836538				novel.2408	CM024116.1	3402980	3432367	6051	Q27712.1 RecName: Full=Cytochrome P450 2L1; AltName: Full=CYPIIL1 && PF00067:Cytochrome P450	p450
novel.1097	novel.2915	0.741352				novel.4374	CM024135.1	30452361	30461138	2905	Q9UMZ3.2 RecName: Full=Phosphatidylinositol phosphatase PTPRQ; AltName: Full=Receptor-type tyrosine-protein phosphatase Q; Short=PTP-RQ; Short=R-PTP-Q; Flags: Precursor && PF00041:Fibronectin type III domain	fn3
novel.1097	novel.2925	0.609567				novel.4375	CM024135.1	30489830	30496926	5319	Q32LZ8.1 RecName: Full=Patatin-like phospholipase domain-containing protein 5 && PF01734:Patatin-like phospholipase	-
novel.1097	novel.2926	0.609567				novel.447	CM024099.1	3275868	3288318	3779	PF14634:zinc-RING finger domain	-
novel.1097	novel.2954	0.67973				novel.5177	CM024147.1	11659255	11680756	4818	Q96HH6.1 RecName: Full=Transmembrane protein 19 && PF01940:Integral membrane protein DUF92	-
novel.1097	novel.2982	0.609567				novel.2912	CM024123.1	3675577	3679133	952	PF08040:MNLL subunit	-
novel.1097	novel.2983	0.609567				novel.6230	CM024163.1	12312466	12340719	3142	Q8BRF7.1 RecName: Full=Sec1 family domain-containing protein 1; AltName: Full=Syntaxin-binding protein 1-like 2 && PF00995:Sec1 family	Sec1
novel.1097	novel.2986	0.671807				novel.6239	CM024163.1	17436807	17451413	651	-	-
novel.1097	novel.2987	0.671807				novel.1618	CM024109.1	3186033	3190650	958	PF07412:Geminin	-
novel.1097	novel.3007	0.825127				novel.142	CM024096.1	9547387	9570342	3818	P10401.1 RecName: Full=Retrovirus-related Pol polyprotein from transposon gypsy; Includes: RecName: Full=Reverse transcriptase; Includes: RecName: Full=Endonuclease && PF00665:Integrase core domain	rve
novel.1097	novel.3009	0.913136				novel.1478	CM024107.1	10118921	10152503	289	P50430.2 RecName: Full=Arylsulfatase B; Short=ASB; AltName: Full=N-acetylgalactosamine-4-sulfatase; Short=G4S && PF00884:Sulfatase	Sulfatase
novel.1097	novel.3010	0.913136				novel.1471	CM024107.1	8152249	8153745	469	Q95LI3.1 RecName: Full=Zinc finger Y-chromosomal protein && PF13465:Zinc-finger double domain	-
novel.1097	novel.3014	0.679617				novel.1474	CM024107.1	9102635	9105708	2906	PF00096:Zinc finger, C2H2 type	zf-C2H2
novel.1097	novel.3015	0.679617				novel.328	CM024098.1	13525493	13533040	1768	PF00219:Insulin-like growth factor binding protein	-
novel.1097	novel.3018	0.70999				novel.327	CM024098.1	12749464	12756980	565	PF05162:Ribosomal protein L41	-
novel.1097	novel.3024	0.679617				novel.4493	CM024137.1	12571225	12579864	5829	PF00665:Integrase core domain	rve
novel.1097	novel.3026	0.565256				novel.3111	CM024124.1	2417491	2422596	749	Q9VSF4.2 RecName: Full=Probable deoxyhypusine synthase; Short=DHS && PF01916:Deoxyhypusine synthase	-
novel.1097	novel.3036	0.691369				novel.3110	CM024124.1	2411617	2417033	1363	Q9VSF4.2 RecName: Full=Probable deoxyhypusine synthase; Short=DHS && PF01916:Deoxyhypusine synthase	-
novel.1097	novel.3038	0.983345				novel.2468	CM024117.1	13361263	13374185	1092	PF00095:WAP-type (Whey Acidic Protein) 'four-disulfide core'	-
novel.1097	novel.3045	0.679617				novel.6943	JACDRO010000894.1	68205	89802	1472	Q9NYQ7.2 RecName: Full=Cadherin EGF LAG seven-pass G-type receptor 3; AltName: Full=Cadherin family member 11; AltName: Full=Epidermal growth factor-like protein 1; Short=EGF-like protein 1; AltName: Full=Flamingo homolog 1; Short=hFmi1; AltName: Ful	Cadherin
novel.1097	novel.3059	0.811367				novel.39	CM024096.1	5967539	5971631	312	Q70KH2.1 RecName: Full=Glucosylceramidase; AltName: Full=Acid beta-glucosidase; AltName: Full=Beta-glucocerebrosidase; AltName: Full=D-glucosyl-N-acylsphingosine glucohydrolase; Flags: Precursor && PF02055:O-Glycosyl hydrolase family 30	Glyco_hydro_30
novel.1097	novel.3088	0.679617				novel.4701	CM024140.1	9736300	9757278	3602	PF13855:Leucine rich repeat	-
novel.1097	novel.3100	0.520366				novel.4703	CM024140.1	10809984	10810381	398	PF01607:Chitin binding Peritrophin-A domain	CBM_14
novel.1097	novel.3110	0.738282				novel.4702	CM024140.1	10808197	10812981	2589	PF01607:Chitin binding Peritrophin-A domain	CBM_14
novel.1097	novel.3111	0.738282				novel.6396	CM024164.1	3090580	3120227	1349	PF00379:Insect cuticle protein	Chitin_bind_4
novel.1097	novel.3126	0.697317				novel.1288	CM024106.1	3173134	3173506	209	PF00096:Zinc finger, C2H2 type	zf-C2H2
novel.1097	novel.3162	0.679617				novel.5150	CM024146.1	21765223	21792561	437	PF00751:DM DNA binding domain	DM
novel.1097	novel.3176	0.691369				novel.5155	CM024147.1	899609	907649	2257	O75897.2 RecName: Full=Sulfotransferase 1C4; Short=ST1C4; AltName: Full=Sulfotransferase 1C2; Short=SULT1C#2 && PF00685:Sulfotransferase domain	Sulfotransfer_1
novel.1097	novel.3209	0.932418				novel.7139	JACDRO010001634.1	28732	43466	467	-	-
novel.1097	novel.3210	0.932418				novel.7136	JACDRO010001634.1	26695	42604	748	Q3ZBI6.1 RecName: Full=Four and a half LIM domains protein 3; Short=FHL-3 && PF00412:LIM domain	LIM
novel.1097	novel.3216	0.679617				novel.3708	CM024130.1	6073664	6079133	5470	Q8I7P9.1 RecName: Full=Retrovirus-related Pol polyprotein from transposon opus; Includes: RecName: Full=Protease; Includes: RecName: Full=Reverse transcriptase; Includes: RecName: Full=Endonuclease && PF00665:Integrase core domain	rve
novel.1097	novel.3220	0.679617				novel.3255	CM024126.1	8180078	8196734	6817	B5QY30.1 RecName: Full=Glyoxylate/hydroxypyruvate reductase A; AltName: Full=2-ketoacid reductase && PF02826:D-isomer specific 2-hydroxyacid dehydrogenase, NAD binding domain	2-Hacid_dh_C
novel.1097	novel.3223	0.679617				novel.4958	CM024144.1	10717110	10746288	1552	Q4VBV9.1 RecName: Full=Omega-amidase NIT2; AltName: Full=Nitrilase homolog 2 && PF00795:Carbon-nitrogen hydrolase	CN_hydrolase
novel.1097	novel.3228	0.679617				novel.4959	CM024144.1	10725189	10727872	219	PF00795:Carbon-nitrogen hydrolase	CN_hydrolase
novel.1097	novel.3230	0.70999				novel.2075	CM024113.1	851108	883313	762	Q7KRI2.1 RecName: Full=Longitudinals lacking protein-like; Short=Lola-like protein; AltName: Full=Protein Batman && PF00651:BTB/POZ domain	BTB
novel.1097	novel.3231	0.70999				novel.1678	CM024110.1	1796043	1797817	424	PF00651:BTB/POZ domain	BTB
novel.1097	novel.3236	0.679617				novel.5701	CM024156.1	2544223	2596114	7595	P29981.1 RecName: Full=Cytochrome P450 4C1; AltName: Full=CYPIVC1 && PF00067:Cytochrome P450	p450
novel.1097	novel.3255	0.70623				novel.694	CM024101.1	10847786	10849505	1077	PF01607:Chitin binding Peritrophin-A domain	CBM_14
novel.1097	novel.3260	0.520366				novel.693	CM024101.1	10811421	10818689	576	PF01607:Chitin binding Peritrophin-A domain	CBM_14
novel.1097	novel.3262	0.622736				novel.6615	CM024166.1	7855933	7921289	573	P17666.1 RecName: Full=Cytochrome P450 2C14; AltName: Full=CYPIIC14; AltName: Full=Cytochrome P450 PHP3 && PF00067:Cytochrome P450	p450
novel.1097	novel.327	0.891025				novel.6616	CM024166.1	7859977	7924341	1660	Q29473.3 RecName: Full=Cytochrome P450 2D15; AltName: Full=CYPIID15; AltName: Full=Cytochrome P450 DUT2 && PF00067:Cytochrome P450	p450
novel.1097	novel.328	0.658464				novel.6945	JACDRO010000895.1	113011	115068	269	Q96JQ0.1 RecName: Full=Protocadherin-16; AltName: Full=Cadherin-19; AltName: Full=Cadherin-25; AltName: Full=Fibroblast cadherin-1; AltName: Full=Protein dachsous homolog 1; Flags: Precursor && PF00028:Cadherin domain	Cadherin
novel.1097	novel.3301	0.679617				novel.6944	JACDRO010000894.1	73058	74167	392	Q2PZL6.2 RecName: Full=Protocadherin Fat 4; AltName: Full=FAT tumor suppressor homolog 4; AltName: Full=Fat-like cadherin protein FAT-J; Flags: Precursor && PF00028:Cadherin domain	Cadherin
novel.1097	novel.3304	0.70999				novel.2666	CM024120.1	284689	296239	2754	Q15526.1 RecName: Full=Surfeit locus protein 1 && PF02104:SURF1 family	-
novel.1097	novel.3320	0.78281				novel.2444	CM024117.1	1929366	1930886	1267	PF03567:Sulfotransferase family	-
novel.1097	novel.3323	0.70623				novel.900	CM024102.1	2190247	2191922	1601	-	-
novel.1097	novel.335	0.691263				novel.2915	CM024123.1	3766628	3771882	2636	PF15168:Triple QxxK/R motif-containing protein family	-
novel.1097	novel.3351	0.672334				novel.4722	CM024140.1	3125447	3198941	1820	O54743.2 RecName: Full=Forkhead box protein F2; AltName: Full=Protein LUN && PF00250:Forkhead domain	Fork_head
novel.1097	novel.3357	0.811367				novel.6378	CM024164.1	12252442	12266967	3244	B1MTV8.1 RecName: Full=Ubiquitin-like protein 4A && PF00240:Ubiquitin family	ubiquitin
novel.1097	novel.3358	0.808837				novel.1802	CM024111.1	8894681	8902003	3803	P63030.1 RecName: Full=Mitochondrial pyruvate carrier 1; AltName: Full=Brain protein 44-like protein >P63031.1 RecName: Full=Mitochondrial pyruvate carrier 1; AltName: Full=Apoptosis-regulating basic protein; AltName: Full=Brain protein 44-like prote	-
novel.1097	novel.3359	0.811367				novel.7154	JACDRO010001641.1	128069	136682	1374	P37236.2 RecName: Full=Frequenin-1; AltName: Full=d-FRQ && PF13499:EF-hand domain pair|PF00036:EF hand	efhand
novel.1097	novel.3387	0.520366				novel.7156	JACDRO010001641.1	78425	97256	298	-	-
novel.1097	novel.3402	0.679617				novel.7151	JACDRO010001638.1	53751	54599	620	PF00412:LIM domain	LIM
novel.1097	novel.3455	0.520366				novel.4266	CM024134.1	2412263	2434981	6891	PF00076:RNA recognition motif. (a.k.a. RRM, RBD, or RNP domain)	RRM_1
novel.1097	novel.3464	0.743225				novel.2050	CM024113.1	6864962	6874169	624	A2A3K4.1 RecName: Full=Protein tyrosine phosphatase domain-containing protein 1 && PF00782:Dual specificity phosphatase, catalytic domain	DSPc
novel.1097	novel.3491	0.67973				novel.1658	CM024110.1	5163744	5167588	1623	PF01607:Chitin binding Peritrophin-A domain	CBM_14
novel.1097	novel.3499	0.746139				novel.5720	CM024156.1	17353387	17356813	2384	P29416.2 RecName: Full=Beta-hexosaminidase subunit alpha; AltName: Full=Beta-N-acetylhexosaminidase subunit alpha; Short=Hexosaminidase subunit A; AltName: Full=N-acetyl-beta-glucosaminidase subunit alpha; Flags: Precursor && PF00728:Glycosyl hydrola	Glyco_hydro_20
novel.1097	novel.3501	0.793969				novel.6636	CM024167.1	362012	438510	1307	P69478.1 RecName: Full=Carbohydrate sulfotransferase 11; AltName: Full=Chondroitin 4-O-sulfotransferase 1; AltName: Full=Chondroitin 4-sulfotransferase 1; Short=C4S-1; Short=C4ST-1; Short=C4ST1 && PF03567:Sulfotransferase family	-
novel.1097	novel.3526	0.679617				novel.6962	JACDRO010000925.1	26706	28706	2001	PF00075:RNase H	RnaseH
novel.1097	novel.3535	0.679617				novel.6961	JACDRO010000925.1	860	8757	1310	P20004.4 RecName: Full=Aconitate hydratase, mitochondrial; Short=Aconitase; AltName: Full=Citrate hydro-lyase; Flags: Precursor && PF00330:Aconitase family (aconitate hydratase)	Aconitase
novel.1097	novel.3536	0.679617				novel.5926	CM024159.1	8899600	8906491	959	Q9NYR8.1 RecName: Full=Retinol dehydrogenase 8; AltName: Full=Photoreceptor outer segment all-trans retinol dehydrogenase; AltName: Full=Short chain dehydrogenase/reductase family 28C member 2 && PF00106:short chain dehydrogenase	adh_short
novel.1097	novel.3542	0.679617				novel.5925	CM024159.1	8889992	8898538	1154	P21158.1 RecName: Full=C-factor; AltName: Full=C signal && PF00106:short chain dehydrogenase	adh_short
novel.1097	novel.3545	0.679617				novel.7213	JACDRO010003242.1	264952	271864	6913	P20825.1 RecName: Full=Retrovirus-related Pol polyprotein from transposon 297; Includes: RecName: Full=Protease; Includes: RecName: Full=Reverse transcriptase; Includes: RecName: Full=Endonuclease && PF00665:Integrase core domain|PF02023:SCAN domain	rve
novel.1097	novel.3563	0.679617				novel.7217	JACDRO010003244.1	2732	3795	896	PF00096:Zinc finger, C2H2 type	zf-C2H2
novel.1097	novel.3566	0.679617				novel.6037	CM024160.1	6366127	6396130	4428	PF00096:Zinc finger, C2H2 type	zf-C2H2
novel.1097	novel.3570	0.679617				novel.6357	CM024164.1	6673710	6697268	845	Q07553.4 RecName: Full=Guanylate cyclase 32E; Flags: Precursor && PF07714:Protein tyrosine kinase	Pkinase_Tyr
novel.1097	novel.3597	0.746139				novel.6358	CM024164.1	6703446	6715857	935	Q7JQ32.1 RecName: Full=Receptor-type guanylate cyclase Gyc76C; AltName: Full=DrGC-1; Flags: Precursor && PF00211:Adenylate and Guanylate cyclase catalytic domain	Guanylate_cyc
novel.1097	novel.3627	0.679617				novel.5112	CM024146.1	3442935	3500269	5550	P10401.1 RecName: Full=Retrovirus-related Pol polyprotein from transposon gypsy; Includes: RecName: Full=Reverse transcriptase; Includes: RecName: Full=Endonuclease && PF00665:Integrase core domain	rve
novel.1097	novel.3632	0.679617				novel.3076	CM024124.1	807341	888825	2111	-	-
novel.1097	novel.3642	0.679617				novel.3216	CM024126.1	1686080	1688279	497	O95714.2 RecName: Full=E3 ubiquitin-protein ligase HERC2; AltName: Full=HECT domain and RCC1-like domain-containing protein 2; AltName: Full=HECT-type E3 ubiquitin transferase HERC2 && PF00569:Zinc finger, ZZ type	ZZ
novel.1097	novel.3643	0.679617				novel.3210	CM024125.1	6387865	6392018	2048	Q7PCJ8.1 RecName: Full=Diamine acetyltransferase 2; AltName: Full=Polyamine N-acetyltransferase 2; AltName: Full=Spermidine/spermine N(1)-acetyltransferase 2 && PF00583:Acetyltransferase (GNAT) family	Acetyltransf_1
novel.1097	novel.3653	0.679617				novel.3211	CM024125.1	6414813	6532562	2296	Q9Z2J0.2 RecName: Full=Solute carrier family 23 member 1; AltName: Full=Na(+)/L-ascorbic acid transporter 1; AltName: Full=Sodium-dependent vitamin C transporter 1; AltName: Full=Yolk sac permease-like molecule 3 && PF00860:Permease family	-
novel.1097	novel.3657	0.679617				novel.3218	CM024126.1	1915233	1921381	201	-	-
novel.1097	novel.3671	0.799429				novel.2035	CM024113.1	5880236	5896572	6873	PF00096:Zinc finger, C2H2 type	zf-C2H2
novel.1097	novel.3674	0.844106				novel.2034	CM024113.1	5879573	5898173	891	PF00096:Zinc finger, C2H2 type	zf-C2H2
novel.1097	novel.3708	0.813764				novel.2032	CM024113.1	5172906	5187323	1131	PF00096:Zinc finger, C2H2 type	zf-C2H2
novel.1097	novel.3733	0.507123				novel.4888	CM024143.1	5199506	5209224	1272	PF07678:A-macroglobulin complement component|PF00207:Alpha-2-macroglobulin family	A2M_comp
novel.1097	novel.3737	0.507123				novel.4887	CM024143.1	5187570	5198795	2025	Q00685.1 RecName: Full=Complement C3; Contains: RecName: Full=Complement C3 beta chain; Contains: RecName: Full=Complement C3 alpha chain; Contains: RecName: Full=C3a anaphylatoxin; Contains: RecName: Full=Complement C3 gamma chain; Flags: Precursor	A2M_comp
novel.1097	novel.3769	0.553994				novel.3653	CM024129.1	5477590	5715030	2156	PF00096:Zinc finger, C2H2 type	zf-C2H2
novel.1097	novel.3822	0.891025				novel.6906	JACDRO010000581.1	42810	43683	819	O95789.2 RecName: Full=Zinc finger MYM-type protein 6; AltName: Full=Transposon-derived Buster2 transposase-like protein; AltName: Full=Zinc finger protein 258 && PF05699:hAT family C-terminal dimerisation region	hATC
novel.1097	novel.3845	0.679617				novel.5305	CM024150.1	5625299	5626334	399	PF01433:Peptidase family M1	-
novel.1097	novel.3867	0.691369				novel.2629	CM024119.1	25525658	25532448	412	PF00018:SH3 domain	SH3_1
novel.1097	novel.3885	0.796317				novel.2954	CM024123.1	2706123	2854340	7031	Q8BWR8.2 RecName: Full=Rhophilin-2; AltName: Full=GTP-Rho-binding protein 2 && PF02185:Hr1 repeat|PF00595:PDZ domain (Also known as DHR or GLGF)	PDZ
novel.1097	novel.3888	0.67973				novel.3536	CM024129.1	3252182	3253160	898	PF00096:Zinc finger, C2H2 type	zf-C2H2
novel.1097	novel.39	0.523786				novel.3535	CM024129.1	3242117	3251657	1047	PF00096:Zinc finger, C2H2 type	zf-C2H2
novel.1097	novel.3909	0.679617				novel.5682	CM024155.1	12750785	12750995	211	-	-
novel.1097	novel.391	0.813986				novel.1373	CM024107.1	277100	293881	4227	Q28677.1 RecName: Full=Solute carrier family 12 member 4; AltName: Full=Electroneutral potassium-chloride cotransporter 1; AltName: Full=Erythroid K-Cl cotransporter 1; AltName: Full=rbKCC1 && PF00324:Amino acid permease|PF03522:Solute carrier family	AA_permease
novel.1097	novel.3911	0.679617				novel.732	CM024101.1	557227	559838	1681	-	-
novel.1097	novel.3919	0.679617				novel.3059	CM024124.1	4263535	4278158	654	Q05096.1 RecName: Full=Unconventional myosin-Ib; AltName: Full=Myosin I alpha; Short=MMI-alpha; Short=MMIa; AltName: Full=Myosin heavy chain myr 1 && PF00063:Myosin head (motor domain)	Myosin_head
novel.1097	novel.3923	0.790432				novel.3943	CM024131.1	18215558	18242201	723	PF00106:short chain dehydrogenase	adh_short
novel.1097	novel.3930	0.796317				novel.3674	CM024130.1	2361192	2379676	1982	Q6EE31.3 RecName: Full=T-complex protein 1 subunit theta; Short=TCP-1-theta; AltName: Full=CCT-theta && PF00118:TCP-1/cpn60 chaperonin family	-
novel.1097	novel.3938	0.671807				novel.2540	CM024118.1	16652241	16728442	564	Q4QR06.2 RecName: Full=Polycomb group RING finger protein 1 && PF00097:Zinc finger, C3HC4 type (RING finger)	zf-C3HC4
novel.1097	novel.3943	0.597359				novel.2544	CM024118.1	17563613	18759272	3165	P23468.2 RecName: Full=Receptor-type tyrosine-protein phosphatase delta; Short=Protein-tyrosine phosphatase delta; Short=R-PTP-delta; Flags: Precursor && PF00102:Protein-tyrosine phosphatase	Y_phosphatase
novel.1097	novel.3951	0.691263				novel.2245	CM024114.1	6473484	6478312	1290	PF01607:Chitin binding Peritrophin-A domain	CBM_14
novel.1097	novel.3968	0.691263				novel.2243	CM024114.1	6436559	6440395	566	P32214.1 RecName: Full=Calcitonin receptor; Short=CT-R; AltName: Full=C1A/C1B; Flags: Precursor && PF00002:7 transmembrane receptor (Secretin family)|PF02793:Hormone receptor domain	7tm_2
novel.1097	novel.3972	0.679617				novel.508	CM024099.1	17655859	17708434	821	P13590.3 RecName: Full=Neural cell adhesion molecule 1; Short=N-CAM-1; Short=NCAM-1; Flags: Precursor && PF13895:Immunoglobulin domain	-
novel.1097	novel.3975	0.948773				novel.7034	JACDRO010001164.1	12859	18759	595	P28465.2 RecName: Full=Protein Wnt-2; AltName: Full=dWnt-2; Flags: Precursor && PF00110:wnt family	wnt
novel.1097	novel.4012	0.813764				novel.7035	JACDRO010001164.1	29430	35261	538	P28465.2 RecName: Full=Protein Wnt-2; AltName: Full=dWnt-2; Flags: Precursor && PF00110:wnt family	wnt
novel.1097	novel.4020	0.679617				novel.7251	JACDRO010003265.1	393809	413418	711	O35344.1 RecName: Full=Importin subunit alpha-4; AltName: Full=Importin alpha Q2; Short=Qip2; AltName: Full=Karyopherin subunit alpha-3 && PF00514:Armadillo/beta-catenin-like repeat|PF01749:Importin beta binding domain	Arm
novel.1097	novel.4042	0.691263				novel.5525	CM024154.1	4459020	4472271	305	P56407.2 RecName: Full=Homeobox protein ceh-9 && PF00046:Homeobox domain	Homeobox
novel.1097	novel.4044	0.948773				novel.1573	CM024107.1	9101763	9120249	4510	PF00096:Zinc finger, C2H2 type	zf-C2H2
novel.1097	novel.4072	0.691369				novel.1575	CM024107.1	10090845	10093615	2771	PF00097:Zinc finger, C3HC4 type (RING finger)	zf-C3HC4
novel.1097	novel.4073	0.691369				novel.1314	CM024106.1	308317	311307	2794	PF05485:THAP domain	THAP
novel.1097	novel.4094	0.679617				novel.3038	CM024124.1	2924202	2927782	597	P56597.1 RecName: Full=Nucleoside diphosphate kinase homolog 5; Short=NDK-H 5; Short=NDP kinase homolog 5; AltName: Full=Inhibitor of p53-induced apoptosis-beta; Short=IPIA-beta; AltName: Full=Testis-specific nm23 homolog; AltName: Full=nm23-H5 && PF	NDK
novel.1097	novel.412	0.878082				novel.3039	CM024124.1	2958877	2964409	3200	PF03798:TLC domain	LAG1
novel.1097	novel.4135	0.889998				novel.3036	CM024124.1	2798076	2812994	1650	PF01984:Double-stranded DNA-binding domain	-
novel.1097	novel.4166	0.691369				novel.3968	CM024132.1	7214918	7773018	7823	PF14634:zinc-RING finger domain|PF13639:Ring finger domain	-
novel.1097	novel.4198	0.8634				novel.2563	CM024119.1	11609805	11652930	4711	Q5UEM7.1 RecName: Full=Cyclic AMP-responsive element-binding protein 3-like protein 4; Short=cAMP-responsive element-binding protein 3-like protein 4; AltName: Full=Androgen-induced basic leucine zipper protein; Short=AIbZIP; Contains: RecName: Full=	bZIP_1
novel.1097	novel.4266	0.691369				novel.3501	CM024129.1	1564551	1568040	1527	PF03567:Sulfotransferase family	-
novel.1097	novel.4285	0.70999				novel.3657	CM024129.1	6038797	6041919	1065	PF00096:Zinc finger, C2H2 type	zf-C2H2
novel.1097	novel.4289	0.775916				novel.1142	CM024104.1	7626612	7675182	814	-	-
novel.1097	novel.4290	0.775916				novel.5343	CM024150.1	8843440	8844733	1270	Q9QYS1.2 RecName: Full=Protein Wnt-16; Flags: Precursor && PF00110:wnt family	wnt
novel.1097	novel.4293	0.691369				novel.988	CM024103.1	1027751	1030286	1328	Q3MHG1.1 RecName: Full=Serine palmitoyltransferase 1; AltName: Full=Long chain base biosynthesis protein 1; Short=LCB 1; AltName: Full=Serine-palmitoyl-CoA transferase 1; Short=SPT 1; Short=SPT1 && PF00155:Aminotransferase class I and II	Aminotran_1_2
novel.1097	novel.4325	0.70999				novel.3570	CM024129.1	5983754	5985613	1411	PF00096:Zinc finger, C2H2 type	zf-C2H2
novel.1097	novel.4374	0.520366				novel.1084	CM024103.1	3457678	3459876	2032	-	-
novel.1097	novel.4440	0.691369				novel.774	CM024101.1	12134640	12136059	1000	PF00096:Zinc finger, C2H2 type	zf-C2H2
novel.1097	novel.4465	0.63398				novel.3010	CM024124.1	1401236	1402800	449	Q8N9R8.2 RecName: Full=Protein SCAI; AltName: Full=Suppressor of cancer cell invasion protein && PF12070:Protein of unknown function (DUF3550/UPF0682)	-
novel.1097	novel.447	0.691263				novel.3014	CM024124.1	1636804	1643110	1751	PF13912:C2H2-type zinc finger|PF00096:Zinc finger, C2H2 type	zf-C2H2
novel.1097	novel.4481	0.691369				novel.3015	CM024124.1	1641145	1641963	651	PF13912:C2H2-type zinc finger	-
novel.1097	novel.4493	0.813764				novel.3018	CM024124.1	1723315	1730008	1662	Q9UKQ9.1 RecName: Full=Kallikrein-9; AltName: Full=Kallikrein-like protein 3; Short=KLK-L3; Flags: Precursor && PF00089:Trypsin	Trypsin
novel.1097	novel.4530	0.679617				novel.3909	CM024131.1	10541429	10603317	4142	PF00096:Zinc finger, C2H2 type	zf-C2H2
novel.1097	novel.4548	0.813764				novel.2509	CM024118.1	16013920	16014768	314	Q9NRA2.2 RecName: Full=Sialin; AltName: Full=H(+)/nitrate cotransporter; AltName: Full=H(+)/sialic acid cotransporter; Short=AST; AltName: Full=Membrane glycoprotein HP59; AltName: Full=Solute carrier family 17 member 5; AltName: Full=Vesicular H(+)/	MFS_1
novel.1097	novel.4567	0.70999				novel.2374	CM024115.1	754007	788489	2004	PF00096:Zinc finger, C2H2 type	zf-C2H2
novel.1097	novel.4568	0.520366				novel.1831	CM024111.1	15131082	15145203	2963	PF05485:THAP domain	THAP
novel.1097	novel.4572	0.667186				novel.548	CM024099.1	7527247	7542992	1257	P25162.3 RecName: Full=Acetylcholine receptor subunit beta-like 2; AltName: Full=Nicotinic acetylcholine receptor beta 2; Flags: Precursor && PF02932:Neurotransmitter-gated ion-channel transmembrane region	Neur_chan_memb
novel.1097	novel.4581	0.609567				novel.232	CM024097.1	2789515	2800361	1866	Q19749.1 RecName: Full=Dihydrolipoyllysine-residue acetyltransferase component of pyruvate dehydrogenase complex, mitochondrial; AltName: Full=Dihydrolipoamide acetyltransferase component of pyruvate dehydrogenase complex; AltName: Full=Pyruvate dehy	-
novel.1097	novel.4582	0.609567				novel.7297	JACDRO010003273.1	187525	375424	2368	PF00096:Zinc finger, C2H2 type	zf-C2H2
novel.1097	novel.46	0.679617				novel.7295	JACDRO010003273.1	301630	302502	621	PF00096:Zinc finger, C2H2 type	zf-C2H2
novel.1097	novel.4602	0.70999				novel.7299	JACDRO010003273.1	301929	336206	740	PF00096:Zinc finger, C2H2 type	zf-C2H2
novel.1097	novel.4617	0.609567				novel.4012	CM024132.1	12625440	12635321	2626	Q5RBK0.1 RecName: Full=Gypsy retrotransposon integrase-like protein 1; Short=GIN-1 && PF00665:Integrase core domain	rve
novel.1097	novel.4619	0.609567				novel.3597	CM024129.1	1089459	1114361	8421	PF01607:Chitin binding Peritrophin-A domain	CBM_14
novel.1097	novel.4620	0.609567				novel.3599	CM024129.1	1149055	1160994	1198	P82348.2 RecName: Full=Gamma-sarcoglycan; Short=Gamma-SG; AltName: Full=35 kDa dystrophin-associated glycoprotein; Short=35DAG && PF04790:Sarcoglycan complex subunit protein	-
novel.1097	novel.4621	0.609567				novel.5627	CM024154.1	10529671	10530351	287	PF00224:Pyruvate kinase, barrel domain	PK
novel.1097	novel.4622	0.609567				novel.5197	CM024147.1	6677807	6825039	7507	O00370.1 RecName: Full=LINE-1 retrotransposable element ORF2 protein; Short=ORF2p; Includes: RecName: Full=Reverse transcriptase; Includes: RecName: Full=Endonuclease && PF05497:Destabilase	-
novel.1097	novel.4648	0.643106				novel.5198	CM024147.1	6735751	6741450	455	PF05497:Destabilase	-
novel.1097	novel.4679	0.70999				novel.4572	CM024138.1	2881123	2881622	329	PF00788:Ras association (RalGDS/AF-6) domain	RA
novel.1097	novel.4680	0.70999				novel.6717	JACDRO010000125.1	15323	17022	1700	PF00096:Zinc finger, C2H2 type	zf-C2H2
novel.1097	novel.4701	0.520366				novel.6712	JACDRO010000124.1	16749	23082	583	P14083.2 RecName: Full=Protein jim lovell; AltName: Full=Protein TKR; AltName: Full=Tyrosine kinase-related; Short=dTKR && PF00651:BTB/POZ domain	BTB
novel.1097	novel.4702	0.746139				novel.2743	CM024121.1	5907494	5922982	1867	A3KQ55.2 RecName: Full=7SK snRNA methylphosphate capping enzyme; Short=MePCE; AltName: Full=Bicoid-interacting protein 3 homolog; Short=Bin3 homolog; Short=zBCDIN3 && PF06859:Bicoid-interacting protein 3 (Bin3)	-
novel.1097	novel.4703	0.746139				novel.3923	CM024131.1	11996847	12001349	429	Q1EHB3.1 RecName: Full=A disintegrin and metalloproteinase with thrombospondin motifs 7; Short=ADAM-TS 7; Short=ADAM-TS7; Short=ADAMTS-7; AltName: Full=COMPase; Flags: Precursor && PF05986:ADAM-TS Spacer 1	-
novel.1097	novel.4717	0.70999				novel.2526	CM024118.1	8207290	8237100	2486	P49583.2 RecName: Full=Putative choline-phosphate cytidylyltransferase; AltName: Full=CTP:phosphocholine cytidylyltransferase; Short=CCT; Short=CT; AltName: Full=Phosphorylcholine transferase && PF01467:Cytidylyltransferase-like	CTP_transf_2
novel.1097	novel.4722	0.825127				novel.6159	CM024162.1	12478159	12482217	499	PF05485:THAP domain	THAP
novel.1097	novel.4735	0.520366				novel.4806	CM024141.1	16554946	16556345	1372	-	-
novel.1097	novel.4739	0.892864				novel.199	CM024097.1	8237048	8266046	201	-	-
novel.1097	novel.4741	0.746139				novel.5577	CM024154.1	3482670	3599829	2943	Q9UL68.3 RecName: Full=Myelin transcription factor 1-like protein; Short=MyT1-L; Short=MyT1L && PF01530:Zinc finger, C2HC type	zf-C2HC
novel.1097	novel.4753	0.520366				novel.2258	CM024114.1	6823639	6837144	2370	Q6A1A2.1 PUTATIVE PSEUDOGENE: RecName: Full=Putative 3-phosphoinositide-dependent protein kinase 2; AltName: Full=3-phosphoinositide-dependent protein kinase 2 pseudogene && PF00069:Protein kinase domain	Pkinase
novel.1097	novel.4793	0.825127				novel.7050	JACDRO010001254.1	24483	27787	815	P43146.2 RecName: Full=Netrin receptor DCC; AltName: Full=Colorectal cancer suppressor; AltName: Full=Immunoglobulin superfamily DCC subclass member 1; AltName: Full=Tumor suppressor protein DCC; Flags: Precursor && PF00041:Fibronectin type III domai	fn3
novel.1097	novel.4796	0.515745				novel.1502	CM024107.1	1078944	1081085	2142	PF00240:Ubiquitin family	ubiquitin
novel.1097	novel.4811	0.583579				novel.6093	CM024161.1	4800538	4801509	972	-	-
novel.1097	novel.4817	0.565256				novel.6091	CM024161.1	4493668	4536388	5157	O16796.2 RecName: Full=Neprilysin-11 && PF01431:Peptidase family M13|PF05649:Peptidase family M13	-
novel.1097	novel.4859	0.861157				novel.2265	CM024114.1	7458083	7458701	265	PF00755:Choline/Carnitine o-acyltransferase	-
novel.1097	novel.4867	0.861157				novel.855	CM024102.1	8514839	8528059	304	PF13895:Immunoglobulin domain	-
novel.1097	novel.4868	0.688279				novel.1511	CM024107.1	1808135	1809431	1162	-	-
novel.1097	novel.4887	0.666061				novel.661	CM024100.1	22760494	22777178	3164	Q94572.1 RecName: Full=Tubulin alpha-3 chain; AltName: Full=Alpha-III tubulin && PF00091:Tubulin/FtsZ family, GTPase domain	Tubulin
novel.1097	novel.4888	0.595451				novel.2092	CM024113.1	1359682	1369426	2311	PF00643:B-box zinc finger|PF14634:zinc-RING finger domain	zf-B_box
novel.1097	novel.4891	0.861157				novel.1255	CM024106.1	244427	268386	1645	Q86SQ9.3 RecName: Full=Dehydrodolichyl diphosphate synthase complex subunit DHDDS; AltName: Full=Cis-isoprenyltransferase; Short=CIT; Short=Cis-IPTase; AltName: Full=Epididymis tissue protein Li 189m && PF01255:Putative undecaprenyl diphosphate synth	Prenyltransf
novel.1097	novel.4903	0.744619				novel.585	CM024099.1	20658016	20779036	1932	PF13895:Immunoglobulin domain	-
novel.1097	novel.4921	0.657538				novel.3499	CM024129.1	1087875	1114933	8199	PF01607:Chitin binding Peritrophin-A domain	CBM_14
novel.1097	novel.4947	0.507186				novel.3627	CM024129.1	2801060	2802941	1798	PF00096:Zinc finger, C2H2 type	zf-C2H2
novel.1097	novel.495	0.691369				novel.1644	CM024109.1	9034194	9113231	678	Q8CFG0.2 RecName: Full=Extracellular sulfatase Sulf-2; Short=mSulf-2; Flags: Precursor && PF00884:Sulfatase	Sulfatase
novel.1097	novel.4958	0.66398				novel.2280	CM024114.1	7955239	7958666	764	O14732.1 RecName: Full=Inositol monophosphatase 2; Short=IMP 2; Short=IMPase 2; AltName: Full=Inositol-1(or 4)-monophosphatase 2; AltName: Full=Myo-inositol monophosphatase A2 && PF00459:Inositol monophosphatase family	-
novel.1097	novel.4959	0.66398				novel.2287	CM024114.1	715309	715974	666	PF13639:Ring finger domain	-
novel.1097	novel.4960	0.66398				novel.5834	CM024157.1	17655522	17666061	682	Q9HBJ7.1 RecName: Full=Ubiquitin carboxyl-terminal hydrolase 29; AltName: Full=Deubiquitinating enzyme 29; AltName: Full=Ubiquitin thioesterase 29; AltName: Full=Ubiquitin-specific-processing protease 29 && PF00443:Ubiquitin carboxyl-terminal hydrola	UCH
novel.1097	novel.4964	0.609567				novel.5833	CM024157.1	17646814	17652380	5283	PF00443:Ubiquitin carboxyl-terminal hydrolase	UCH
novel.1097	novel.4983	0.861157				novel.4617	CM024138.1	4434921	4444240	1178	P81589.1 RecName: Full=Cuticle protein CP575; Short=CPCP575 [Cancer pagurus] && PF00379:Insect cuticle protein	Chitin_bind_4
novel.1097	novel.4992	0.861157				novel.4619	CM024138.1	4502576	4509003	1365	PF00379:Insect cuticle protein	Chitin_bind_4
novel.1097	novel.4993	0.861157				novel.6281	CM024163.1	7222193	7379237	570	Q9VJB6.3 RecName: Full=Putative neural-cadherin 2; AltName: Full=Cadherin-N2; Short=dN2-cadherin && PF00028:Cadherin domain	Cadherin
novel.1097	novel.4999	0.597315				novel.4530	CM024137.1	12648943	12667736	4748	PF00096:Zinc finger, C2H2 type	zf-C2H2
novel.1097	novel.5031	0.609567				novel.6757	JACDRO010000227.1	775	4178	3404	PF05699:hAT family C-terminal dimerisation region	hATC
novel.1097	novel.5033	0.861157				novel.1392	CM024107.1	1071775	1081128	3311	P51957.2 RecName: Full=Serine/threonine-protein kinase Nek4; AltName: Full=Never in mitosis A-related kinase 4; Short=NimA-related protein kinase 4; AltName: Full=Serine/threonine-protein kinase 2; AltName: Full=Serine/threonine-protein kinase NRK2 &	Pkinase
novel.1097	novel.5035	0.837461				novel.4285	CM024134.1	17402335	17434606	3392	Q8VHJ4.1 RecName: Full=Transmembrane protease serine 11D; AltName: Full=Adrenal secretory serine protease; Short=AsP; AltName: Full=Airway trypsin-like protease; Short=AT; Contains: RecName: Full=Transmembrane protease serine 11D non-catalytic chain;	Trypsin
novel.1097	novel.5036	0.937531				novel.4289	CM024134.1	19294583	19319319	1417	P22352.2 RecName: Full=Glutathione peroxidase 3; Short=GPx-3; Short=GSHPx-3; AltName: Full=Extracellular glutathione peroxidase; AltName: Full=Plasma glutathione peroxidase; Short=GPx-P; Short=GSHPx-P; Flags: Precursor && PF00255:Glutathione peroxida	GSHPx
novel.1097	novel.5037	0.597315				novel.5221	CM024148.1	1677785	1680398	773	PF00096:Zinc finger, C2H2 type	zf-C2H2
novel.1097	novel.5053	0.883911				novel.5220	CM024148.1	1501309	1580813	3340	Q8BM89.1 RecName: Full=Arylsulfatase J; Short=ASJ; Flags: Precursor && PF00884:Sulfatase	Sulfatase
novel.1097	novel.5077	0.746139				novel.2703	CM024121.1	14134747	14145956	7746	P91119.3 RecName: Full=Probable 3',5'-cyclic phosphodiesterase pde-5 && PF00233:3'5'-cyclic nucleotide phosphodiesterase	-
novel.1097	novel.508	0.520366				novel.2362	CM024114.1	7975535	7978529	841	P0CJ12.1 RecName: Full=Venom protein 59.1; Flags: Precursor && PF00219:Insulin-like growth factor binding protein	-
novel.1097	novel.5083	0.691369				novel.6567	CM024166.1	7835832	7924341	6916	Q6R7M4.1 RecName: Full=Methyl farnesoate epoxidase; AltName: Full=Cytochrome P450 CYP15A1; Flags: Precursor && PF00067:Cytochrome P450	p450
novel.1097	novel.5088	0.818688				novel.6563	CM024166.1	6693144	6714606	2073	PF00379:Insect cuticle protein	Chitin_bind_4
novel.1097	novel.5089	0.780745				novel.601	CM024100.1	5135877	5136866	990	PF05699:hAT family C-terminal dimerisation region	hATC
novel.1097	novel.5112	0.813764				novel.1728	CM024111.1	6448846	6454472	5593	PF03175:DNA polymerase type B, organellar and viral	DNA_pol_B_2
novel.1097	novel.5123	0.932418				novel.5035	CM024145.1	17442305	17449109	1458	O65154.1 RecName: Full=RNA polymerase II transcriptional coactivator KIWI && PF02229:Transcriptional Coactivator p15 (PC4)	-
novel.1097	novel.5124	0.932418				novel.5036	CM024145.1	17586064	17601185	5032	P20650.1 RecName: Full=Protein phosphatase 1A; AltName: Full=Protein phosphatase 2C isoform alpha; Short=PP2C-alpha; AltName: Full=Protein phosphatase IA && PF07830:Protein serine/threonine phosphatase 2C, C-terminal domain	-
novel.1097	novel.5125	0.70999				novel.5037	CM024145.1	17699150	17700481	456	Q9S777.1 RecName: Full=4-coumarate--CoA ligase 3; Short=4CL 3; AltName: Full=4-coumarate--CoA ligase isoform 3; Short=At4CL3; AltName: Full=4-coumaroyl-CoA synthase 3 && PF00501:AMP-binding enzyme	AMP-binding
novel.1097	novel.5149	0.845342				novel.5031	CM024145.1	15218878	15219393	205	PF00379:Insect cuticle protein	Chitin_bind_4
novel.1097	novel.5150	0.845342				novel.5033	CM024145.1	15580597	15587945	4667	PF00685:Sulfotransferase domain	Sulfotransfer_1
novel.1097	novel.5155	0.861157				novel.256	CM024097.1	9333533	9345280	1446	PF06936:Selenoprotein S (SelS)	-
novel.1097	novel.5197	0.559313				novel.3867	CM024131.1	16990881	17039537	663	PF05485:THAP domain	THAP
novel.1097	novel.5198	0.559313				novel.4073	CM024132.1	11778351	11789155	1590	P50223.1 RecName: Full=Homeobox protein GHOX-7; AltName: Full=CHOX-7; Short=Hox-7 && PF00046:Homeobox domain	Homeobox
novel.1097	novel.5208	0.672334				novel.4072	CM024132.1	11724851	11725784	826	P13297.4 RecName: Full=Homeobox protein MSX-1; AltName: Full=Homeobox protein Hox-7; AltName: Full=Hox-7.1; AltName: Full=Msh homeobox 1-like protein && PF00046:Homeobox domain	Homeobox
novel.1097	novel.5212	0.622084				novel.7189	JACDRO010002672.1	75	556	319	PF00096:Zinc finger, C2H2 type	zf-C2H2
novel.1097	novel.5220	0.803509				novel.819	CM024102.1	2992715	3009722	608	-	-
novel.1097	novel.5221	0.679617				novel.4983	CM024145.1	15563786	15597441	7108	P49888.1 RecName: Full=Estrogen sulfotransferase; AltName: Full=EST-1; AltName: Full=Sulfotransferase 1E1; Short=ST1E1; AltName: Full=Sulfotransferase, estrogen-preferring && PF00685:Sulfotransferase domain	Sulfotransfer_1
novel.1097	novel.5234	0.671807				novel.4679	CM024140.1	2035462	2120857	7029	P00765.1 RecName: Full=Trypsin-1; AltName: Full=Trypsin I && PF00089:Trypsin	Trypsin
novel.1097	novel.5245	0.520366				novel.629	CM024100.1	306443	324187	1149	PF00628:PHD-finger	PHD
novel.1097	novel.5282	0.893993				novel.1918	CM024112.1	3769177	3779043	229	C5FK77.1 RecName: Full=Putative dipeptidase MCYG_02918; Flags: Precursor && PF01244:Membrane dipeptidase (Peptidase family M19)	-
novel.1097	novel.5305	0.815165				novel.5208	CM024147.1	14994895	14996153	1003	O70537.1 RecName: Full=Cytochrome P450 3A31; AltName: Full=CYPIIIA31; AltName: Full=Cytochrome P450 SH3A-1 && PF00067:Cytochrome P450	p450
novel.1097	novel.5315	0.813764				novel.3185	CM024125.1	6155118	6155331	214	-	-
novel.1097	novel.5319	0.679617				novel.3320	CM024126.1	7283600	7299655	2101	Q86IC8.1 RecName: Full=Probable caffeoyl-CoA O-methyltransferase 2; AltName: Full=O-methyltransferase 6 && PF01596:O-methyltransferase	-
novel.1097	novel.532	0.944431				novel.3455	CM024128.1	12548243	12555064	1440	Q9D706.1 RecName: Full=RNA polymerase II-associated protein 3 && PF13414:TPR repeat	-
novel.1097	novel.5343	0.86051				novel.4867	CM024143.1	13466662	13473998	1365	O75897.2 RecName: Full=Sulfotransferase 1C4; Short=ST1C4; AltName: Full=Sulfotransferase 1C2; Short=SULT1C#2 && PF00685:Sulfotransferase domain	Sulfotransfer_1
novel.1097	novel.537	0.520366				novel.4868	CM024143.1	13590798	13604733	3877	Q9ULV1.2 RecName: Full=Frizzled-4; Short=Fz-4; Short=hFz4; AltName: Full=FzE4; AltName: CD_antigen=CD344; Flags: Precursor && PF01534:Frizzled/Smoothened family membrane region	-
novel.1097	novel.5375	0.860607				novel.2261	CM024114.1	6958861	6965413	1477	O35459.1 RecName: Full=Delta(3,5)-Delta(2,4)-dienoyl-CoA isomerase, mitochondrial; Flags: Precursor && PF00378:Enoyl-CoA hydratase/isomerase	ECH
novel.1097	novel.5396	0.671807				novel.5053	CM024146.1	2671921	2691759	699	Q24407.1 RecName: Full=ATP synthase-coupling factor 6, mitochondrial; Short=ATPase subunit F6; Flags: Precursor && PF05511:Mitochondrial ATP synthase coupling factor 6	-
novel.1097	novel.5403	0.761512				novel.1040	CM024103.1	14969392	15130962	3221	PF00096:Zinc finger, C2H2 type	zf-C2H2
novel.1097	novel.5414	0.691369				novel.3845	CM024131.1	10541654	10592782	5583	PF00096:Zinc finger, C2H2 type	zf-C2H2
novel.1097	novel.5525	0.691369				novel.4094	CM024133.1	4906803	4912570	2424	PF00096:Zinc finger, C2H2 type	zf-C2H2
novel.1097	novel.555	0.861157				novel.5872	CM024158.1	3606883	3609805	1509	A4Z945.1 RecName: Full=Protein ZBED8; AltName: Full=Transposon-derived Buster3 transposase-like protein; AltName: Full=Zinc finger BED domain-containing protein 8 && PF05699:hAT family C-terminal dimerisation region	hATC
novel.1097	novel.5552	0.643106				novel.6244	CM024163.1	19541459	19590887	5849	Q71R50.1 RecName: Full=Dehydrogenase/reductase SDR family member 11; AltName: Full=Short-chain dehydrogenase/reductase family 24C member 1; Flags: Precursor && PF00106:short chain dehydrogenase	adh_short
novel.1097	novel.5577	0.92191				novel.6245	CM024163.1	19550380	19555661	1968	Q3ZBV9.1 RecName: Full=Dehydrogenase/reductase SDR family member 11; AltName: Full=Short-chain dehydrogenase/reductase family 24C member 1; Flags: Precursor && PF00106:short chain dehydrogenase	adh_short
novel.1097	novel.5614	0.643106				novel.1681	CM024110.1	2254308	2325270	477	-	-
novel.1097	novel.5627	0.956012				novel.7355	JACDRO010004310.1	26813	40286	12314	Q9MGL5.1 RecName: Full=Cytochrome b; AltName: Full=Complex III subunit 3; AltName: Full=Complex III subunit III; AltName: Full=Cytochrome b-c1 complex subunit 3; AltName: Full=Ubiquinol-cytochrome-c reductase complex cytochrome b subunit && PF00510:C	-
novel.1097	novel.5651	0.713645				novel.7354	JACDRO010004310.1	15284	40286	12538	Q9MGL5.1 RecName: Full=Cytochrome b; AltName: Full=Complex III subunit 3; AltName: Full=Complex III subunit III; AltName: Full=Cytochrome b-c1 complex subunit 3; AltName: Full=Ubiquinol-cytochrome-c reductase complex cytochrome b subunit && PF00361:P	-
novel.1097	novel.5654	0.691369				novel.1978	CM024113.1	1500625	1502362	1707	-	-
novel.1097	novel.5678	0.691369				novel.1406	CM024107.1	2165519	2168395	892	PF00443:Ubiquitin carboxyl-terminal hydrolase	UCH
novel.1097	novel.5701	0.672334				novel.4135	CM024133.1	9222932	9232730	1040	Q6DDT1.2 RecName: Full=Inositol-3-phosphate synthase 1-B; Short=IPS 1-B; AltName: Full=Myo-inositol 1-phosphate synthase B; Short=MI-1-P synthase B; Short=MIP synthase B && PF07994:Myo-inositol-1-phosphate synthase	-
novel.1097	novel.5720	0.565256				novel.3304	CM024126.1	4744842	4841167	8074	P21902.1 RecName: Full=Proclotting enzyme; Contains: RecName: Full=Proclotting enzyme light chain; Contains: RecName: Full=Proclotting enzyme heavy chain; Flags: Precursor && PF00089:Trypsin	Trypsin
novel.1097	novel.5730	0.908285				novel.3301	CM024126.1	3605337	3608223	2887	PF00096:Zinc finger, C2H2 type	zf-C2H2
novel.1097	novel.5733	0.597315				novel.5077	CM024146.1	9069240	9146390	4255	PF01607:Chitin binding Peritrophin-A domain	CBM_14
novel.1097	novel.574	0.515745				novel.46	CM024096.1	8303400	8322252	3019	PF00096:Zinc finger, C2H2 type	zf-C2H2
novel.1097	novel.5774	0.791727				novel.6477	CM024165.1	6215159	6216682	432	PF00060:Ligand-gated ion channel	Lig_chan
novel.1097	novel.5796	0.768054				novel.3822	CM024131.1	3318458	3320831	1135	Q8R2L5.1 RecName: Full=28S ribosomal protein S18c, mitochondrial; Short=MRP-S18-c; Short=Mrps18-c; Short=S18mt-c; AltName: Full=28S ribosomal protein S18-1, mitochondrial; Short=MRP-S18-1; Flags: Precursor && PF01084:Ribosomal protein S18	-
novel.1097	novel.5822	0.679617				novel.6818	JACDRO010000460.1	211950	231146	1241	PF16178:Dimerisation domain of Ca+-activated chloride-channel, anoctamin	-
novel.1097	novel.5833	0.768054				novel.2154	CM024113.1	5521434	5544210	3390	PF00096:Zinc finger, C2H2 type	zf-C2H2
novel.1097	novel.5834	0.768054				novel.2152	CM024113.1	5171746	5174194	1681	PF00096:Zinc finger, C2H2 type	zf-C2H2
novel.1097	novel.585	0.520366				novel.5892	CM024158.1	11199482	11201063	1294	P81580.1 RecName: Full=Cuticle protein CP1158; Short=CPCP1158 [Cancer pagurus] && PF08140:Crustacean cuticle protein repeat	-
novel.1097	novel.5853	0.609567				novel.5891	CM024158.1	11111573	11159907	4659	P81581.1 RecName: Full=Cuticle protein CP1243; Short=CPCP1243 [Cancer pagurus] && PF08140:Crustacean cuticle protein repeat	-
novel.1097	novel.5854	0.609567				novel.263	CM024097.1	12277719	12282055	325	PF03567:Sulfotransferase family	-
novel.1097	novel.5855	0.609567				novel.6262	CM024163.1	4326264	4329663	3241	PF00001:7 transmembrane receptor (rhodopsin family)	7tm_1
novel.1097	novel.5866	0.855529				novel.5796	CM024157.1	17648651	17651882	3020	PF00443:Ubiquitin carboxyl-terminal hydrolase	UCH
novel.1097	novel.5872	0.713645				novel.7331	JACDRO010003292.1	819533	824909	4494	PF00096:Zinc finger, C2H2 type	zf-C2H2
novel.1097	novel.5887	0.671807				novel.5245	CM024148.1	9675742	9680173	1296	PF00168:C2 domain	C2
novel.1097	novel.5889	0.679617				novel.3147	CM024124.1	4087826	4119144	4751	PF09815:XK-related protein	-
novel.1097	novel.5891	0.609567				novel.4118	CM024133.1	8281786	8285706	517	PF00207:Alpha-2-macroglobulin family	-
novel.1097	novel.5892	0.609567				novel.4117	CM024133.1	8260249	8273161	552	PF01835:MG2 domain	A2M_N
novel.1097	novel.5925	0.597359				novel.3491	CM024129.1	664376	671190	1167	Q9VCX1.2 RecName: Full=Regulator of G-protein signaling loco; Short=RGS; AltName: Full=Locomotion defects protein; Short=Loco && PF02196:Raf-like Ras-binding domain	-
novel.1097	novel.5926	0.597359				novel.2354	CM024114.1	7829522	7844293	631	-	-
novel.1097	novel.597	0.515745				novel.2425	CM024116.1	3418070	3429821	232	Q4V8D1.1 RecName: Full=Cytochrome P450 2U1 && PF00067:Cytochrome P450	p450
novel.1097	novel.5970	0.679617				novel.5403	CM024152.1	7200489	7205423	256	Q10980.2 RecName: Full=Galactoside 2-alpha-L-fucosyltransferase 1; AltName: Full=Alpha 1,2-fucosyltransferase A; AltName: Full=Alpha(1,2)FT 1; AltName: Full=Fucosyltransferase 1; AltName: Full=GDP-L-fucose:beta-D-galactoside 2-alpha-L-fucosyltransfer	-
novel.1097	novel.601	0.713645				novel.978	CM024103.1	679138	681782	1295	Q15388.1 RecName: Full=Mitochondrial import receptor subunit TOM20 homolog; AltName: Full=Mitochondrial 20 kDa outer membrane protein; AltName: Full=Outer mitochondrial membrane receptor Tom20 >Q5RA31.1 RecName: Full=Mitochondrial import receptor sub	-
novel.1097	novel.6037	0.679617				novel.68	CM024096.1	16001989	16003532	650	PF00379:Insect cuticle protein	Chitin_bind_4
novel.1097	novel.6040	0.713645				novel.69	CM024096.1	16187026	16241168	3916	Q9V7U0.1 RecName: Full=Pro-resilin; Flags: Precursor && PF00379:Insect cuticle protein	Chitin_bind_4
novel.1097	novel.6045	0.643106				novel.67	CM024096.1	15950714	15954409	622	PF00379:Insect cuticle protein	Chitin_bind_4
novel.1097	novel.6055	0.691369				novel.65	CM024096.1	15875644	15876649	602	PF00379:Insect cuticle protein	Chitin_bind_4
novel.1097	novel.6091	0.744619				novel.4753	CM024141.1	2816159	2983566	5996	P30427.2 RecName: Full=Plectin; Short=PCN; Short=PLTN; AltName: Full=Plectin-1 && PF00307:Calponin homology (CH) domain|PF00435:Spectrin repeat	CH
novel.1097	novel.6111	0.70999				novel.4325	CM024134.1	17402335	17444172	6552	Q8VHJ4.1 RecName: Full=Transmembrane protease serine 11D; AltName: Full=Adrenal secretory serine protease; Short=AsP; AltName: Full=Airway trypsin-like protease; Short=AT; Contains: RecName: Full=Transmembrane protease serine 11D non-catalytic chain;	Trypsin
novel.1097	novel.6122	0.640169				novel.412	CM024098.1	12341677	12346155	858	Q62901.2 RecName: Full=Arginine-glutamic acid dipeptide repeats protein; AltName: Full=Atrophin-1-related protein && PF00320:GATA zinc finger	GATA
novel.1097	novel.6123	0.744619				novel.6879	JACDRO010000510.1	33332	50290	1159	Q99KI0.1 RecName: Full=Aconitate hydratase, mitochondrial; Short=Aconitase; AltName: Full=Citrate hydro-lyase; Flags: Precursor && PF00330:Aconitase family (aconitate hydratase)	Aconitase
novel.1097	novel.6124	0.744619				novel.2170	CM024113.1	6092020	6092804	737	PF04587:ADP-specific Phosphofructokinase/Glucokinase conserved region	-
novel.1097	novel.6159	0.691369				novel.2175	CM024113.1	6638658	6644426	1323	Q2KIG0.1 RecName: Full=Electron transfer flavoprotein-ubiquinone oxidoreductase, mitochondrial; Short=ETF-QO; Short=ETF-ubiquinone oxidoreductase; AltName: Full=Electron-transferring-flavoprotein dehydrogenase; Short=ETF dehydrogenase; Flags: Precurs	-
novel.1097	novel.6181	0.679617				novel.4921	CM024144.1	2308740	2316362	436	PF05051:Cytochrome C oxidase copper chaperone (COX17)	-
novel.1097	novel.6230	0.668607				novel.6202	CM024163.1	6591072	6606288	2051	PF00095:WAP-type (Whey Acidic Protein) 'four-disulfide core'	-
novel.1097	novel.6244	0.597359				novel.6171	CM024162.1	2229139	2239039	1375	P25123.4 RecName: Full=Gamma-aminobutyric acid receptor subunit beta; AltName: Full=GABA(A) receptor subunit beta; AltName: Full=Protein cyclodiene resistance; Flags: Precursor && PF02931:Neurotransmitter-gated ion-channel ligand binding domain|PF000	Neur_chan_LBD
novel.1097	novel.6245	0.597359				novel.3162	CM024124.1	5024793	5026500	1622	PF00096:Zinc finger, C2H2 type	zf-C2H2
novel.1097	novel.6262	0.671807				novel.3349	CM024127.1	555086	556856	342	-	-
novel.1097	novel.6281	0.622736				novel.6905	JACDRO010000580.1	9291	9564	222	-	-
novel.1097	novel.629	0.520366				novel.2697	CM024121.1	6528629	6530036	1408	PF00075:RNase H	RnaseH
novel.1097	novel.6304	0.679617				novel.2348	CM024114.1	7591887	7625957	3106	P41970.2 RecName: Full=ETS domain-containing protein Elk-3; AltName: Full=ETS-related protein ERP; AltName: Full=ETS-related protein NET; AltName: Full=Serum response factor accessory protein 2; Short=SAP-2; Short=SRF accessory protein 2 && PF00178:E	Ets
novel.1097	novel.631	0.627232				novel.2432	CM024116.1	7692443	7694237	797	P81384.1 RecName: Full=Cuticle protein AMP1A; AltName: Full=HA-AMP1A && PF00379:Insect cuticle protein	Chitin_bind_4
novel.1097	novel.6324	0.609567				novel.2434	CM024116.1	7788996	7791666	956	Q7M4F2.1 RecName: Full=Endocuticle structural glycoprotein SgAbd-8 && PF00379:Insect cuticle protein	Chitin_bind_4
novel.1097	novel.6325	0.609567				novel.2437	CM024116.1	7854816	7857986	549	P81384.1 RecName: Full=Cuticle protein AMP1A; AltName: Full=HA-AMP1A && PF00379:Insect cuticle protein	Chitin_bind_4
novel.1097	novel.6340	0.520366				novel.6614	CM024166.1	7841637	7908713	824	Q29510.1 RecName: Full=Cytochrome P450 2C30; AltName: Full=CYPIIC30 && PF00067:Cytochrome P450	p450
novel.1097	novel.6342	0.551682				novel.2487	CM024117.1	10439663	10441211	1521	-	-
novel.1097	novel.6348	0.910635				novel.6855	JACDRO010000483.1	303	8100	2854	Q9S777.1 RecName: Full=4-coumarate--CoA ligase 3; Short=4CL 3; AltName: Full=4-coumarate--CoA ligase isoform 3; Short=At4CL3; AltName: Full=4-coumaroyl-CoA synthase 3 && PF00501:AMP-binding enzyme	AMP-binding
novel.1097	novel.6357	0.899864				novel.3752	CM024130.1	2884460	2905408	2252	Q803X0.1 RecName: Full=Serine incorporator 5 && PF03348:Serine incorporator (Serinc)	TMS_TDE
novel.1097	novel.6358	0.944038				novel.4903	CM024143.1	13836568	13842987	2364	P55112.4 RecName: Full=Zinc metalloproteinase nas-4; AltName: Full=Nematode astacin 4; Flags: Precursor && PF01400:Astacin (Peptidase family M12A)	Astacin
novel.1097	novel.6378	0.520366				novel.1629	CM024109.1	498985	550400	3781	Q9WTW5.1 RecName: Full=Solute carrier family 22 member 3; AltName: Full=Organic cation transporter 3 && PF00083:Sugar (and other) transporter	Sugar_tr
novel.1097	novel.6395	0.85226				novel.154	CM024096.1	16103096	16146351	748	Q9V7U0.1 RecName: Full=Pro-resilin; Flags: Precursor && PF00379:Insect cuticle protein	Chitin_bind_4
novel.1097	novel.6396	0.609567				novel.153	CM024096.1	16155889	16241166	3936	PF00379:Insect cuticle protein	Chitin_bind_4
novel.1097	novel.6446	0.679617				novel.152	CM024096.1	15989248	15990206	629	PF00379:Insect cuticle protein	Chitin_bind_4
novel.1097	novel.6477	0.515745				novel.5282	CM024149.1	4144676	4157411	5791	P20482.3 RecName: Full=Segmentation protein cap'n'collar && PF03131:bZIP Maf transcription factor	bZIP_Maf
novel.1097	novel.65	0.609567				novel.332	CM024098.1	14264017	14264933	884	-	-
novel.1097	novel.651	0.636186				novel.335	CM024098.1	14507277	14527964	2327	PF14634:zinc-RING finger domain	-
novel.1097	novel.6563	0.609567				novel.4481	CM024136.1	17664284	17674041	1798	Q24K03.1 RecName: Full=THUMP domain-containing protein 1 && PF02926:THUMP domain	-
novel.1097	novel.6567	0.672334				novel.4488	CM024137.1	9976491	9981038	999	PF09815:XK-related protein	-
novel.1097	novel.6572	0.811874				novel.3100	CM024124.1	2190979	2206600	1306	O42478.2 RecName: Full=Transducin-like enhancer protein 4; AltName: Full=Enhancer of split groucho-like protein 2; Short=ESG2; Short=xESG2; AltName: Full=Grg-4; Short=XGrg-4; AltName: Full=Groucho-related protein 4 && PF03920:Groucho/TLE N-terminal Q	-
novel.1097	novel.6579	0.614822				novel.1258	CM024106.1	299376	311307	4247	PF05485:THAP domain	THAP
novel.1097	novel.661	0.643106				novel.2413	CM024116.1	7783789	7785369	618	P81384.1 RecName: Full=Cuticle protein AMP1A; AltName: Full=HA-AMP1A && PF00379:Insect cuticle protein	Chitin_bind_4
novel.1097	novel.6614	0.672334				novel.2412	CM024116.1	7659202	7694682	1319	Q7M4F2.1 RecName: Full=Endocuticle structural glycoprotein SgAbd-8 && PF00379:Insect cuticle protein	Chitin_bind_4
novel.1097	novel.6615	0.672334				novel.2411	CM024116.1	7646646	7688844	1434	P81384.1 RecName: Full=Cuticle protein AMP1A; AltName: Full=HA-AMP1A && PF00379:Insect cuticle protein	Chitin_bind_4
novel.1097	novel.6616	0.672334				novel.2419	CM024116.1	2408670	2412669	1673	Q4V8T0.1 RecName: Full=Inositol oxygenase; AltName: Full=Myo-inositol oxygenase; Short=MI oxygenase && PF05153:Myo-inositol oxygenase	-
novel.1097	novel.6621	0.691369				novel.4717	CM024140.1	2035576	2120861	3583	P00765.1 RecName: Full=Trypsin-1; AltName: Full=Trypsin I && PF00089:Trypsin	Trypsin
novel.1097	novel.6636	0.793969				novel.1291	CM024106.1	3425995	3426655	222	O75521.4 RecName: Full=Enoyl-CoA delta isomerase 2, mitochondrial; AltName: Full=DRS-1; AltName: Full=Delta(3),delta(2)-enoyl-CoA isomerase; Short=D3,D2-enoyl-CoA isomerase; AltName: Full=Diazepam-binding inhibitor-related protein 1; Short=DBI-relate	ECH
novel.1097	novel.67	0.609567				novel.1877	CM024112.1	11588409	11629786	609	-	-
novel.1097	novel.6712	0.520366				novel.5149	CM024146.1	21761710	21764576	1788	PF00751:DM DNA binding domain	DM
novel.1097	novel.6717	0.679617				novel.7124	JACDRO010001528.1	6850	9408	418	Q5DRA5.1 RecName: Full=Protocadherin gamma-B7; Short=PCDH-gamma-B7; Flags: Precursor && PF00028:Cadherin domain	Cadherin
novel.1097	novel.6757	0.713645				novel.7125	JACDRO010001528.1	10979	11555	358	Q14517.2 RecName: Full=Protocadherin Fat 1; AltName: Full=Cadherin family member 7; AltName: Full=Cadherin-related tumor suppressor homolog; AltName: Full=Protein fat homolog; Contains: RecName: Full=Protocadherin Fat 1, nuclear form; Flags: Precurso	Cadherin
novel.1097	novel.6783	0.691369				novel.7120	JACDRO010001491.1	63278	85684	427	Q96JQ0.1 RecName: Full=Protocadherin-16; AltName: Full=Cadherin-19; AltName: Full=Cadherin-25; AltName: Full=Fibroblast cadherin-1; AltName: Full=Protein dachsous homolog 1; Flags: Precursor && PF00028:Cadherin domain	Cadherin
novel.1097	novel.6784	0.691369				novel.7123	JACDRO010001528.1	3011	16616	323	PF00028:Cadherin domain	Cadherin
novel.1097	novel.6785	0.691369				novel.7129	JACDRO010001593.1	29249	42914	3238	PF00096:Zinc finger, C2H2 type	zf-C2H2
novel.1097	novel.6786	0.691369				novel.3737	CM024130.1	2343105	2347202	815	Q99KI0.1 RecName: Full=Aconitate hydratase, mitochondrial; Short=Aconitase; AltName: Full=Citrate hydro-lyase; Flags: Precursor && PF00330:Aconitase family (aconitate hydratase)	Aconitase
novel.1097	novel.6787	0.691369				novel.3733	CM024130.1	2128568	2128925	358	P34455.2 RecName: Full=Probable aconitate hydratase, mitochondrial; Short=Aconitase; AltName: Full=Citrate hydro-lyase; Flags: Precursor && PF00694:Aconitase C-terminal domain	-
novel.1097	novel.679	0.746139				novel.4964	CM024145.1	3114441	3114992	460	PF00379:Insect cuticle protein	Chitin_bind_4
novel.1097	novel.68	0.609567				novel.4960	CM024144.1	10757868	10772748	4476	Q4VBV9.1 RecName: Full=Omega-amidase NIT2; AltName: Full=Nitrilase homolog 2 && PF00795:Carbon-nitrogen hydrolase	CN_hydrolase
novel.1097	novel.6818	0.713645				novel.2064	CM024113.1	8255813	8274946	1283	Q5ZKQ6.1 RecName: Full=DNA polymerase epsilon subunit 2; AltName: Full=DNA polymerase II subunit 2; AltName: Full=DNA polymerase epsilon subunit B && PF04042:DNA polymerase alpha/epsilon subunit B	-
novel.1097	novel.6834	0.70999				novel.2696	CM024121.1	5905691	5911311	1379	A3KQ55.2 RecName: Full=7SK snRNA methylphosphate capping enzyme; Short=MePCE; AltName: Full=Bicoid-interacting protein 3 homolog; Short=Bin3 homolog; Short=zBCDIN3 && PF06859:Bicoid-interacting protein 3 (Bin3)	-
novel.1097	novel.6849	0.667186				novel.1601	CM024108.1	2934676	2947849	1311	PF13465:Zinc-finger double domain	-
novel.1097	novel.6855	0.597315				novel.1606	CM024108.1	6494597	6515763	4330	A5A6K7.1 RecName: Full=Carboxypeptidase E; Short=CPE; AltName: Full=Carboxypeptidase H; Short=CPH; AltName: Full=Enkephalin convertase; AltName: Full=Prohormone-processing carboxypeptidase; Flags: Precursor && PF00246:Zinc carboxypeptidase	-
novel.1097	novel.6879	0.507123				novel.5774	CM024157.1	11270469	11276422	4951	Q9VJ62.2 RecName: Full=H/ACA ribonucleoprotein complex non-core subunit NAF1 && PF04410:Gar1/Naf1 RNA binding region	-
novel.1097	novel.69	0.609567				novel.6395	CM024164.1	2954131	2962465	4129	Q8N8A6.3 RecName: Full=ATP-dependent RNA helicase DDX51; AltName: Full=DEAD box protein 51 && PF00270:DEAD/DEAH box helicase	DEAD
novel.1097	novel.6906	0.713645				novel.6950	JACDRO010000912.1	400379	410318	5894	P16423.1 RecName: Full=Retrovirus-related Pol polyprotein from type-2 retrotransposable element R2DM; AltName: Full=Retrovirus-related Pol polyprotein from type II retrotransposable element R2DM; Includes: RecName: Full=Protease; Includes: RecName: F	PMSR
novel.1097	novel.6914	0.679617				novel.3387	CM024127.1	90514	91261	277	PF00093:von Willebrand factor type C domain	VWC
novel.1097	novel.693	0.746139				novel.2343	CM024114.1	7040834	7044178	718	-	-
novel.1097	novel.694	0.746139				novel.5970	CM024160.1	6298736	6370177	1127	PF00096:Zinc finger, C2H2 type	zf-C2H2
novel.1097	novel.6943	0.622736				novel.2384	CM024115.1	3216767	3221198	364	PF13895:Immunoglobulin domain	-
novel.1097	novel.6944	0.622736				novel.915	CM024102.1	4533756	4568718	2006	P21902.1 RecName: Full=Proclotting enzyme; Contains: RecName: Full=Proclotting enzyme light chain; Contains: RecName: Full=Proclotting enzyme heavy chain; Flags: Precursor && PF00089:Trypsin	Trypsin
novel.1097	novel.6945	0.622736				novel.4739	CM024140.1	10111452	10165116	875	Q59E55.3 RecName: Full=NGFI-A-binding protein homolog; Short=dNAB && PF04905:NAB conserved region 2 (NCD2)	-
novel.1097	novel.6950	0.63398				novel.4735	CM024140.1	9729468	9755346	1850	PF13855:Leucine rich repeat	-
novel.1097	novel.6961	0.507123				novel.5124	CM024146.1	6594465	6608140	5705	Q9XVW1.1 RecName: Full=Regulator of hypoxia-inducible factor 1 && PF01757:Acyltransferase family	-
novel.1097	novel.6962	0.796317				novel.5125	CM024146.1	7512534	7534957	624	B5U2W0.1 RecName: Full=Venom serine protease Bi-VSP; AltName: Full=Thrombin-like enzyme; Flags: Precursor && PF00089:Trypsin	Trypsin
novel.1097	novel.70	0.609567				novel.5123	CM024146.1	6576661	6593020	3688	PF01757:Acyltransferase family	-
novel.1097	novel.7023	0.86051				novel.4947	CM024144.1	6517368	6539417	3170	O95563.1 RecName: Full=Mitochondrial pyruvate carrier 2; AltName: Full=Brain protein 44 && PF03650:Uncharacterised protein family (UPF0041)	-
novel.1097	novel.7034	0.86051				novel.5712	CM024156.1	9823286	9844712	3692	Q8CIW6.2 RecName: Full=Solute carrier family 26 member 6; AltName: Full=Anion exchange transporter; AltName: Full=Chloride-formate exchanger; AltName: Full=Pendrin-L1; AltName: Full=Pendrin-like protein 1; AltName: Full=Putative anion transporter-1;	Sulfate_transp
novel.1097	novel.7035	0.86051				novel.6166	CM024162.1	196912	198220	1206	-	-
novel.1097	novel.7044	0.520366				novel.4440	CM024136.1	9437647	9439989	1904	PF05485:THAP domain	THAP
novel.1097	novel.7045	0.520366				novel.6621	CM024166.1	10368108	10386001	7411	P0CN12.1 RecName: Full=Decapping nuclease RAI1 && PF04218:CENP-B N-terminal DNA-binding domain|PF08652:RAI1 like PD-(D/E)XK nuclease	CENP-B_N
novel.1097	novel.7047	0.520366				novel.4198	CM024133.1	5919140	5922138	2867	P28370.2 RecName: Full=Probable global transcription activator SNF2L1; AltName: Full=ATP-dependent helicase SMARCA1; AltName: Full=Nucleosome-remodeling factor subunit SNF2L; AltName: Full=SWI/SNF-related matrix-associated actin-dependent regulator o	-
novel.1097	novel.7050	0.520366				novel.5552	CM024154.1	9519386	9526749	2483	Q94572.1 RecName: Full=Tubulin alpha-3 chain; AltName: Full=Alpha-III tubulin && PF00091:Tubulin/FtsZ family, GTPase domain	Tubulin
novel.1097	novel.7068	0.520366				novel.2457	CM024117.1	9203637	9205126	421	Q9V7U0.1 RecName: Full=Pro-resilin; Flags: Precursor && PF00379:Insect cuticle protein	Chitin_bind_4
novel.1097	novel.71	0.609567				novel.3230	CM024126.1	4110528	4110987	283	P00748.3 RecName: Full=Coagulation factor XII; AltName: Full=Hageman factor; Short=HAF; Contains: RecName: Full=Coagulation factor XIIa heavy chain; Contains: RecName: Full=Beta-factor XIIa part 1; Contains: RecName: Full=Coagulation factor XIIa ligh	Trypsin
novel.1097	novel.7106	0.520366				novel.3231	CM024126.1	4744842	4797081	625	Q99MS4.2 RecName: Full=Serine protease 29; AltName: Full=Implantation serine proteinase 2; Short=ISP-2; AltName: Full=Strypsin-2; AltName: Full=Strypsin-related protein; AltName: Full=Tryptase-like proteinase; Flags: Precursor && PF00089:Trypsin	Trypsin
novel.1097	novel.7117	0.858542				novel.3236	CM024126.1	5699447	5705576	3080	PF00096:Zinc finger, C2H2 type	zf-C2H2
novel.1097	novel.7120	0.622736				novel.1839	CM024112.1	182561	261057	17579	Q7KRY7.1 RecName: Full=Protein lap4; AltName: Full=Protein scribble; AltName: Full=Protein smell-impaired && PF00595:PDZ domain (Also known as DHR or GLGF)	PDZ
novel.1097	novel.7123	0.622736				novel.1343	CM024106.1	2251251	2270625	4215	Q80YA7.1 RecName: Full=Dipeptidyl peptidase 8; Short=DP8; AltName: Full=Dipeptidyl peptidase VIII; Short=DPP VIII && PF00930:Dipeptidyl peptidase IV (DPP IV) N-terminal region|PF00326:Prolyl oligopeptidase family	-
novel.1097	novel.7124	0.622736				novel.5103	CM024146.1	22758966	22823054	2026	-	-
novel.1097	novel.7125	0.622736				novel.7161	JACDRO010001777.1	5390	7044	612	PF05485:THAP domain	THAP
novel.1097	novel.7129	0.679617				novel.3885	CM024131.1	2399005	2438815	3967	PF00075:RNase H	RnaseH
novel.1097	novel.7136	0.679617				novel.3884	CM024131.1	1912801	1913766	709	-	-
novel.1097	novel.7151	0.679617				novel.3888	CM024131.1	3039874	3041510	1637	Q7KIN0.1 RecName: Full=Toll-like receptor 7; Flags: Precursor && PF01582:TIR domain	TIR
novel.1097	novel.7154	0.679617				novel.495	CM024099.1	11275368	11278754	1283	PF02892:BED zinc finger	zf-BED
novel.1097	novel.7161	0.691369				novel.3088	CM024124.1	1637355	1642829	919	PF13912:C2H2-type zinc finger|PF00096:Zinc finger, C2H2 type	zf-C2H2
novel.1097	novel.7189	0.679617				novel.3082	CM024124.1	1031017	1033782	2766	Q9QYP0.2 RecName: Full=Multiple epidermal growth factor-like domains protein 8; Short=Multiple EGF-like domains protein 8; AltName: Full=Epidermal growth factor-like protein 4; Short=EGF-like protein 4; Flags: Precursor && PF01437:Plexin repeat	PSI
novel.1097	novel.7197	0.713645				novel.3262	CM024126.1	9025745	9043087	301	O15943.2 RecName: Full=Neural-cadherin; AltName: Full=Cadherin-N; Short=dN-cadherin; Flags: Precursor && PF00028:Cadherin domain	Cadherin
novel.1097	novel.7213	0.846101				novel.3260	CM024126.1	8755810	8792226	4338	Q6ZW76.1 RecName: Full=Ankyrin repeat and SAM domain-containing protein 3 && PF00536:SAM domain (Sterile alpha motif)	SAM_1
novel.1097	novel.7217	0.679617				novel.1649	CM024110.1	1799153	1814374	4247	Q99MR8.2 RecName: Full=Methylcrotonoyl-CoA carboxylase subunit alpha, mitochondrial; Short=MCCase subunit alpha; AltName: Full=3-methylcrotonyl-CoA carboxylase 1; AltName: Full=3-methylcrotonyl-CoA carboxylase biotin-containing subunit; AltName: Full	CPSase_L_D2
novel.1097	novel.7222	0.622736				novel.5733	CM024156.1	6973003	7001488	6206	Q7ZYC4.1 RecName: Full=Long-chain-fatty-acid--CoA ligase ACSBG2; AltName: Full=Acyl-CoA synthetase bubblegum family member 2 && PF00501:AMP-binding enzyme	AMP-binding
novel.1097	novel.7240	0.597359				novel.5730	CM024156.1	3758316	3761908	2906	Q966I0.2 RecName: Full=Nuclear hormone receptor family member nhr-98 && PF00628:PHD-finger|PF00105:Zinc finger, C4 type (two domains)	zf-C4
novel.1097	novel.7251	0.574316				novel.391	CM024098.1	9386876	9387315	287	PF00201:UDP-glucoronosyl and UDP-glucosyl transferase	UDPGT
novel.1097	novel.7295	0.679617				novel.4465	CM024136.1	7028418	7037317	4129	Q5R869.2 RecName: Full=Methionine-R-sulfoxide reductase B1; Short=MsrB1; AltName: Full=Selenoprotein X; Short=SelX && PF01641:SelR domain	-
novel.1097	novel.7297	0.679617				novel.532	CM024099.1	1201960	1205487	781	A0JN61.1 RecName: Full=DNA-directed RNA polymerase III subunit RPC9; Short=RNA polymerase III subunit C9 && PF03874:RNA polymerase Rpb4	RNA_pol_Rpb4
novel.1097	novel.7299	0.679617				novel.537	CM024099.1	1616292	1623226	350	Q5SPC5.1 RecName: Full=Otoferlin; AltName: Full=Fer-1-like protein 2 && PF00168:C2 domain	C2
novel.1097	novel.7327	0.622736				novel.3545	CM024129.1	3763162	3772495	376	PF00096:Zinc finger, C2H2 type	zf-C2H2
novel.1097	novel.7331	0.679617				novel.3542	CM024129.1	3464644	3479962	3497	PF00096:Zinc finger, C2H2 type	zf-C2H2
novel.1097	novel.7344	0.597315				novel.7106	JACDRO010001429.1	8727	10071	620	PF00023:Ankyrin repeat	Ank
novel.1097	novel.7354	0.601036				novel.6914	JACDRO010000625.1	58893	59723	669	PF00096:Zinc finger, C2H2 type	zf-C2H2
novel.1097	novel.7355	0.882051				novel.2832	CM024122.1	3042574	3059488	2675	P31428.2 RecName: Full=Dipeptidase 1; AltName: Full=Membrane-bound dipeptidase 1; Short=MBD-1; AltName: Full=Microsomal dipeptidase; AltName: Full=Renal dipeptidase; Flags: Precursor && PF01244:Membrane dipeptidase (Peptidase family M19)	-
novel.1097	novel.763	0.520366				novel.2926	CM024123.1	4901160	4902113	371	Q9V7U0.1 RecName: Full=Pro-resilin; Flags: Precursor && PF00379:Insect cuticle protein	Chitin_bind_4
novel.1097	novel.774	0.679617				novel.2925	CM024123.1	4895986	4896428	356	Q9V7U0.1 RecName: Full=Pro-resilin; Flags: Precursor && PF00379:Insect cuticle protein	Chitin_bind_4
novel.1097	novel.795	0.636186				novel.6348	CM024164.1	4091470	4096149	1890	Q8MZC4.1 RecName: Full=Probable cardiolipin synthase (CMP-forming); Short=CLS && PF01066:CDP-alcohol phosphatidyltransferase	CDP-OH_P_transf
novel.1097	novel.797	0.907607				novel.6342	CM024164.1	3890376	3893669	694	PF02793:Hormone receptor domain	-
novel.1097	novel.798	0.907607				novel.6340	CM024164.1	3735142	3738832	560	P31696.3 RecName: Full=Agrin; Contains: RecName: Full=Agrin N-terminal 110 kDa subunit; Contains: RecName: Full=Agrin C-terminal 110 kDa subunit; Contains: RecName: Full=Agrin C-terminal 90 kDa fragment; Short=C90; Contains: RecName: Full=Agrin C-ter	-
novel.1097	novel.799	0.520366				novel.6181	CM024162.1	8793837	8804554	2180	Q11002.2 RecName: Full=Calpain-A; AltName: Full=Calcium-activated neutral proteinase A; Short=CANP A; Contains: RecName: Full=Calpain-A catalytic subunit && PF13833:EF-hand domain pair|PF13405:EF-hand domain	-
novel.1097	novel.805	0.565256				novel.1367	CM024106.1	4952956	4958082	5127	PF02023:SCAN domain	SCAN
novel.1097	novel.807	0.672334				novel.3209	CM024125.1	6379577	6384600	1891	Q7PCJ8.1 RecName: Full=Diamine acetyltransferase 2; AltName: Full=Polyamine N-acetyltransferase 2; AltName: Full=Spermidine/spermine N(1)-acetyltransferase 2 && PF00583:Acetyltransferase (GNAT) family	Acetyltransf_1
novel.1097	novel.841	0.614822				novel.3208	CM024125.1	6325760	6344664	5177	Q5F362.1 RecName: Full=Cell cycle control protein 50A; AltName: Full=P4-ATPase flippase complex beta subunit TMEM30A; AltName: Full=Transmembrane protein 30A && PF03381:LEM3 (ligand-effect modulator 3) family / CDC50 family	-
novel.1097	novel.855	0.520366				novel.2004	CM024113.1	3281726	3318485	243	P70318.1 RecName: Full=Nucleolysin TIAR; AltName: Full=TIA-1-related protein && PF00076:RNA recognition motif. (a.k.a. RRM, RBD, or RNP domain)	RRM_1
novel.1097	novel.915	0.70999				novel.4891	CM024143.1	6279699	6319741	298	P22789.2 RecName: Full=Alcohol sulfotransferase A; AltName: Full=Androsterone-sulfating sulfotransferase; Short=AD-ST; AltName: Full=Hydroxysteroid sulfotransferase A; Short=STA; AltName: Full=ST-40; AltName: Full=Senescence marker protein 2A; AltNam	Sulfotransfer_1
novel.1097	novel.978	0.534175				novel.1111	CM024103.1	15356799	15434318	2866	PF00096:Zinc finger, C2H2 type	zf-C2H2
novel.1097	novel.988	0.587729				novel.1110	CM024103.1	14969217	14970656	1337	PF00096:Zinc finger, C2H2 type	zf-C2H2
novel.1099	novel.1110	0.679617				novel.6660	CM024167.1	5806797	5842191	3981	Q9V7S5.1 RecName: Full=Putative inorganic phosphate cotransporter && PF07690:Major Facilitator Superfamily	MFS_1
novel.1099	novel.1111	0.679617				novel.2870	CM024122.1	21549929	21559491	4818	P21329.1 RecName: Full=RNA-directed DNA polymerase from mobile element jockey; AltName: Full=Reverse transcriptase && PF00075:RNase H	RnaseH
novel.1099	novel.1159	0.787593				novel.5315	CM024150.1	7755129	7770744	7034	P20825.1 RecName: Full=Retrovirus-related Pol polyprotein from transposon 297; Includes: RecName: Full=Protease; Includes: RecName: Full=Reverse transcriptase; Includes: RecName: Full=Endonuclease && PF00665:Integrase core domain	rve
novel.1099	novel.1171	0.668607				novel.7222	JACDRO010003249.1	298496	310675	534	PF00028:Cadherin domain	Cadherin
novel.1099	novel.1208	0.62181				novel.2499	CM024118.1	7582639	7595358	3333	P35546.2 RecName: Full=Proto-oncogene tyrosine-protein kinase receptor Ret; AltName: Full=Proto-oncogene c-Ret; Contains: RecName: Full=Soluble RET kinase fragment; Contains: RecName: Full=Extracellular cell-membrane anchored RET cadherin 120 kDa fra	Pkinase_Tyr
novel.1099	novel.1231	0.520366				novel.2498	CM024118.1	5445105	5473383	2647	Q24207.1 RecName: Full=Protein boule && PF00076:RNA recognition motif. (a.k.a. RRM, RBD, or RNP domain)	RRM_1
novel.1099	novel.1255	0.728717				novel.4796	CM024141.1	10307412	10331542	213	PF00060:Ligand-gated ion channel	Lig_chan
novel.1099	novel.1258	0.691369				novel.4793	CM024141.1	6286252	6295897	1196	Q8BW74.1 RecName: Full=Hepatic leukemia factor && PF07716:Basic region leucine zipper	bZIP_2
novel.1099	novel.1265	0.629742				novel.6325	CM024164.1	3182132	3184231	1724	PF00379:Insect cuticle protein	Chitin_bind_4
novel.1099	novel.1288	0.679617				novel.6324	CM024164.1	3089900	3120227	2009	PF00379:Insect cuticle protein	Chitin_bind_4
novel.1099	novel.1291	0.597315				novel.1569	CM024107.1	8116142	8117829	1688	PF00096:Zinc finger, C2H2 type	zf-C2H2
novel.1099	novel.1305	0.803509				novel.5678	CM024155.1	8036884	8082156	1226	B0W1V2.1 RecName: Full=Homeobox protein abdominal-A homolog && PF00046:Homeobox domain	Homeobox
novel.1099	novel.1314	0.691369				novel.1305	CM024106.1	5210159	5327605	628	P50429.3 RecName: Full=Arylsulfatase B; Short=ASB; AltName: Full=N-acetylgalactosamine-4-sulfatase; Short=G4S; Flags: Precursor && PF00884:Sulfatase	Sulfatase
novel.1099	novel.1343	0.70999				novel.1300	CM024106.1	4883087	4908606	1548	PF06140:Interferon-induced 6-16 family	-
novel.1099	novel.1367	0.846101
novel.1099	novel.1392	0.929999
novel.1099	novel.1406	0.768054
novel.1099	novel.1416	0.73167
novel.1099	novel.1417	0.888948
novel.1099	novel.142	0.813764
novel.1099	novel.1471	0.679617
novel.1099	novel.1474	0.679617
novel.1099	novel.1478	0.803509
novel.1099	novel.1502	0.520366
novel.1099	novel.152	0.609567
novel.1099	novel.153	0.609567
novel.1099	novel.154	0.609567
novel.1099	novel.1569	0.679617
novel.1099	novel.1573	0.679617
novel.1099	novel.1575	0.679617
novel.1099	novel.1601	0.679617
novel.1099	novel.1606	0.77762
novel.1099	novel.1618	0.869257
novel.1099	novel.1620	0.672334
novel.1099	novel.1644	0.803509
novel.1099	novel.1649	0.844106
novel.1099	novel.1658	0.746139
novel.1099	novel.166	0.813764
novel.1099	novel.1678	0.520366
novel.1099	novel.1728	0.948464
novel.1099	novel.1732	0.813764
novel.1099	novel.1773	0.891025
novel.1099	novel.1802	0.507186
novel.1099	novel.1831	0.691369
novel.1099	novel.1839	0.520366
novel.1099	novel.1893	0.70999
novel.1099	novel.1918	0.744619
novel.1099	novel.1920	0.813986
novel.1099	novel.200	0.679617
novel.1099	novel.2004	0.691369
novel.1099	novel.2032	0.679617
novel.1099	novel.2034	0.679617
novel.1099	novel.2035	0.679617
novel.1099	novel.2050	0.905606
novel.1099	novel.2064	0.939102
novel.1099	novel.2075	0.520366
novel.1099	novel.2092	0.702067
novel.1099	novel.2146	0.679617
novel.1099	novel.2152	0.679617
novel.1099	novel.2154	0.679617
novel.1099	novel.2170	0.839426
novel.1099	novel.2175	0.764239
novel.1099	novel.2225	0.81521
novel.1099	novel.2243	0.671807
novel.1099	novel.2245	0.746139
novel.1099	novel.2258	0.932976
novel.1099	novel.2260	0.827232
novel.1099	novel.2261	0.597315
novel.1099	novel.2262	0.871204
novel.1099	novel.2265	0.932418
novel.1099	novel.2280	0.822787
novel.1099	novel.2287	0.691263
novel.1099	novel.2302	0.679617
novel.1099	novel.232	0.926444
novel.1099	novel.2339	0.520366
novel.1099	novel.2348	0.825127
novel.1099	novel.2358	0.932976
novel.1099	novel.2362	0.658464
novel.1099	novel.2372	0.565256
novel.1099	novel.2374	0.679617
novel.1099	novel.2375	0.679617
novel.1099	novel.2376	0.679617
novel.1099	novel.2384	0.520366
novel.1099	novel.2408	0.672334
novel.1099	novel.2411	0.609567
novel.1099	novel.2412	0.609567
novel.1099	novel.2413	0.609567
novel.1099	novel.2419	0.692251
novel.1099	novel.2425	0.672334
novel.1099	novel.2426	0.672334
novel.1099	novel.2428	0.609567
novel.1099	novel.2429	0.609567
novel.1099	novel.2430	0.609567
novel.1099	novel.2431	0.609567
novel.1099	novel.2432	0.609567
novel.1099	novel.2433	0.609567
novel.1099	novel.2434	0.609567
novel.1099	novel.2435	0.609567
novel.1099	novel.2436	0.609567
novel.1099	novel.2437	0.609567
novel.1099	novel.2444	0.793969
novel.1099	novel.2457	0.609567
novel.1099	novel.2498	0.691369
novel.1099	novel.2499	0.899864
novel.1099	novel.2526	0.63187
novel.1099	novel.253	0.752352
novel.1099	novel.2540	0.679617
novel.1099	novel.2544	0.905606
novel.1099	novel.256	0.587991
novel.1099	novel.2563	0.825127
novel.1099	novel.2570	0.816845
novel.1099	novel.2575	0.731494
novel.1099	novel.2629	0.520366
novel.1099	novel.263	0.793969
novel.1099	novel.2644	0.932976
novel.1099	novel.2650	0.813764
novel.1099	novel.2656	0.846101
novel.1099	novel.2683	0.846101
novel.1099	novel.2696	0.78281
novel.1099	novel.2697	0.796317
novel.1099	novel.2703	0.842749
novel.1099	novel.2734	0.691369
novel.1099	novel.2743	0.78281
novel.1099	novel.2775	0.622084
novel.1099	novel.2779	0.622084
novel.1099	novel.2825	0.520366
novel.1099	novel.2832	0.744619
novel.1099	novel.2870	0.796317
novel.1099	novel.2912	0.836538
novel.1099	novel.2915	0.741352
novel.1099	novel.2925	0.609567
novel.1099	novel.2926	0.609567
novel.1099	novel.2954	0.67973
novel.1099	novel.2982	0.609567
novel.1099	novel.2983	0.609567
novel.1099	novel.2986	0.671807
novel.1099	novel.2987	0.671807
novel.1099	novel.3007	0.825127
novel.1099	novel.3009	0.913136
novel.1099	novel.3010	0.913136
novel.1099	novel.3014	0.679617
novel.1099	novel.3015	0.679617
novel.1099	novel.3018	0.70999
novel.1099	novel.3024	0.679617
novel.1099	novel.3026	0.565256
novel.1099	novel.3036	0.691369
novel.1099	novel.3038	0.983345
novel.1099	novel.3045	0.679617
novel.1099	novel.3059	0.811367
novel.1099	novel.3088	0.679617
novel.1099	novel.3100	0.520366
novel.1099	novel.3110	0.738282
novel.1099	novel.3111	0.738282
novel.1099	novel.3126	0.697317
novel.1099	novel.3162	0.679617
novel.1099	novel.3176	0.691369
novel.1099	novel.3209	0.932418
novel.1099	novel.3210	0.932418
novel.1099	novel.3216	0.679617
novel.1099	novel.3220	0.679617
novel.1099	novel.3223	0.679617
novel.1099	novel.3228	0.679617
novel.1099	novel.3230	0.70999
novel.1099	novel.3231	0.70999
novel.1099	novel.3236	0.679617
novel.1099	novel.3255	0.70623
novel.1099	novel.3260	0.520366
novel.1099	novel.3262	0.622736
novel.1099	novel.327	0.891025
novel.1099	novel.328	0.658464
novel.1099	novel.3301	0.679617
novel.1099	novel.3304	0.70999
novel.1099	novel.3320	0.78281
novel.1099	novel.3323	0.70623
novel.1099	novel.335	0.691263
novel.1099	novel.3351	0.672334
novel.1099	novel.3357	0.811367
novel.1099	novel.3358	0.808837
novel.1099	novel.3359	0.811367
novel.1099	novel.3387	0.520366
novel.1099	novel.3402	0.679617
novel.1099	novel.3455	0.520366
novel.1099	novel.3464	0.743225
novel.1099	novel.3491	0.67973
novel.1099	novel.3499	0.746139
novel.1099	novel.3501	0.793969
novel.1099	novel.3526	0.679617
novel.1099	novel.3535	0.679617
novel.1099	novel.3536	0.679617
novel.1099	novel.3542	0.679617
novel.1099	novel.3545	0.679617
novel.1099	novel.3563	0.679617
novel.1099	novel.3566	0.679617
novel.1099	novel.3570	0.679617
novel.1099	novel.3597	0.746139
novel.1099	novel.3627	0.679617
novel.1099	novel.3632	0.679617
novel.1099	novel.3642	0.679617
novel.1099	novel.3643	0.679617
novel.1099	novel.3653	0.679617
novel.1099	novel.3657	0.679617
novel.1099	novel.3671	0.799429
novel.1099	novel.3674	0.844106
novel.1099	novel.3708	0.813764
novel.1099	novel.3733	0.507123
novel.1099	novel.3737	0.507123
novel.1099	novel.3769	0.553994
novel.1099	novel.3822	0.891025
novel.1099	novel.3845	0.679617
novel.1099	novel.3867	0.691369
novel.1099	novel.3885	0.796317
novel.1099	novel.3888	0.67973
novel.1099	novel.39	0.523786
novel.1099	novel.3909	0.679617
novel.1099	novel.391	0.813986
novel.1099	novel.3911	0.679617
novel.1099	novel.3919	0.679617
novel.1099	novel.3923	0.790432
novel.1099	novel.3930	0.796317
novel.1099	novel.3938	0.671807
novel.1099	novel.3943	0.597359
novel.1099	novel.3951	0.691263
novel.1099	novel.3968	0.691263
novel.1099	novel.3972	0.679617
novel.1099	novel.3975	0.948773
novel.1099	novel.4012	0.813764
novel.1099	novel.4020	0.679617
novel.1099	novel.4042	0.691263
novel.1099	novel.4044	0.948773
novel.1099	novel.4072	0.691369
novel.1099	novel.4073	0.691369
novel.1099	novel.4094	0.679617
novel.1099	novel.412	0.878082
novel.1099	novel.4135	0.889998
novel.1099	novel.4166	0.691369
novel.1099	novel.4198	0.8634
novel.1099	novel.4266	0.691369
novel.1099	novel.4285	0.70999
novel.1099	novel.4289	0.775916
novel.1099	novel.4290	0.775916
novel.1099	novel.4293	0.691369
novel.1099	novel.4325	0.70999
novel.1099	novel.4374	0.520366
novel.1099	novel.4440	0.691369
novel.1099	novel.4465	0.63398
novel.1099	novel.447	0.691263
novel.1099	novel.4481	0.691369
novel.1099	novel.4493	0.813764
novel.1099	novel.4530	0.679617
novel.1099	novel.4548	0.813764
novel.1099	novel.4567	0.70999
novel.1099	novel.4568	0.520366
novel.1099	novel.4572	0.667186
novel.1099	novel.4581	0.609567
novel.1099	novel.4582	0.609567
novel.1099	novel.46	0.679617
novel.1099	novel.4602	0.70999
novel.1099	novel.4617	0.609567
novel.1099	novel.4619	0.609567
novel.1099	novel.4620	0.609567
novel.1099	novel.4621	0.609567
novel.1099	novel.4622	0.609567
novel.1099	novel.4648	0.643106
novel.1099	novel.4679	0.70999
novel.1099	novel.4680	0.70999
novel.1099	novel.4701	0.520366
novel.1099	novel.4702	0.746139
novel.1099	novel.4703	0.746139
novel.1099	novel.4717	0.70999
novel.1099	novel.4722	0.825127
novel.1099	novel.4735	0.520366
novel.1099	novel.4739	0.892864
novel.1099	novel.4741	0.746139
novel.1099	novel.4753	0.520366
novel.1099	novel.4793	0.825127
novel.1099	novel.4796	0.515745
novel.1099	novel.4811	0.583579
novel.1099	novel.4817	0.565256
novel.1099	novel.4859	0.861157
novel.1099	novel.4867	0.861157
novel.1099	novel.4868	0.688279
novel.1099	novel.4887	0.666061
novel.1099	novel.4888	0.595451
novel.1099	novel.4891	0.861157
novel.1099	novel.4903	0.744619
novel.1099	novel.4921	0.657538
novel.1099	novel.4947	0.507186
novel.1099	novel.495	0.691369
novel.1099	novel.4958	0.66398
novel.1099	novel.4959	0.66398
novel.1099	novel.4960	0.66398
novel.1099	novel.4964	0.609567
novel.1099	novel.4983	0.861157
novel.1099	novel.4992	0.861157
novel.1099	novel.4993	0.861157
novel.1099	novel.4999	0.597315
novel.1099	novel.5031	0.609567
novel.1099	novel.5033	0.861157
novel.1099	novel.5035	0.837461
novel.1099	novel.5036	0.937531
novel.1099	novel.5037	0.597315
novel.1099	novel.5053	0.883911
novel.1099	novel.5077	0.746139
novel.1099	novel.508	0.520366
novel.1099	novel.5083	0.691369
novel.1099	novel.5088	0.818688
novel.1099	novel.5089	0.780745
novel.1099	novel.5112	0.813764
novel.1099	novel.5123	0.932418
novel.1099	novel.5124	0.932418
novel.1099	novel.5125	0.70999
novel.1099	novel.5149	0.845342
novel.1099	novel.5150	0.845342
novel.1099	novel.5155	0.861157
novel.1099	novel.5197	0.559313
novel.1099	novel.5198	0.559313
novel.1099	novel.5208	0.672334
novel.1099	novel.5212	0.622084
novel.1099	novel.5220	0.803509
novel.1099	novel.5221	0.679617
novel.1099	novel.5234	0.671807
novel.1099	novel.5245	0.520366
novel.1099	novel.5282	0.893993
novel.1099	novel.5305	0.815165
novel.1099	novel.5315	0.813764
novel.1099	novel.5319	0.679617
novel.1099	novel.532	0.944431
novel.1099	novel.5343	0.86051
novel.1099	novel.537	0.520366
novel.1099	novel.5375	0.860607
novel.1099	novel.5396	0.671807
novel.1099	novel.5403	0.761512
novel.1099	novel.5414	0.691369
novel.1099	novel.5525	0.691369
novel.1099	novel.555	0.861157
novel.1099	novel.5552	0.643106
novel.1099	novel.5577	0.92191
novel.1099	novel.5614	0.643106
novel.1099	novel.5627	0.956012
novel.1099	novel.5651	0.713645
novel.1099	novel.5654	0.691369
novel.1099	novel.5678	0.691369
novel.1099	novel.5701	0.672334
novel.1099	novel.5720	0.565256
novel.1099	novel.5730	0.908285
novel.1099	novel.5733	0.597315
novel.1099	novel.574	0.515745
novel.1099	novel.5774	0.791727
novel.1099	novel.5796	0.768054
novel.1099	novel.5822	0.679617
novel.1099	novel.5833	0.768054
novel.1099	novel.5834	0.768054
novel.1099	novel.585	0.520366
novel.1099	novel.5853	0.609567
novel.1099	novel.5854	0.609567
novel.1099	novel.5855	0.609567
novel.1099	novel.5866	0.855529
novel.1099	novel.5872	0.713645
novel.1099	novel.5887	0.671807
novel.1099	novel.5889	0.679617
novel.1099	novel.5891	0.609567
novel.1099	novel.5892	0.609567
novel.1099	novel.5925	0.597359
novel.1099	novel.5926	0.597359
novel.1099	novel.597	0.515745
novel.1099	novel.5970	0.679617
novel.1099	novel.601	0.713645
novel.1099	novel.6037	0.679617
novel.1099	novel.6040	0.713645
novel.1099	novel.6045	0.643106
novel.1099	novel.6055	0.691369
novel.1099	novel.6091	0.744619
novel.1099	novel.6111	0.70999
novel.1099	novel.6122	0.640169
novel.1099	novel.6123	0.744619
novel.1099	novel.6124	0.744619
novel.1099	novel.6159	0.691369
novel.1099	novel.6181	0.679617
novel.1099	novel.6230	0.668607
novel.1099	novel.6244	0.597359
novel.1099	novel.6245	0.597359
novel.1099	novel.6262	0.671807
novel.1099	novel.6281	0.622736
novel.1099	novel.629	0.520366
novel.1099	novel.6304	0.679617
novel.1099	novel.631	0.627232
novel.1099	novel.6324	0.609567
novel.1099	novel.6325	0.609567
novel.1099	novel.6340	0.520366
novel.1099	novel.6342	0.551682
novel.1099	novel.6348	0.910635
novel.1099	novel.6357	0.899864
novel.1099	novel.6358	0.944038
novel.1099	novel.6378	0.520366
novel.1099	novel.6395	0.85226
novel.1099	novel.6396	0.609567
novel.1099	novel.6446	0.679617
novel.1099	novel.6477	0.515745
novel.1099	novel.65	0.609567
novel.1099	novel.651	0.636186
novel.1099	novel.6563	0.609567
novel.1099	novel.6567	0.672334
novel.1099	novel.6572	0.811874
novel.1099	novel.6579	0.614822
novel.1099	novel.661	0.643106
novel.1099	novel.6614	0.672334
novel.1099	novel.6615	0.672334
novel.1099	novel.6616	0.672334
novel.1099	novel.6621	0.691369
novel.1099	novel.6636	0.793969
novel.1099	novel.67	0.609567
novel.1099	novel.6712	0.520366
novel.1099	novel.6717	0.679617
novel.1099	novel.6757	0.713645
novel.1099	novel.6783	0.691369
novel.1099	novel.6784	0.691369
novel.1099	novel.6785	0.691369
novel.1099	novel.6786	0.691369
novel.1099	novel.6787	0.691369
novel.1099	novel.679	0.746139
novel.1099	novel.68	0.609567
novel.1099	novel.6818	0.713645
novel.1099	novel.6834	0.70999
novel.1099	novel.6849	0.667186
novel.1099	novel.6855	0.597315
novel.1099	novel.6879	0.507123
novel.1099	novel.69	0.609567
novel.1099	novel.6906	0.713645
novel.1099	novel.6914	0.679617
novel.1099	novel.693	0.746139
novel.1099	novel.694	0.746139
novel.1099	novel.6943	0.622736
novel.1099	novel.6944	0.622736
novel.1099	novel.6945	0.622736
novel.1099	novel.6950	0.63398
novel.1099	novel.6961	0.507123
novel.1099	novel.6962	0.796317
novel.1099	novel.70	0.609567
novel.1099	novel.7023	0.86051
novel.1099	novel.7034	0.86051
novel.1099	novel.7035	0.86051
novel.1099	novel.7044	0.520366
novel.1099	novel.7045	0.520366
novel.1099	novel.7047	0.520366
novel.1099	novel.7050	0.520366
novel.1099	novel.7068	0.520366
novel.1099	novel.71	0.609567
novel.1099	novel.7106	0.520366
novel.1099	novel.7117	0.858542
novel.1099	novel.7120	0.622736
novel.1099	novel.7123	0.622736
novel.1099	novel.7124	0.622736
novel.1099	novel.7125	0.622736
novel.1099	novel.7129	0.679617
novel.1099	novel.7136	0.679617
novel.1099	novel.7151	0.679617
novel.1099	novel.7154	0.679617
novel.1099	novel.7161	0.691369
novel.1099	novel.7189	0.679617
novel.1099	novel.7197	0.713645
novel.1099	novel.7213	0.846101
novel.1099	novel.7217	0.679617
novel.1099	novel.7222	0.622736
novel.1099	novel.7240	0.597359
novel.1099	novel.7251	0.574316
novel.1099	novel.7295	0.679617
novel.1099	novel.7297	0.679617
novel.1099	novel.7299	0.679617
novel.1099	novel.7327	0.622736
novel.1099	novel.7331	0.679617
novel.1099	novel.7344	0.597315
novel.1099	novel.7354	0.601036
novel.1099	novel.7355	0.882051
novel.1099	novel.763	0.520366
novel.1099	novel.774	0.679617
novel.1099	novel.795	0.636186
novel.1099	novel.797	0.907607
novel.1099	novel.798	0.907607
novel.1099	novel.799	0.520366
novel.1099	novel.805	0.565256
novel.1099	novel.807	0.672334
novel.1099	novel.841	0.614822
novel.1099	novel.855	0.520366
novel.1099	novel.915	0.70999
novel.1099	novel.978	0.534175
novel.1099	novel.988	0.587729
novel.1110	novel.1392	0.691136
novel.1110	novel.1416	0.755369
novel.1110	novel.1417	0.780561
novel.1110	novel.1773	0.564035
novel.1110	novel.1920	0.628007
novel.1110	novel.2050	0.640675
novel.1110	novel.2175	0.753184
novel.1110	novel.2258	0.679479
novel.1110	novel.2260	0.609379
novel.1110	novel.2265	0.869987
novel.1110	novel.232	0.856124
novel.1110	novel.2358	0.679479
novel.1110	novel.2444	0.771163
novel.1110	novel.2499	0.569664
novel.1110	novel.2544	0.640675
novel.1110	novel.2570	0.606377
novel.1110	novel.2575	0.727345
novel.1110	novel.263	0.771163
novel.1110	novel.2644	0.679479
novel.1110	novel.2696	0.66395
novel.1110	novel.2743	0.66395
novel.1110	novel.2912	0.805302
novel.1110	novel.3038	0.866351
novel.1110	novel.3059	0.870268
novel.1110	novel.3209	0.869987
novel.1110	novel.3210	0.869987
novel.1110	novel.327	0.564035
novel.1110	novel.3320	0.66395
novel.1110	novel.3357	0.870268
novel.1110	novel.3358	0.935941
novel.1110	novel.3359	0.870268
novel.1110	novel.3501	0.771163
novel.1110	novel.3822	0.564035
novel.1110	novel.391	0.628007
novel.1110	novel.3975	0.820332
novel.1110	novel.4044	0.820332
novel.1110	novel.4859	0.594495
novel.1110	novel.4867	0.594495
novel.1110	novel.4891	0.594495
novel.1110	novel.4983	0.594495
novel.1110	novel.4992	0.594495
novel.1110	novel.4993	0.594495
novel.1110	novel.5033	0.594495
novel.1110	novel.5036	0.8222
novel.1110	novel.5053	0.75902
novel.1110	novel.5088	0.638724
novel.1110	novel.5123	0.869987
novel.1110	novel.5124	0.869987
novel.1110	novel.5155	0.594495
novel.1110	novel.5375	0.804829
novel.1110	novel.5403	0.601282
novel.1110	novel.555	0.594495
novel.1110	novel.5627	0.9274
novel.1110	novel.5866	0.733191
novel.1110	novel.6357	0.569664
novel.1110	novel.6358	0.524155
novel.1110	novel.6636	0.771163
novel.1110	novel.7117	0.618286
novel.1110	novel.7354	0.677981
novel.1110	novel.7355	0.807204
novel.1110	novel.978	0.699738
novel.1111	novel.1392	0.691136
novel.1111	novel.1416	0.755369
novel.1111	novel.1417	0.780561
novel.1111	novel.1773	0.564035
novel.1111	novel.1920	0.628007
novel.1111	novel.2050	0.640675
novel.1111	novel.2175	0.753184
novel.1111	novel.2258	0.679479
novel.1111	novel.2260	0.609379
novel.1111	novel.2265	0.869987
novel.1111	novel.232	0.856124
novel.1111	novel.2358	0.679479
novel.1111	novel.2444	0.771163
novel.1111	novel.2499	0.569664
novel.1111	novel.2544	0.640675
novel.1111	novel.2570	0.606377
novel.1111	novel.2575	0.727345
novel.1111	novel.263	0.771163
novel.1111	novel.2644	0.679479
novel.1111	novel.2696	0.66395
novel.1111	novel.2743	0.66395
novel.1111	novel.2912	0.805302
novel.1111	novel.3038	0.866351
novel.1111	novel.3059	0.870268
novel.1111	novel.3209	0.869987
novel.1111	novel.3210	0.869987
novel.1111	novel.327	0.564035
novel.1111	novel.3320	0.66395
novel.1111	novel.3357	0.870268
novel.1111	novel.3358	0.935941
novel.1111	novel.3359	0.870268
novel.1111	novel.3501	0.771163
novel.1111	novel.3822	0.564035
novel.1111	novel.391	0.628007
novel.1111	novel.3975	0.820332
novel.1111	novel.4044	0.820332
novel.1111	novel.4859	0.594495
novel.1111	novel.4867	0.594495
novel.1111	novel.4891	0.594495
novel.1111	novel.4983	0.594495
novel.1111	novel.4992	0.594495
novel.1111	novel.4993	0.594495
novel.1111	novel.5033	0.594495
novel.1111	novel.5036	0.8222
novel.1111	novel.5053	0.75902
novel.1111	novel.5088	0.638724
novel.1111	novel.5123	0.869987
novel.1111	novel.5124	0.869987
novel.1111	novel.5155	0.594495
novel.1111	novel.5375	0.804829
novel.1111	novel.5403	0.601282
novel.1111	novel.555	0.594495
novel.1111	novel.5627	0.9274
novel.1111	novel.5866	0.733191
novel.1111	novel.6357	0.569664
novel.1111	novel.6358	0.524155
novel.1111	novel.6636	0.771163
novel.1111	novel.7117	0.618286
novel.1111	novel.7354	0.677981
novel.1111	novel.7355	0.807204
novel.1111	novel.978	0.699738
novel.1142	novel.5627	0.761342
novel.1142	novel.7355	0.626614
novel.1159	novel.1171	0.763781
novel.1159	novel.1300	0.549734
novel.1159	novel.1305	0.557289
novel.1159	novel.1373	0.684888
novel.1159	novel.1392	0.791587
novel.1159	novel.1416	0.901909
novel.1159	novel.1417	0.890505
novel.1159	novel.1478	0.557289
novel.1159	novel.1606	0.53244
novel.1159	novel.1620	0.676586
novel.1159	novel.1629	0.708938
novel.1159	novel.1644	0.557289
novel.1159	novel.1649	0.688772
novel.1159	novel.1658	0.598356
novel.1159	novel.1728	0.612207
novel.1159	novel.1773	0.649512
novel.1159	novel.1802	0.554865
novel.1159	novel.1920	0.706286
novel.1159	novel.2050	0.676329
novel.1159	novel.2064	0.531053
novel.1159	novel.2092	0.501138
novel.1159	novel.2170	0.609849
novel.1159	novel.2175	0.771315
novel.1159	novel.2225	0.62182
novel.1159	novel.2243	0.86099
novel.1159	novel.2245	0.598356
novel.1159	novel.2258	0.787576
novel.1159	novel.2260	0.847396
novel.1159	novel.2262	0.785366
novel.1159	novel.2265	0.787592
novel.1159	novel.232	0.783979
novel.1159	novel.2358	0.787576
novel.1159	novel.2408	0.676586
novel.1159	novel.2419	0.604773
novel.1159	novel.2425	0.676586
novel.1159	novel.2426	0.676586
novel.1159	novel.2444	0.848812
novel.1159	novel.2499	0.672924
novel.1159	novel.2509	0.742531
novel.1159	novel.2510	0.742531
novel.1159	novel.2526	0.540174
novel.1159	novel.2544	0.676329
novel.1159	novel.256	0.656043
novel.1159	novel.2570	0.689861
novel.1159	novel.2575	0.743877
novel.1159	novel.263	0.848812
novel.1159	novel.2644	0.787576
novel.1159	novel.2696	0.669638
novel.1159	novel.2703	0.716503
novel.1159	novel.2743	0.669638
novel.1159	novel.2775	0.610403
novel.1159	novel.2779	0.610403
novel.1159	novel.2912	0.556235
novel.1159	novel.2954	0.568445
novel.1159	novel.2986	0.86099
novel.1159	novel.2987	0.86099
novel.1159	novel.3038	0.779952
novel.1159	novel.3039	0.549734
novel.1159	novel.3059	0.872223
novel.1159	novel.3110	0.507804
novel.1159	novel.3111	0.507804
novel.1159	novel.3147	0.549734
novel.1159	novel.3209	0.787592
novel.1159	novel.3210	0.787592
novel.1159	novel.3211	0.684888
novel.1159	novel.3255	0.502517
novel.1159	novel.3262	0.633511
novel.1159	novel.327	0.649512
novel.1159	novel.3320	0.669638
novel.1159	novel.3323	0.502517
novel.1159	novel.3351	0.676586
novel.1159	novel.3357	0.872223
novel.1159	novel.3358	0.855099
novel.1159	novel.3359	0.872223
novel.1159	novel.3376	0.549734
novel.1159	novel.3464	0.688346
novel.1159	novel.3491	0.568445
novel.1159	novel.3499	0.598356
novel.1159	novel.3501	0.848812
novel.1159	novel.3597	0.598356
novel.1159	novel.3599	0.650654
novel.1159	novel.3671	0.676492
novel.1159	novel.3674	0.688772
novel.1159	novel.3769	0.652984
novel.1159	novel.3818	0.742531
novel.1159	novel.3819	0.742531
novel.1159	novel.3822	0.649512
novel.1159	novel.3888	0.568445
novel.1159	novel.391	0.706286
novel.1159	novel.3923	0.583195
novel.1159	novel.3938	0.86099
novel.1159	novel.3943	0.515219
novel.1159	novel.3975	0.813814
novel.1159	novel.4044	0.813814
novel.1159	novel.4135	0.633798
novel.1159	novel.4198	0.578555
novel.1159	novel.4289	0.660953
novel.1159	novel.4290	0.660953
novel.1159	novel.4465	0.564667
novel.1159	novel.4488	0.549734
novel.1159	novel.4572	0.547728
novel.1159	novel.4648	0.614124
novel.1159	novel.4702	0.598356
novel.1159	novel.4703	0.598356
novel.1159	novel.4741	0.598356
novel.1159	novel.4796	0.599274
novel.1159	novel.4859	0.700489
novel.1159	novel.4867	0.700489
novel.1159	novel.4868	0.650569
novel.1159	novel.4887	0.524174
novel.1159	novel.4888	0.52389
novel.1159	novel.4891	0.700489
novel.1159	novel.4947	0.554865
novel.1159	novel.4958	0.546083
novel.1159	novel.4959	0.546083
novel.1159	novel.4960	0.546083
novel.1159	novel.4983	0.700489
novel.1159	novel.4992	0.700489
novel.1159	novel.4993	0.700489
novel.1159	novel.5033	0.700489
novel.1159	novel.5036	0.810181
novel.1159	novel.5053	0.744259
novel.1159	novel.5077	0.598356
novel.1159	novel.5088	0.70591
novel.1159	novel.5089	0.730935
novel.1159	novel.5123	0.787592
novel.1159	novel.5124	0.787592
novel.1159	novel.5155	0.700489
novel.1159	novel.5177	0.549734
novel.1159	novel.5208	0.676586
novel.1159	novel.5212	0.610403
novel.1159	novel.5220	0.557289
novel.1159	novel.5234	0.86099
novel.1159	novel.5305	0.593831
novel.1159	novel.532	0.601187
novel.1159	novel.5343	0.738747
novel.1159	novel.5375	0.713423
novel.1159	novel.5396	0.86099
novel.1159	novel.5403	0.713703
novel.1159	novel.548	0.735173
novel.1159	novel.555	0.700489
novel.1159	novel.5552	0.614124
novel.1159	novel.5614	0.614124
novel.1159	novel.5627	0.83729
novel.1159	novel.5701	0.676586
novel.1159	novel.5712	0.686428
novel.1159	novel.574	0.599274
novel.1159	novel.5866	0.889461
novel.1159	novel.5887	0.86099
novel.1159	novel.5925	0.515219
novel.1159	novel.5926	0.515219
novel.1159	novel.597	0.599274
novel.1159	novel.6045	0.614124
novel.1159	novel.6171	0.556632
novel.1159	novel.6230	0.763781
novel.1159	novel.6244	0.515219
novel.1159	novel.6245	0.515219
novel.1159	novel.6262	0.86099
novel.1159	novel.6281	0.633511
novel.1159	novel.631	0.511634
novel.1159	novel.6342	0.639247
novel.1159	novel.6348	0.680292
novel.1159	novel.6357	0.672924
novel.1159	novel.6358	0.73223
novel.1159	novel.6395	0.538658
novel.1159	novel.6477	0.599274
novel.1159	novel.6535	0.735173
novel.1159	novel.6567	0.676586
novel.1159	novel.6572	0.656692
novel.1159	novel.6579	0.537902
novel.1159	novel.661	0.614124
novel.1159	novel.6614	0.676586
novel.1159	novel.6615	0.676586
novel.1159	novel.6616	0.676586
novel.1159	novel.6636	0.848812
novel.1159	novel.6660	0.742531
novel.1159	novel.679	0.598356
novel.1159	novel.6849	0.547728
novel.1159	novel.693	0.598356
novel.1159	novel.694	0.598356
novel.1159	novel.6943	0.633511
novel.1159	novel.6944	0.633511
novel.1159	novel.6945	0.633511
novel.1159	novel.6950	0.564667
novel.1159	novel.7023	0.738747
novel.1159	novel.7034	0.738747
novel.1159	novel.7035	0.738747
novel.1159	novel.7117	0.749623
novel.1159	novel.7120	0.633511
novel.1159	novel.7123	0.633511
novel.1159	novel.7124	0.633511
novel.1159	novel.7125	0.633511
novel.1159	novel.7222	0.633511
novel.1159	novel.7240	0.515219
novel.1159	novel.7251	0.666549
novel.1159	novel.7327	0.633511
novel.1159	novel.7354	0.80285
novel.1159	novel.7355	0.819418
novel.1159	novel.797	0.601019
novel.1159	novel.798	0.601019
novel.1159	novel.807	0.676586
novel.1159	novel.841	0.537902
novel.1159	novel.978	0.665264
novel.1171	novel.1373	0.755107
novel.1171	novel.1392	0.681009
novel.1171	novel.1416	0.913352
novel.1171	novel.1417	0.861696
novel.1171	novel.1620	0.632451
novel.1171	novel.1629	0.784212
novel.1171	novel.1649	0.504161
novel.1171	novel.1773	0.614944
novel.1171	novel.1802	0.78739
novel.1171	novel.1920	0.781078
novel.1171	novel.2050	0.542894
novel.1171	novel.2064	0.509502
novel.1171	novel.2170	0.580276
novel.1171	novel.2175	0.841084
novel.1171	novel.2243	0.768086
novel.1171	novel.2258	0.668564
novel.1171	novel.2260	0.798944
novel.1171	novel.2262	0.553644
novel.1171	novel.2265	0.876111
novel.1171	novel.232	0.864914
novel.1171	novel.2358	0.668564
novel.1171	novel.2408	0.632451
novel.1171	novel.2425	0.632451
novel.1171	novel.2426	0.632451
novel.1171	novel.2444	0.922849
novel.1171	novel.2499	0.586957
novel.1171	novel.2509	0.79422
novel.1171	novel.2510	0.79422
novel.1171	novel.2526	0.516231
novel.1171	novel.2544	0.542894
novel.1171	novel.256	0.694115
novel.1171	novel.2570	0.600516
novel.1171	novel.2575	0.734488
novel.1171	novel.263	0.922849
novel.1171	novel.2644	0.668564
novel.1171	novel.2696	0.741021
novel.1171	novel.2703	0.610262
novel.1171	novel.2743	0.741021
novel.1171	novel.2912	0.788684
novel.1171	novel.2986	0.768086
novel.1171	novel.2987	0.768086
novel.1171	novel.3038	0.801013
novel.1171	novel.3059	0.883341
novel.1171	novel.3209	0.876111
novel.1171	novel.3210	0.876111
novel.1171	novel.3211	0.755107
novel.1171	novel.327	0.614944
novel.1171	novel.3320	0.741021
novel.1171	novel.3351	0.632451
novel.1171	novel.3357	0.883341
novel.1171	novel.3358	0.937631
novel.1171	novel.3359	0.883341
novel.1171	novel.3464	0.542863
novel.1171	novel.3501	0.922849
novel.1171	novel.3671	0.504169
novel.1171	novel.3674	0.504161
novel.1171	novel.3769	0.861669
novel.1171	novel.3818	0.79422
novel.1171	novel.3819	0.79422
novel.1171	novel.3822	0.614944
novel.1171	novel.391	0.781078
novel.1171	novel.3923	0.567867
novel.1171	novel.3938	0.768086
novel.1171	novel.3975	0.794865
novel.1171	novel.4044	0.794865
novel.1171	novel.4135	0.654072
novel.1171	novel.4198	0.686201
novel.1171	novel.4289	0.638214
novel.1171	novel.4290	0.638214
novel.1171	novel.4465	0.535436
novel.1171	novel.4648	0.570735
novel.1171	novel.4796	0.537886
novel.1171	novel.4859	0.802958
novel.1171	novel.4867	0.802958
novel.1171	novel.4891	0.802958
novel.1171	novel.4921	0.525344
novel.1171	novel.4947	0.78739
novel.1171	novel.4983	0.802958
novel.1171	novel.4992	0.802958
novel.1171	novel.4993	0.802958
novel.1171	novel.5033	0.802958
novel.1171	novel.5036	0.80104
novel.1171	novel.5053	0.746084
novel.1171	novel.5088	0.792208
novel.1171	novel.5089	0.56684
novel.1171	novel.5123	0.876111
novel.1171	novel.5124	0.876111
novel.1171	novel.5155	0.802958
novel.1171	novel.5208	0.632451
novel.1171	novel.5234	0.768086
novel.1171	novel.5305	0.589862
novel.1171	novel.532	0.534799
novel.1171	novel.5343	0.617391
novel.1171	novel.5375	0.740758
novel.1171	novel.5396	0.768086
novel.1171	novel.5403	0.725131
novel.1171	novel.548	0.789934
novel.1171	novel.555	0.802958
novel.1171	novel.5552	0.570735
novel.1171	novel.5614	0.570735
novel.1171	novel.5627	0.858339
novel.1171	novel.5701	0.632451
novel.1171	novel.5712	0.751236
novel.1171	novel.574	0.537886
novel.1171	novel.5866	0.86022
novel.1171	novel.5887	0.768086
novel.1171	novel.597	0.537886
novel.1171	novel.6045	0.570735
novel.1171	novel.6171	0.584076
novel.1171	novel.6230	0.826415
novel.1171	novel.6262	0.768086
novel.1171	novel.6348	0.750465
novel.1171	novel.6357	0.586957
novel.1171	novel.6358	0.629803
novel.1171	novel.6477	0.537886
novel.1171	novel.6535	0.789934
novel.1171	novel.6567	0.632451
novel.1171	novel.6572	0.696464
novel.1171	novel.661	0.570735
novel.1171	novel.6614	0.632451
novel.1171	novel.6615	0.632451
novel.1171	novel.6616	0.632451
novel.1171	novel.6636	0.922849
novel.1171	novel.6660	0.79422
novel.1171	novel.6950	0.535436
novel.1171	novel.7023	0.617391
novel.1171	novel.7034	0.617391
novel.1171	novel.7035	0.617391
novel.1171	novel.7117	0.674293
novel.1171	novel.7251	0.861236
novel.1171	novel.7354	0.855464
novel.1171	novel.7355	0.814739
novel.1171	novel.797	0.743219
novel.1171	novel.798	0.743219
novel.1171	novel.807	0.632451
novel.1171	novel.978	0.882263
novel.1208	novel.1392	0.637515
novel.1208	novel.1416	0.639597
novel.1208	novel.1417	0.62065
novel.1208	novel.2175	0.663279
novel.1208	novel.2258	0.621736
novel.1208	novel.2260	0.537583
novel.1208	novel.2265	0.714123
novel.1208	novel.232	0.701975
novel.1208	novel.2358	0.621736
novel.1208	novel.2444	0.635423
novel.1208	novel.2499	0.539493
novel.1208	novel.263	0.635423
novel.1208	novel.2644	0.621736
novel.1208	novel.3038	0.716092
novel.1208	novel.3059	0.739986
novel.1208	novel.3209	0.714123
novel.1208	novel.3210	0.714123
novel.1208	novel.3357	0.739986
novel.1208	novel.3358	0.867867
novel.1208	novel.3359	0.739986
novel.1208	novel.3501	0.635423
novel.1208	novel.3975	0.721208
novel.1208	novel.4044	0.721208
novel.1208	novel.5053	0.583668
novel.1208	novel.5123	0.714123
novel.1208	novel.5124	0.714123
novel.1208	novel.5375	0.573281
novel.1208	novel.5627	0.843493
novel.1208	novel.5866	0.556559
novel.1208	novel.6357	0.539493
novel.1208	novel.6636	0.635423
novel.1208	novel.7117	0.673
novel.1208	novel.7354	0.519407
novel.1208	novel.7355	0.703835
novel.1231	novel.1392	0.542654
novel.1231	novel.1416	0.551979
novel.1231	novel.1417	0.508242
novel.1231	novel.2175	0.588164
novel.1231	novel.2258	0.520266
novel.1231	novel.2265	0.61174
novel.1231	novel.232	0.6022
novel.1231	novel.2358	0.520266
novel.1231	novel.2444	0.550182
novel.1231	novel.263	0.550182
novel.1231	novel.2644	0.520266
novel.1231	novel.3038	0.74144
novel.1231	novel.3059	0.691763
novel.1231	novel.3209	0.61174
novel.1231	novel.3210	0.61174
novel.1231	novel.3357	0.691763
novel.1231	novel.3358	0.873485
novel.1231	novel.3359	0.691763
novel.1231	novel.3501	0.550182
novel.1231	novel.3975	0.713333
novel.1231	novel.4044	0.713333
novel.1231	novel.5053	0.611988
novel.1231	novel.5123	0.61174
novel.1231	novel.5124	0.61174
novel.1231	novel.5375	0.632591
novel.1231	novel.5627	0.857591
novel.1231	novel.6636	0.550182
novel.1231	novel.7117	0.591162
novel.1231	novel.7355	0.712677
novel.1255	novel.1392	0.736797
novel.1255	novel.1416	0.669601
novel.1255	novel.1417	0.710363
novel.1255	novel.1618	0.672731
novel.1255	novel.1620	0.569084
novel.1255	novel.1658	0.512207
novel.1255	novel.1728	0.79351
novel.1255	novel.1773	0.688007
novel.1255	novel.1920	0.793794
novel.1255	novel.2050	0.600912
novel.1255	novel.2064	0.835757
novel.1255	novel.2170	0.579308
novel.1255	novel.2175	0.844862
novel.1255	novel.2245	0.512207
novel.1255	novel.2258	0.728691
novel.1255	novel.2260	0.563515
novel.1255	novel.2265	0.906082
novel.1255	novel.232	0.894843
novel.1255	novel.2358	0.728691
novel.1255	novel.2408	0.569084
novel.1255	novel.2425	0.569084
novel.1255	novel.2426	0.569084
novel.1255	novel.2444	0.810988
novel.1255	novel.2499	0.685577
novel.1255	novel.2544	0.600912
novel.1255	novel.2570	0.781554
novel.1255	novel.2575	0.705222
novel.1255	novel.263	0.810988
novel.1255	novel.2644	0.728691
novel.1255	novel.2696	0.720431
novel.1255	novel.2743	0.720431
novel.1255	novel.2912	0.790654
novel.1255	novel.3009	0.672565
novel.1255	novel.3010	0.672565
novel.1255	novel.3038	0.984264
novel.1255	novel.3059	0.815595
novel.1255	novel.3209	0.906082
novel.1255	novel.3210	0.906082
novel.1255	novel.327	0.688007
novel.1255	novel.3320	0.720431
novel.1255	novel.3351	0.569084
novel.1255	novel.3357	0.815595
novel.1255	novel.3358	0.920673
novel.1255	novel.3359	0.815595
novel.1255	novel.3464	0.500086
novel.1255	novel.3499	0.512207
novel.1255	novel.3501	0.810988
novel.1255	novel.3597	0.512207
novel.1255	novel.3822	0.688007
novel.1255	novel.391	0.793794
novel.1255	novel.3975	0.946223
novel.1255	novel.4044	0.946223
novel.1255	novel.4135	0.817557
novel.1255	novel.4289	0.617724
novel.1255	novel.4290	0.617724
novel.1255	novel.4702	0.512207
novel.1255	novel.4703	0.512207
novel.1255	novel.4739	0.710299
novel.1255	novel.4741	0.512207
novel.1255	novel.4859	0.741969
novel.1255	novel.4867	0.741969
novel.1255	novel.4891	0.741969
novel.1255	novel.4983	0.741969
novel.1255	novel.4992	0.741969
novel.1255	novel.4993	0.741969
novel.1255	novel.5033	0.741969
novel.1255	novel.5036	0.759628
novel.1255	novel.5053	0.817916
novel.1255	novel.5077	0.512207
novel.1255	novel.5088	0.806685
novel.1255	novel.5123	0.906082
novel.1255	novel.5124	0.906082
novel.1255	novel.5149	0.546027
novel.1255	novel.5150	0.546027
novel.1255	novel.5155	0.741969
novel.1255	novel.5208	0.569084
novel.1255	novel.5282	0.693687
novel.1255	novel.532	0.874743
novel.1255	novel.5343	0.509529
novel.1255	novel.5375	0.871551
novel.1255	novel.5403	0.697886
novel.1255	novel.555	0.741969
novel.1255	novel.5577	0.728986
novel.1255	novel.5627	0.976472
novel.1255	novel.5701	0.569084
novel.1255	novel.5730	0.602667
novel.1255	novel.5774	0.617335
novel.1255	novel.5866	0.636067
novel.1255	novel.6348	0.866873
novel.1255	novel.6357	0.685577
novel.1255	novel.6358	0.839315
novel.1255	novel.6567	0.569084
novel.1255	novel.6572	0.664964
novel.1255	novel.6614	0.569084
novel.1255	novel.6615	0.569084
novel.1255	novel.6616	0.569084
novel.1255	novel.6636	0.810988
novel.1255	novel.679	0.512207
novel.1255	novel.693	0.512207
novel.1255	novel.694	0.512207
novel.1255	novel.7023	0.509529
novel.1255	novel.7034	0.509529
novel.1255	novel.7035	0.509529
novel.1255	novel.7117	0.669418
novel.1255	novel.7354	0.711131
novel.1255	novel.7355	0.879026
novel.1255	novel.797	0.560461
novel.1255	novel.798	0.560461
novel.1255	novel.807	0.569084
novel.1258	novel.1314	0.527914
novel.1258	novel.1392	0.702098
novel.1258	novel.1416	0.514173
novel.1258	novel.1417	0.642753
novel.1258	novel.1728	0.799746
novel.1258	novel.1773	0.853675
novel.1258	novel.1831	0.527914
novel.1258	novel.1920	0.69989
novel.1258	novel.2004	0.527914
novel.1258	novel.2050	0.541992
novel.1258	novel.2064	0.852979
novel.1258	novel.2175	0.797667
novel.1258	novel.2258	0.691297
novel.1258	novel.2265	0.835374
novel.1258	novel.232	0.820777
novel.1258	novel.2358	0.691297
novel.1258	novel.2444	0.582584
novel.1258	novel.2498	0.527914
novel.1258	novel.2499	0.68885
novel.1258	novel.2544	0.541992
novel.1258	novel.2570	0.576137
novel.1258	novel.263	0.582584
novel.1258	novel.2644	0.691297
novel.1258	novel.2696	0.729643
novel.1258	novel.2697	0.626759
novel.1258	novel.2734	0.527914
novel.1258	novel.2743	0.729643
novel.1258	novel.2870	0.626759
novel.1258	novel.2912	0.774759
novel.1258	novel.3009	0.531268
novel.1258	novel.3010	0.531268
novel.1258	novel.3036	0.527914
novel.1258	novel.3038	0.814471
novel.1258	novel.3059	0.843122
novel.1258	novel.3176	0.527914
novel.1258	novel.3209	0.835374
novel.1258	novel.3210	0.835374
novel.1258	novel.327	0.853675
novel.1258	novel.3320	0.729643
novel.1258	novel.3357	0.843122
novel.1258	novel.3358	0.967562
novel.1258	novel.3359	0.843122
novel.1258	novel.3501	0.582584
novel.1258	novel.3822	0.853675
novel.1258	novel.3867	0.527914
novel.1258	novel.3885	0.626759
novel.1258	novel.391	0.69989
novel.1258	novel.3930	0.626759
novel.1258	novel.3975	0.780279
novel.1258	novel.4044	0.780279
novel.1258	novel.4072	0.527914
novel.1258	novel.4073	0.527914
novel.1258	novel.4166	0.527914
novel.1258	novel.4198	0.726812
novel.1258	novel.4266	0.527914
novel.1258	novel.4293	0.527914
novel.1258	novel.4440	0.527914
novel.1258	novel.4481	0.527914
novel.1258	novel.4739	0.673087
novel.1258	novel.4859	0.683911
novel.1258	novel.4867	0.683911
novel.1258	novel.4891	0.683911
novel.1258	novel.495	0.527914
novel.1258	novel.4983	0.683911
novel.1258	novel.4992	0.683911
novel.1258	novel.4993	0.683911
novel.1258	novel.5033	0.683911
novel.1258	novel.5053	0.624968
novel.1258	novel.5083	0.527914
novel.1258	novel.5088	0.713246
novel.1258	novel.5123	0.835374
novel.1258	novel.5124	0.835374
novel.1258	novel.5155	0.683911
novel.1258	novel.5282	0.770348
novel.1258	novel.532	0.813897
novel.1258	novel.5375	0.686191
novel.1258	novel.5414	0.527914
novel.1258	novel.5525	0.527914
novel.1258	novel.555	0.683911
novel.1258	novel.5577	0.587834
novel.1258	novel.5627	0.850936
novel.1258	novel.5654	0.527914
novel.1258	novel.5678	0.527914
novel.1258	novel.5730	0.574138
novel.1258	novel.5774	0.690779
novel.1258	novel.5866	0.513128
novel.1258	novel.6055	0.527914
novel.1258	novel.6159	0.527914
novel.1258	novel.6357	0.68885
novel.1258	novel.6621	0.527914
novel.1258	novel.6636	0.582584
novel.1258	novel.6783	0.527914
novel.1258	novel.6784	0.527914
novel.1258	novel.6785	0.527914
novel.1258	novel.6786	0.527914
novel.1258	novel.6787	0.527914
novel.1258	novel.6962	0.626759
novel.1258	novel.7117	0.642753
novel.1258	novel.7161	0.527914
novel.1258	novel.7355	0.697802
novel.1258	novel.797	0.917628
novel.1258	novel.798	0.917628
novel.1265	novel.1392	0.644873
novel.1265	novel.1416	0.688226
novel.1265	novel.1417	0.663661
novel.1265	novel.1773	0.542002
novel.1265	novel.2050	0.574133
novel.1265	novel.2175	0.618
novel.1265	novel.2258	0.62965
novel.1265	novel.2260	0.545686
novel.1265	novel.2265	0.744646
novel.1265	novel.232	0.734784
novel.1265	novel.2358	0.62965
novel.1265	novel.2444	0.626331
novel.1265	novel.2499	0.512595
novel.1265	novel.2544	0.574133
novel.1265	novel.2570	0.564441
novel.1265	novel.2575	0.611707
novel.1265	novel.263	0.626331
novel.1265	novel.2644	0.62965
novel.1265	novel.2912	0.71063
novel.1265	novel.3038	0.810466
novel.1265	novel.3059	0.796516
novel.1265	novel.3209	0.744646
novel.1265	novel.3210	0.744646
novel.1265	novel.327	0.542002
novel.1265	novel.3357	0.796516
novel.1265	novel.3358	0.870127
novel.1265	novel.3359	0.796516
novel.1265	novel.3501	0.626331
novel.1265	novel.3822	0.542002
novel.1265	novel.3975	0.768062
novel.1265	novel.4044	0.768062
novel.1265	novel.5036	0.701379
novel.1265	novel.5053	0.75625
novel.1265	novel.5123	0.744646
novel.1265	novel.5124	0.744646
novel.1265	novel.5375	0.784289
novel.1265	novel.5627	0.899833
novel.1265	novel.5866	0.623818
novel.1265	novel.6357	0.512595
novel.1265	novel.6358	0.523581
novel.1265	novel.6636	0.626331
novel.1265	novel.7117	0.620337
novel.1265	novel.7354	0.62075
novel.1265	novel.7355	0.794207
novel.1265	novel.978	0.666324
novel.1288	novel.1392	0.691136
novel.1288	novel.1416	0.755369
novel.1288	novel.1417	0.780561
novel.1288	novel.1773	0.564035
novel.1288	novel.1920	0.628007
novel.1288	novel.2050	0.640675
novel.1288	novel.2175	0.753184
novel.1288	novel.2258	0.679479
novel.1288	novel.2260	0.609379
novel.1288	novel.2265	0.869987
novel.1288	novel.232	0.856124
novel.1288	novel.2358	0.679479
novel.1288	novel.2444	0.771163
novel.1288	novel.2499	0.569664
novel.1288	novel.2544	0.640675
novel.1288	novel.2570	0.606377
novel.1288	novel.2575	0.727345
novel.1288	novel.263	0.771163
novel.1288	novel.2644	0.679479
novel.1288	novel.2696	0.66395
novel.1288	novel.2743	0.66395
novel.1288	novel.2912	0.805302
novel.1288	novel.3038	0.866351
novel.1288	novel.3059	0.870268
novel.1288	novel.3209	0.869987
novel.1288	novel.3210	0.869987
novel.1288	novel.327	0.564035
novel.1288	novel.3320	0.66395
novel.1288	novel.3357	0.870268
novel.1288	novel.3358	0.935941
novel.1288	novel.3359	0.870268
novel.1288	novel.3501	0.771163
novel.1288	novel.3822	0.564035
novel.1288	novel.391	0.628007
novel.1288	novel.3975	0.820332
novel.1288	novel.4044	0.820332
novel.1288	novel.4859	0.594495
novel.1288	novel.4867	0.594495
novel.1288	novel.4891	0.594495
novel.1288	novel.4983	0.594495
novel.1288	novel.4992	0.594495
novel.1288	novel.4993	0.594495
novel.1288	novel.5033	0.594495
novel.1288	novel.5036	0.8222
novel.1288	novel.5053	0.75902
novel.1288	novel.5088	0.638724
novel.1288	novel.5123	0.869987
novel.1288	novel.5124	0.869987
novel.1288	novel.5155	0.594495
novel.1288	novel.5375	0.804829
novel.1288	novel.5403	0.601282
novel.1288	novel.555	0.594495
novel.1288	novel.5627	0.9274
novel.1288	novel.5866	0.733191
novel.1288	novel.6357	0.569664
novel.1288	novel.6358	0.524155
novel.1288	novel.6636	0.771163
novel.1288	novel.7117	0.618286
novel.1288	novel.7354	0.677981
novel.1288	novel.7355	0.807204
novel.1288	novel.978	0.699738
novel.1291	novel.1392	0.614742
novel.1291	novel.1416	0.602144
novel.1291	novel.1417	0.606069
novel.1291	novel.1728	0.659257
novel.1291	novel.1773	0.590296
novel.1291	novel.1920	0.604102
novel.1291	novel.2050	0.508187
novel.1291	novel.2064	0.673145
novel.1291	novel.2175	0.719745
novel.1291	novel.2258	0.597273
novel.1291	novel.2265	0.791501
novel.1291	novel.232	0.777789
novel.1291	novel.2358	0.597273
novel.1291	novel.2444	0.676776
novel.1291	novel.2499	0.548994
novel.1291	novel.2544	0.508187
novel.1291	novel.2570	0.649026
novel.1291	novel.263	0.676776
novel.1291	novel.2644	0.597273
novel.1291	novel.2696	0.503428
novel.1291	novel.2743	0.503428
novel.1291	novel.2912	0.657379
novel.1291	novel.3038	0.955459
novel.1291	novel.3059	0.742164
novel.1291	novel.3209	0.791501
novel.1291	novel.3210	0.791501
novel.1291	novel.327	0.590296
novel.1291	novel.3320	0.503428
novel.1291	novel.3357	0.742164
novel.1291	novel.3358	0.899078
novel.1291	novel.3359	0.742164
novel.1291	novel.3501	0.676776
novel.1291	novel.3822	0.590296
novel.1291	novel.391	0.604102
novel.1291	novel.3975	0.895905
novel.1291	novel.4044	0.895905
novel.1291	novel.4135	0.696703
novel.1291	novel.4739	0.545343
novel.1291	novel.4859	0.530384
novel.1291	novel.4867	0.530384
novel.1291	novel.4891	0.530384
novel.1291	novel.4983	0.530384
novel.1291	novel.4992	0.530384
novel.1291	novel.4993	0.530384
novel.1291	novel.5033	0.530384
novel.1291	novel.5036	0.590688
novel.1291	novel.5053	0.767258
novel.1291	novel.5088	0.612258
novel.1291	novel.5123	0.791501
novel.1291	novel.5124	0.791501
novel.1291	novel.5155	0.530384
novel.1291	novel.532	0.726718
novel.1291	novel.5375	0.803577
novel.1291	novel.5403	0.531585
novel.1291	novel.555	0.530384
novel.1291	novel.5577	0.527202
novel.1291	novel.5627	0.955148
novel.1291	novel.5866	0.545291
novel.1291	novel.6348	0.734477
novel.1291	novel.6357	0.548994
novel.1291	novel.6358	0.722323
novel.1291	novel.6636	0.676776
novel.1291	novel.7117	0.624679
novel.1291	novel.7354	0.596555
novel.1291	novel.7355	0.828337
novel.1300	novel.1416	0.804585
novel.1300	novel.1629	0.698216
novel.1300	novel.1920	0.504161
novel.1300	novel.2175	0.680299
novel.1300	novel.2243	0.800987
novel.1300	novel.2265	0.724328
novel.1300	novel.232	0.713026
novel.1300	novel.2444	0.907665
novel.1300	novel.2509	0.720419
novel.1300	novel.2510	0.720419
novel.1300	novel.256	0.563572
novel.1300	novel.2570	0.629187
novel.1300	novel.2575	0.546444
novel.1300	novel.263	0.907665
novel.1300	novel.2912	0.552721
novel.1300	novel.2986	0.800987
novel.1300	novel.2987	0.800987
novel.1300	novel.3038	0.767349
novel.1300	novel.3059	0.525219
novel.1300	novel.3209	0.724328
novel.1300	novel.3210	0.724328
novel.1300	novel.3357	0.525219
novel.1300	novel.3358	0.822538
novel.1300	novel.3359	0.525219
novel.1300	novel.3501	0.907665
novel.1300	novel.3818	0.720419
novel.1300	novel.3819	0.720419
novel.1300	novel.391	0.504161
novel.1300	novel.3938	0.800987
novel.1300	novel.3975	0.638805
novel.1300	novel.4044	0.638805
novel.1300	novel.4135	0.5218
novel.1300	novel.5036	0.549035
novel.1300	novel.5053	0.792049
novel.1300	novel.5088	0.505509
novel.1300	novel.5123	0.724328
novel.1300	novel.5124	0.724328
novel.1300	novel.5234	0.800987
novel.1300	novel.5343	0.584747
novel.1300	novel.5375	0.75314
novel.1300	novel.5396	0.800987
novel.1300	novel.5403	0.599131
novel.1300	novel.548	0.531272
novel.1300	novel.5627	0.882406
novel.1300	novel.5712	0.585241
novel.1300	novel.5887	0.800987
novel.1300	novel.6262	0.800987
novel.1300	novel.6348	0.635188
novel.1300	novel.6535	0.531272
novel.1300	novel.6572	0.561274
novel.1300	novel.6636	0.907665
novel.1300	novel.6660	0.720419
novel.1300	novel.7023	0.584747
[truncated: 33,605 more rows]
